# Supplementary material for: Dissecting the effect of soil on plant phenology and berry transcriptional plasticity in two Italian grapevine varieties (Vitis vinifera L.)
Source: Hortic Res. 2023 Mar 28;10(5):uhad056. doi: 10.1093/hr/uhad056 (PMC10199706; doi:10.1093/hr/uhad056)
Supplement: Web_Material_uhad056 [file web_material_uhad056.zip]

Archive with 7 entries (7 files):
- HORTRES_SI_revised-1.pdf
- Table S8 - DEG based on ANOVA.xlsx
- Table S10 - 8510 genes after filtering.xlsx
- Table S11 - Characterization of the 102 clusters identified by the VIM analysis..xlsx
- Table S12 - Detailed description of all the 102 clusters of gene expression defined in the present study..pdf
- Table S13 - 11 soil specific cluster genes.xlsx
- Table S15 - DAPseq peaks for MYB131415 in 740 soil specvifixc genes .xlsx
