# Supplementary material for: Dissecting the effect of soil on plant phenology and berry transcriptional plasticity in two Italian grapevine varieties (Vitis vinifera L.)
Source: Hortic Res. 2023 Mar 28;10(5):uhad056. doi: 10.1093/hr/uhad056 (PMC10199706; doi:10.1093/hr/uhad056)
Supplement: Web_Material_uhad056 [file web_material_uhad056.zip › Table S8 - DEG based on ANOVA.xlsx]

## Sheet: ANOVA T1 CORVINA PULP
Supplementary Table S5: differentially expressed transcriptys based on ANOVA analysis
gene_id	logFC,soilLegnaro	logFC,soilVveneto	logCPM	F	PValue	FDR
VIT_10s0003g03250	-0.0781835	-0.58375	7.80397	34.506	9.42e-07	0.0138005
VIT_17s0000g07950	0.000751	0.667605	5.3238	31.3269	1.82e-06	0.0138005
VIT_04s0008g03990	0.0885001	0.881822	5.35003	33.8726	2.03e-06	0.0138005
VIT_02s0025g01750	0.311995	0.722602	6.12619	28.091	3.87e-06	0.0175487
VIT_07s0031g02340	0.449389	-0.665943	4.30445	27.5261	4.31e-06	0.0175487
VIT_11s0016g00870	-0.20628	1.76077	1.75056	26.6038	5.39e-06	0.0176995
VIT_15s0048g00370	0.139123	0.747166	5.25786	26.1074	6.09e-06	0.0176995
VIT_01s0026g01050	0.265185	0.599335	5.1249	21.2538	2.23e-05	0.0566723
VIT_01s0026g01950	-0.0690966	0.4563	6.40303	20.082	3.15e-05	0.0596573
VIT_04s0008g04000	-0.115091	0.9298	4.97578	27.2203	3.33e-05	0.0596573
VIT_16s0100g00290	-0.00409826	0.455117	8.87939	19.859	3.49e-05	0.0596573
VIT_00s0265g00070	-0.732607	-1.26672	4.27432	24.5954	3.52e-05	0.0596573
VIT_07s0031g01320	0.0689191	1.29319	2.70546	19.4406	3.82e-05	0.0598196
VIT_19s0015g00730	0.329556	0.530524	5.62088	19.1598	4.17e-05	0.0605761
VIT_17s0000g05110	0.0568736	-0.423643	8.91081	18.606	5.05e-05	0.062644
VIT_07s0005g06160	0.121574	0.69824	4.40463	18.5433	5.06e-05	0.062644
VIT_06s0009g00410	0.182026	0.44979	7.41767	18.4353	5.23e-05	0.062644
VIT_14s0060g01190	0.390738	0.53152	6.09538	17.6809	6.68e-05	0.0751571
VIT_18s0001g03430	0.00946177	1.42246	3.65725	24.6618	7.02e-05	0.0751571
VIT_15s0048g02500	0.160614	0.707801	4.36761	17.1072	8.08e-05	0.0808776
VIT_11s0016g05780	-0.11192	-0.601174	4.59568	16.9919	8.4e-05	0.0808776
VIT_12s0028g02180	0.10615	0.696614	8.28702	23.1246	9.05e-05	0.0808776
VIT_01s0137g00460	-0.0202876	0.681756	4.0257	16.7396	9.14e-05	0.0808776
VIT_09s0070g00480	-0.0387864	-0.424911	7.55209	16.2902	0.000107	0.0896408
VIT_04s0008g05590	0.112078	0.506269	6.32309	16.2412	0.00011	0.0896408
VIT_18s0072g00160	-0.371828	0.999234	2.91748	16.8324	0.000125	0.0937355
VIT_10s0116g00500	-0.167603	0.525916	4.29734	15.8289	0.000125	0.0937355
VIT_14s0068g01620	0.619663	1.17501	3.06869	15.7465	0.000129	0.0937355
VIT_09s0002g03460	0.171488	0.729476	4.99186	16.4525	0.00015	0.0972813
VIT_08s0007g07400	0.358333	0.434491	5.78359	15.3204	0.00015	0.0972813
VIT_05s0020g02690	0.187979	0.519021	9.41945	16.4054	0.00015	0.0972813
VIT_06s0080g00320	0.303064	0.873692	3.4626	15.2687	0.000153	0.0972813
VIT_05s0029g00420	-0.0386941	-0.457542	8.71445	15.5444	0.000174	0.107105
VIT_01s0011g02030	0.408371	0.744477	4.09313	14.6924	0.000189	0.110738
VIT_14s0068g01960	0.217522	0.447487	6.17424	14.6688	0.00019	0.110738
VIT_02s0012g00450	-0.124614	1.27293	2.02304	14.4521	0.000206	0.116697
VIT_06s0009g02230	-0.0223464	-0.374933	8.01331	14.2242	0.000225	0.123683
VIT_02s0025g01850	-0.16202	0.935427	2.1284	14.1249	0.000234	0.125035
VIT_05s0020g00670	-0.00630275	-0.413948	10.6686	14.2237	0.000242	0.126314
VIT_08s0040g00670	0.0064336	0.757876	5.30428	17.9498	0.000256	0.13017
VIT_08s0058g01010	-0.152901	0.893245	2.42376	13.7304	0.000272	0.131453
VIT_06s0004g05330	0.162836	0.928836	4.41298	16.5295	0.000273	0.131453
VIT_18s0001g14450	0.0474669	0.474247	5.71959	13.6572	0.000279	0.131453
VIT_02s0025g02020	-0.00409638	0.605742	4.95251	14.317	0.000285	0.131453
VIT_00s0772g00010	0.0329957	0.596975	4.59011	13.5538	0.000291	0.131453
VIT_18s0001g06950	0.145776	0.952036	3.45168	13.7247	0.000306	0.133973
VIT_06s0061g00410	-0.0236078	-0.337202	9.41602	13.352	0.000315	0.133973
VIT_04s0008g05010	-0.0971072	-0.37301	12.7509	13.1751	0.000337	0.133973
VIT_18s0001g03910	1.17769	1.85249	2.055	13.607	0.000339	0.133973
VIT_18s0001g02220	2.02683	6.19346	-0.65071	14.0086	0.000353	0.133973
VIT_05s0020g00420	1.22566	2.82604	0.584149	13.0245	0.000358	0.133973
VIT_01s0010g00060	-0.0142223	-0.382805	6.56809	12.9927	0.000363	0.133973
VIT_17s0000g08530	0.102356	0.579955	4.69348	12.9553	0.000368	0.133973
VIT_07s0104g00350	-0.249379	-0.783842	3.81876	12.9088	0.000375	0.133973
VIT_19s0085g00740	1.09361	0.43847	2.4096	12.9048	0.000376	0.133973
VIT_07s0005g00360	-0.242694	-0.63016	4.72605	12.7862	0.000394	0.133973
VIT_18s0001g09850	-0.157791	-0.567492	6.66063	14.5469	0.000396	0.133973
VIT_15s0048g02970	0.360187	0.693384	5.38252	14.2816	0.000396	0.133973
VIT_02s0025g00970	0.499862	1.10005	2.95028	12.7459	0.0004	0.133973
VIT_02s0025g01720	-0.0887374	-0.340135	9.68666	12.7378	0.000402	0.133973
VIT_14s0068g01990	-0.0234824	1.06163	1.9246	12.7376	0.000402	0.133973
VIT_03s0063g00180	0.0152429	0.710181	3.44577	12.6438	0.000417	0.135571
VIT_07s0031g01530	0.0367493	-0.346762	6.93286	12.6285	0.00042	0.135571
VIT_03s0180g00200	0.134423	0.421407	7.745	12.6039	0.000439	0.139439
VIT_14s0030g00260	1.28152	2.33418	0.830727	12.4396	0.000453	0.141673
VIT_05s0020g00640	-0.116957	-0.36938	6.28774	12.4044	0.00046	0.141673
VIT_19s0015g01750	0.190327	1.22305	1.88505	12.3698	0.000467	0.141673
VIT_03s0038g03130	0.0544335	-0.439415	8.18825	14.0707	0.000482	0.144095
VIT_06s0004g04650	0.102724	-0.262903	8.24932	12.188	0.000503	0.147198
VIT_06s0009g03010	0.0748375	0.973276	2.2691	12.1546	0.00051	0.147198
VIT_05s0049g01090	0.211903	0.804025	3.65707	12.1367	0.000514	0.147198
VIT_10s0003g00090	0.0340451	0.31493	9.19662	11.9696	0.000551	0.155621
VIT_09s0002g00540	-0.0182388	0.883928	3.97138	14.0648	0.000571	0.159197
VIT_15s0048g00940	0.464259	1.05116	2.91458	11.7925	0.000593	0.161273
VIT_12s0028g03100	0.445106	1.13064	2.56906	11.7313	0.000609	0.161273
VIT_01s0137g00240	0.10024	-0.677213	6.7797	17.4007	0.000611	0.161273
VIT_15s0021g01880	0.217696	0.992104	3.01175	11.6512	0.00063	0.161273
VIT_11s0016g01020	0.218892	1.03145	4.63726	16.1798	0.000635	0.161273
VIT_00s0347g00030	0.0292931	-0.58315	4.15307	11.5655	0.000653	0.161273
VIT_14s0030g01240	-0.144175	-0.521961	5.16782	11.5445	0.000659	0.161273
VIT_08s0007g06670	-0.38701	2.29295	-0.0779993	11.5435	0.000659	0.161273
VIT_04s0008g05120	0.160041	0.490856	6.25277	12.0757	0.00066	0.161273
VIT_00s0371g00100	0.0525186	1.14276	3.21558	13.4471	0.000668	0.161273
VIT_18s0001g13210	0.491635	0.717247	4.49496	11.7499	0.000669	0.161273
VIT_17s0000g08070	0.146175	0.55176	7.82549	14.0667	0.000683	0.161273
VIT_12s0057g01090	4.41058	0.225701	-0.585164	11.9267	0.000697	0.161273
VIT_15s0046g01210	0.833612	2.17584	0.629726	11.3631	0.000713	0.161273
VIT_07s0141g00020	0.155391	0.462321	5.73483	11.3308	0.000723	0.161273
VIT_18s0001g09530	-0.0437187	0.243469	6.61799	11.2794	0.000739	0.161273
VIT_18s0001g05020	0.239886	0.835708	4.50267	13.0647	0.000741	0.161273
VIT_03s0063g01770	-0.0477074	-0.507016	6.19341	12.3845	0.000747	0.161273
VIT_06s0080g00420	0.0704657	0.836725	3.17068	11.2425	0.000751	0.161273
VIT_16s0050g00690	0.130117	0.334611	7.47182	11.2227	0.000757	0.161273
VIT_06s0061g01480	0.284775	-0.260518	4.65533	11.2029	0.000764	0.161273
VIT_00s0203g00210	0.0560552	-0.472386	4.47058	11.1991	0.000765	0.161273
VIT_04s0008g00700	-0.102673	-0.346335	7.69127	11.1908	0.000768	0.161273
VIT_01s0010g00720	0.256576	0.842216	3.78122	11.4903	0.000777	0.161273
VIT_06s0004g01890	0.0943365	0.529775	5.19923	11.3083	0.000783	0.161273
VIT_14s0006g01250	0.357634	1.26997	2.47905	11.3607	0.000785	0.161273
VIT_16s0039g01670	0.540918	1.18912	2.11515	10.9797	0.000842	0.170251
VIT_13s0019g01840	0.252024	0.596166	4.82444	10.9713	0.000845	0.170251
VIT_17s0000g05410	0.124429	0.587441	4.2507	10.9348	0.000859	0.171099
VIT_18s0041g01350	-0.0609722	0.283618	7.2363	10.9155	0.000866	0.171099
VIT_08s0058g01460	-0.179318	-1.30821	2.27089	10.8918	0.000885	0.172322
VIT_04s0044g01430	-0.0326981	0.459906	5.16897	10.9294	0.000894	0.172322
VIT_04s0023g02450	0.025752	-0.357369	9.23729	11.1732	0.0009	0.172322
VIT_12s0059g00590	-0.144933	-0.407604	13.1968	10.8163	0.000906	0.172322
VIT_05s0049g01120	0.0302623	0.744066	2.90975	10.7652	0.000926	0.174408
VIT_03s0063g00820	0.0156891	0.73057	3.35049	10.7307	0.00094	0.175481
VIT_17s0000g05570	-0.0515476	-0.383719	6.81291	10.6989	0.000954	0.17637
VIT_10s0003g05720	0.00183109	-0.330938	6.36088	10.6638	0.000969	0.177544
VIT_18s0122g00290	0.221649	2.46156	1.41693	13.5775	0.00100195	0.180159
VIT_18s0072g00370	-0.0173022	-0.334561	7.34994	10.5777	0.00100668	0.180159
VIT_00s0301g00050	-0.107038	0.547043	4.03767	10.5623	0.00101367	0.180159
VIT_14s0030g01860	0.145772	0.439644	5.78896	10.5522	0.0010183	0.180159
VIT_02s0087g00720	0.088825	1.1824	1.41027	10.5086	0.00103845	0.181107
VIT_15s0046g01930	0.00202987	-0.267289	8.05969	10.4244	0.00107867	0.181107
VIT_18s0001g14980	-0.0287721	1.33095	1.77384	10.5804	0.00108834	0.181107
VIT_05s0020g00930	0.102714	0.375893	7.61231	10.4088	0.00109838	0.181107
VIT_06s0004g08360	0.31522	0.904296	3.02567	10.3758	0.00110273	0.181107
VIT_08s0040g02610	-0.222903	-0.662269	4.09921	10.3684	0.00110642	0.181107
VIT_11s0206g00110	0.00425449	0.42905	4.29196	10.3621	0.00110958	0.181107
VIT_16s0098g00890	0.313679	0.819271	3.5316	10.3593	0.00111102	0.181107
VIT_17s0000g09910	-0.0337583	0.514919	4.36997	10.3517	0.00111485	0.181107
VIT_16s0098g00290	-0.0245729	0.452699	9.52559	12.5569	0.00112627	0.181107
VIT_11s0016g04590	0.193132	-0.824997	3.68362	11.7319	0.00113934	0.181107
VIT_13s0067g00700	-0.140696	-0.7071	4.57701	11.0463	0.00114175	0.181107
VIT_18s0001g09740	0.341461	1.98676	0.439385	10.2872	0.00114803	0.181107
VIT_07s0005g02230	0.0597887	-0.26679	7.45637	10.2868	0.00114827	0.181107
VIT_07s0104g01440	0.824094	2.85232	-0.324111	10.2561	0.00116446	0.181894
VIT_11s0016g05770	-0.0420544	-0.526155	10.674	12.7448	0.00117906	0.181894
VIT_00s0274g00050	-0.584139	1.14266	1.25331	10.2269	0.00118009	0.181894
VIT_12s0028g03200	0.0473483	0.353837	6.622	10.1964	0.00119669	0.182608
VIT_15s0046g02000	-0.13613	1.43596	4.14057	18.0033	0.00120267	0.182608
VIT_11s0016g01720	0.243126	0.823543	2.59855	10.1692	0.00121171	0.182618
VIT_19s0014g03240	0.170805	0.446074	5.28345	10.0204	0.00129762	0.194128
VIT_08s0040g01370	0.0495165	0.276277	8.59471	9.95956	0.0013347	0.198218
VIT_07s0129g00730	-0.00801269	0.242865	7.27036	9.86289	0.00139607	0.20583
VIT_04s0008g05030	-0.150242	-0.309803	7.53041	9.72716	0.00148763	0.217751
VIT_02s0025g02570	-0.1989	1.4296	0.790723	9.66502	0.00153177	0.219769
VIT_18s0041g02120	-0.104541	-0.404692	6.12114	9.66356	0.00153283	0.219769
VIT_18s0001g12830	-0.0720807	-0.52153	10.5247	11.9324	0.00153383	0.219769
VIT_18s0001g06940	0.274764	0.505169	5.04402	9.63379	0.0015545	0.221174
VIT_18s0001g08430	0.512619	1.19048	2.11475	9.55834	0.00161099	0.22762
VIT_06s0004g06880	-0.106499	-0.315541	8.25994	9.50125	0.00165526	0.229963
VIT_19s0014g03700	-0.0508856	-0.363889	8.67967	9.68374	0.0016674	0.229963
VIT_08s0007g01450	-0.0177891	-0.304941	8.07375	9.47706	0.00167443	0.229963
VIT_05s0020g04850	-0.189702	0.223018	7.27096	9.8427	0.00168402	0.229963
VIT_18s0001g08310	-0.032982	-0.364311	6.17346	9.45635	0.00169103	0.229963
VIT_14s0068g01690	-0.0711726	0.329897	5.15791	9.45095	0.00169539	0.229963
VIT_10s0003g04180	-0.0710046	-0.330886	8.61373	9.42033	0.00172035	0.231803
VIT_17s0000g02420	0.621191	1.22026	2.0104	9.38464	0.00174996	0.234181
VIT_12s0035g01560	0.117316	-4.89514	0.040763	10.4936	0.00176218	0.234181
VIT_18s0001g10550	-0.0283965	0.813375	2.33406	9.34915	0.00177997	0.234181
VIT_11s0118g00200	-0.102813	-0.398786	10.3834	9.76112	0.00178941	0.234181
VIT_18s0001g00690	0.0412516	0.560287	3.43264	9.33099	0.00179555	0.234181
VIT_11s0016g02910	0.227104	0.561482	4.02761	9.28775	0.00183325	0.237576
VIT_16s0050g02670	-0.20688	-0.456612	4.99599	9.24267	0.00187352	0.241257
VIT_05s0020g04250	-0.169853	-0.302166	7.03779	9.21769	0.00189625	0.241393
VIT_07s0104g00830	0.255741	0.906513	5.25252	13.208	0.00189831	0.241393
VIT_02s0025g04520	-0.0588333	-0.441007	5.67425	9.35596	0.00191734	0.242299
VIT_03s0063g01970	0.0214505	1.15665	1.98752	9.21194	0.00194973	0.243653
VIT_13s0158g00080	0.330919	0.677085	4.01625	9.15781	0.001952	0.243653
VIT_14s0108g01020	-0.180062	-1.54146	2.7588	11.2216	0.00199424	0.245349
VIT_03s0063g02340	0.0718762	0.537152	5.00152	9.58284	0.00199566	0.245349
VIT_01s0011g00370	-0.135612	-0.301053	7.90815	9.09423	0.00201321	0.245349
VIT_04s0008g00650	-0.130666	-0.308967	7.90321	9.09361	0.00201382	0.245349
VIT_18s0001g09780	2.8661	5.50736	-0.916111	9.56441	0.00203804	0.246821
VIT_07s0005g00340	0.0584597	-0.272361	6.35455	9.00873	0.00209893	0.252691
VIT_14s0030g01660	-0.0279602	-0.302994	5.80024	8.94169	0.002169	0.258784
VIT_09s0002g04100	0.00429648	0.461531	4.6277	8.93524	0.00217587	0.258784
VIT_18s0089g00400	-0.164817	0.806736	2.59865	8.92421	0.00218769	0.258784
VIT_08s0007g03640	-0.000591	-0.399306	5.33433	8.89365	0.00222081	0.260168
VIT_19s0014g02980	-0.0619553	-0.352163	5.72534	8.88984	0.00222497	0.260168
VIT_08s0007g01280	-0.55781	-0.243113	3.73729	8.87333	0.00224313	0.260793
VIT_02s0025g01260	0.167164	0.501845	3.93864	8.81436	0.00230937	0.266425
VIT_18s0001g08490	-0.243023	-0.780353	3.61022	8.85857	0.00231777	0.266425
VIT_03s0017g00650	-0.225233	-0.324144	6.24642	8.78172	0.00234697	0.268266
VIT_07s0005g01240	-0.107409	-0.490317	4.26872	8.75322	0.00238035	0.269183
VIT_16s0022g02320	0.185108	0.461286	5.22003	8.74005	0.00239596	0.269183
VIT_11s0052g01710	-0.0294244	-0.319623	9.0848	8.73129	0.00240641	0.269183
VIT_11s0016g03200	0.0167498	-0.367949	5.91388	8.78808	0.00240791	0.269183
VIT_01s0011g06290	0.345536	0.415508	5.03057	8.70891	0.00243333	0.270538
VIT_15s0048g02780	-0.0235703	1.24189	1.15071	8.65541	0.00249904	0.276334
VIT_18s0001g09510	-0.10156	0.288029	6.51224	8.83248	0.00251637	0.276746
VIT_18s0001g01490	-0.117897	0.239063	7.35639	8.65637	0.0025785	0.282055
VIT_18s0001g13250	-0.232703	-0.362783	6.27282	8.50253	0.002698	0.293548
VIT_18s0001g13330	0.112045	0.733905	3.0995	8.46856	0.00274458	0.297028
VIT_01s0026g01630	-0.0329016	0.523142	3.44879	8.45456	0.00276403	0.29755
VIT_18s0001g04910	0.406049	0.906356	3.38008	8.71718	0.00284827	0.305005
VIT_06s0009g01930	0.0428268	-0.243026	5.86273	8.38316	0.00286567	0.305261
VIT_05s0020g00840	0.974577	-0.0825442	3.59591	10.7061	0.00289336	0.305722
VIT_16s0022g01430	0.00164064	-0.588405	6.41996	11.1352	0.00290005	0.305722
VIT_15s0046g01990	0.516978	1.36049	1.4205	8.33317	0.00293932	0.307717
VIT_09s0002g04080	0.120212	0.531475	3.79028	8.29537	0.00299641	0.307717
VIT_11s0016g02340	0.664858	1.03719	2.45306	8.28724	0.00300885	0.307717
VIT_16s0050g00790	0.352335	0.470492	3.96293	8.2694	0.00303635	0.307717
VIT_06s0004g03240	0.0629107	0.304112	12.013	8.25755	0.00305477	0.307717
VIT_04s0023g02130	0.265818	0.360645	5.52837	8.25092	0.00306513	0.307717
VIT_18s0001g13230	-0.0982256	-0.426787	9.67765	9.2758	0.00306688	0.307717
VIT_19s0138g00140	0.134605	-0.157148	7.53925	8.23319	0.00309304	0.307717
VIT_11s0016g01740	-0.218414	-0.371339	5.47852	8.21709	0.00311862	0.307717
VIT_01s0026g00520	0.293347	0.865218	2.99072	8.21352	0.00312432	0.307717
VIT_11s0037g00810	-0.0192858	-0.261414	6.60499	8.21018	0.00312967	0.307717
VIT_17s0000g05250	0.000645	0.480616	4.46715	8.20097	0.00314446	0.307717
VIT_10s0597g00020	-5.02e-05	-0.239302	7.41019	8.19979	0.00314636	0.307717
VIT_00s0975g00020	0.10928	0.726847	3.58057	8.39303	0.00315039	0.307717
VIT_19s0093g00510	0.236676	0.508831	5.91188	9.10325	0.00316367	0.307717
VIT_19s0090g00690	-0.0080761	-0.374999	4.97244	8.18154	0.00317595	0.307717
VIT_17s0000g02970	0.197845	0.531496	4.50196	8.18146	0.00317608	0.307717
VIT_01s0011g06460	0.164598	0.320867	5.88947	8.15787	0.00321476	0.309989
VIT_13s0019g04910	0.0373284	-0.354106	5.96824	8.32136	0.00325437	0.312328
VIT_08s0007g06960	-0.36779	0.835918	1.90727	8.12342	0.00327222	0.312566
VIT_02s0025g01470	0.439385	0.681601	3.0374	8.09801	0.00331533	0.314043
VIT_06s0009g02500	-0.0105749	-0.319441	6.64423	8.09612	0.00331855	0.314043
VIT_03s0091g00680	0.559724	0.0874389	3.60315	8.08448	0.00333854	0.314472
VIT_04s0023g00790	0.0355842	0.389135	4.7865	8.05825	0.00338407	0.317292
VIT_16s0100g00360	0.0695897	-0.273428	5.66607	7.98566	0.00351371	0.324842
VIT_17s0000g05550	0.206472	0.461575	5.5733	8.19025	0.00352363	0.324842
VIT_14s0083g00260	0.0330099	-0.419358	7.31924	9.44861	0.0035371	0.324842
VIT_14s0068g01300	0.1883	0.398478	5.06942	7.96657	0.0035487	0.324842
VIT_02s0025g01320	-0.114794	-0.479473	10.2188	9.53782	0.00355663	0.324842
VIT_03s0180g00280	0.585422	0.799164	2.96881	7.96024	0.00356039	0.324842
VIT_13s0064g01210	-0.201719	-0.290764	8.82382	7.94644	0.00358604	0.32492
VIT_15s0048g00870	0.148898	0.406968	4.70785	7.93981	0.00359842	0.32492
VIT_18s0001g05110	-0.113811	-0.275239	6.68952	7.9145	0.00364619	0.32492
VIT_17s0000g08290	-0.0167756	-0.305388	6.84565	7.91391	0.00364729	0.32492
VIT_08s0007g03870	0.184197	0.654643	4.29654	8.3436	0.00367126	0.32492
VIT_14s0171g00100	-0.23551	1.5981	0.552528	7.89728	0.00367906	0.32492
VIT_06s0004g02360	0.00978623	1.28889	0.766327	7.89272	0.00368783	0.32492
VIT_08s0056g01080	0.32037	0.676045	3.08074	7.88307	0.00370645	0.32492
VIT_17s0000g03280	-0.0984974	-0.634979	10.0591	11.2091	0.00370701	0.32492
VIT_06s0004g05800	0.235109	-0.385099	3.99197	7.8756	0.00372094	0.32492
VIT_09s0002g08420	-0.0532307	-0.299025	7.72283	7.82364	0.0038235	0.332448
VIT_03s0063g01030	-0.390462	-0.544488	4.87532	8.18135	0.00384788	0.333145
VIT_16s0039g01060	0.442196	1.43416	1.36733	7.79	0.00389158	0.333765
VIT_19s0015g00740	0.0295913	0.303372	6.20628	7.78843	0.0038948	0.333765
VIT_07s0031g02480	-0.00805412	-0.248422	7.85393	7.7816	0.0039088	0.333765
VIT_01s0026g00910	-0.339294	-0.659482	3.72324	7.77583	0.00392067	0.333765
VIT_17s0000g06050	-0.057403	-0.294296	6.38212	7.7666	0.00393974	0.333992
VIT_14s0171g00490	0.0108914	0.282372	5.90257	7.74151	0.00399211	0.337026
VIT_08s0040g03360	-0.000726	-0.211794	8.91573	7.71312	0.00405231	0.340695
VIT_14s0083g00170	-0.095673	0.263425	5.90425	7.68276	0.0041178	0.342657
VIT_03s0063g00010	-0.15458	0.414371	3.78614	7.68124	0.00412112	0.342657
VIT_06s0004g04700	-0.113057	-0.342323	5.86978	7.6607	0.00416614	0.342657
VIT_18s0001g08120	-0.106214	-0.293481	6.76279	7.64567	0.00419943	0.342657
VIT_14s0083g01030	0.398085	0.889873	2.65969	7.64307	0.00420523	0.342657
VIT_00s0323g00060	0.0832344	0.897421	6.54836	12.9171	0.00422554	0.342657
VIT_04s0008g05110	0.291037	1.31715	2.70595	9.07509	0.00424786	0.342657
VIT_01s0026g01340	0.795118	-0.537733	1.0872	7.61496	0.0042684	0.342657
VIT_17s0000g08010	-0.555497	-0.639782	3.24274	7.61426	0.00426998	0.342657
VIT_14s0066g01340	-0.0354422	-0.272631	8.63628	7.61347	0.00427177	0.342657
VIT_07s0129g00510	-0.0502996	-0.882039	2.52824	7.578	0.00435305	0.342657
VIT_18s0001g08720	-0.215188	-0.330591	6.26385	7.57428	0.00436168	0.342657
VIT_10s0003g02070	0.10248	0.282243	7.70871	7.57201	0.00436695	0.342657
VIT_13s0064g00270	0.199864	0.599933	4.22648	7.65663	0.00437487	0.342657
VIT_08s0007g01040	0.0712233	0.404854	4.45223	7.56793	0.00437644	0.342657
VIT_06s0080g00150	-0.0820809	0.896895	3.03577	8.47304	0.00438315	0.342657
VIT_00s0323g00100	0.658606	-0.191566	3.64928	8.50808	0.00439066	0.342657
VIT_08s0058g00880	0.0732313	0.273894	6.91691	7.55998	0.00439503	0.342657
VIT_16s0050g00390	-0.00180756	-0.324138	7.70953	7.83766	0.00440868	0.342657
VIT_11s0016g04230	-0.0406028	0.370509	5.94495	8.13464	0.00441353	0.342657
VIT_13s0019g02200	-0.109498	-0.422753	8.78989	8.54115	0.00445197	0.342657
VIT_02s0025g00200	0.288584	0.451783	4.82281	7.52606	0.00447524	0.342657
VIT_13s0067g01980	-0.182438	-0.572596	5.97632	9.10647	0.00448851	0.342657
VIT_05s0020g01080	-0.240206	0.678113	1.81916	7.51746	0.00449583	0.342657
VIT_07s0141g00210	0.199477	0.606247	3.84493	7.51177	0.00450952	0.342657
VIT_17s0000g07200	0.159046	0.420886	5.21492	7.51011	0.00451352	0.342657
VIT_05s0077g01100	-0.0693611	-0.268178	7.72153	7.4606	0.0046347	0.350058
VIT_18s0001g02650	-0.136032	-0.279679	6.67067	7.45406	0.00465098	0.350058
VIT_14s0066g01400	0.259069	0.53078	4.38874	7.44939	0.00466262	0.350058
VIT_08s0007g01430	-0.122193	-0.617617	5.26001	8.77638	0.00468981	0.350588
VIT_09s0002g02420	0.118958	0.440809	4.95269	7.43287	0.00470414	0.350588
VIT_03s0038g03270	-0.151793	-0.293329	6.92548	7.41985	0.00473715	0.351005
VIT_17s0000g01920	-0.0403715	-0.278223	5.97641	7.41707	0.00474425	0.351005
VIT_15s0048g00740	0.37607	-0.518131	2.61716	7.40396	0.00477779	0.352207
VIT_14s0066g01350	-0.0709263	-0.319476	6.51083	7.395	0.00480089	0.352631
VIT_04s0008g07340	0.171136	0.381627	6.15331	7.4643	0.004823	0.3528
VIT_05s0020g02210	0.232541	0.538566	4.42471	7.37856	0.00484357	0.3528
VIT_02s0012g00280	0.0535222	0.315726	6.76349	7.35578	0.0049034	0.3528
VIT_00s0587g00030	-0.013816	0.317492	6.00032	7.36475	0.00492029	0.3528
VIT_15s0048g02390	-0.0174183	-0.496114	5.70093	8.49297	0.00495316	0.3528
VIT_08s0007g07240	-0.100595	0.170738	8.50014	7.33231	0.00496593	0.3528
VIT_06s0004g04060	0.0183807	-0.249895	7.34986	7.32479	0.00498615	0.3528
VIT_06s0004g04660	-0.261228	-0.28802	10.7867	7.32429	0.00498749	0.3528
VIT_18s0001g05780	-0.108967	0.24206	7.73327	7.58861	0.00500672	0.3528
VIT_15s0048g00550	-0.987941	1.77761	-0.349791	7.31589	0.0050102	0.3528
VIT_18s0001g11250	0.116909	-0.200106	6.32467	7.31364	0.0050163	0.3528
VIT_19s0014g00790	0.312003	0.559858	3.51082	7.31167	0.00502165	0.3528
VIT_04s0008g00720	-0.0659498	-0.252795	10.4603	7.30814	0.00503124	0.3528
VIT_08s0040g02740	0.0799092	0.387154	4.53206	7.29835	0.00505799	0.3528
VIT_18s0117g00360	-0.136944	-0.412104	4.37929	7.29316	0.00507222	0.3528
VIT_19s0014g00750	0.115665	0.655062	2.87582	7.2901	0.00508062	0.3528
VIT_14s0030g01220	-0.185673	-0.34369	9.73125	7.42644	0.00515297	0.356607
VIT_18s0041g00630	0.197352	0.964365	1.88829	7.22908	0.0052517	0.362207
VIT_18s0001g07240	-0.0789448	-0.253217	8.81402	7.2143	0.00529411	0.363898
VIT_08s0007g07320	0.0532564	-0.380263	9.27297	8.51578	0.00535558	0.365894
VIT_03s0088g00380	0.0304387	-0.273158	9.82924	7.25582	0.00535912	0.365894
VIT_10s0116g00590	-0.130975	0.692267	2.34856	7.15704	0.005462	0.369778
VIT_12s0028g02520	-0.159928	0.55217	2.58159	7.15129	0.00547917	0.369778
VIT_08s0007g04850	-0.0378937	-0.299594	5.61087	7.14851	0.00548751	0.369778
VIT_12s0059g02360	-0.0996659	0.217828	5.35356	7.14812	0.00548869	0.369778
VIT_00s0229g00100	0.0588031	0.531321	5.42252	8.30203	0.00554597	0.370186
VIT_11s0016g00710	-0.236022	-0.577241	5.65448	8.40249	0.00555488	0.370186
VIT_05s0077g02150	0.368179	0.881953	2.15063	7.12514	0.00555812	0.370186
VIT_01s0026g02490	-0.0972792	-0.262347	7.2321	7.12205	0.00556752	0.370186
VIT_05s0020g04820	-0.128981	0.927001	1.28288	7.11333	0.00559417	0.370746
VIT_05s0049g00400	0.22757	0.347589	4.96511	7.08134	0.00569314	0.37608
VIT_14s0068g00670	-1.77405	1.11359	-0.25182	7.07506	0.00571282	0.376159
VIT_05s0020g02430	-0.0600868	-0.277454	8.57992	7.06399	0.00574767	0.377232
VIT_07s0031g02910	0.535882	0.886576	2.35074	7.05277	0.00578322	0.37731
VIT_19s0177g00230	0.098973	-0.939057	1.87065	7.04345	0.00581294	0.37731
VIT_12s0057g01080	-0.299839	0.562257	2.3496	7.04105	0.00582064	0.37731
VIT_11s0016g00300	0.097019	1.23487	0.666826	7.03039	0.00585489	0.37731
VIT_17s0000g06990	0.207971	0.308486	6.32047	7.0261	0.00586875	0.37731
VIT_19s0085g00920	0.241755	0.938531	4.33861	9.22592	0.00587478	0.37731
VIT_18s0001g03580	-0.116341	-0.299682	6.96576	7.01981	0.00588911	0.37731
VIT_12s0057g00570	0.25846	0.302971	5.21487	7.01732	0.0058972	0.37731
VIT_06s0009g00310	0.412645	0.427567	4.93285	7.01972	0.00594919	0.379443
VIT_01s0146g00440	-0.149286	2.02663	1.4245	8.99783	0.00604772	0.384521
VIT_19s0085g00380	-0.0469155	0.236515	7.43647	6.9279	0.00619598	0.392721
VIT_19s0027g01890	-0.128096	0.921583	5.15664	11.0539	0.00623951	0.393638
VIT_13s0067g01970	1.00108	3.23016	0.104889	7.68193	0.00624914	0.393638
VIT_16s0098g01650	-0.172965	0.374706	3.7184	6.88689	0.00633863	0.398043
VIT_06s0004g03590	0.104171	1.44033	0.84326	6.88103	0.0063593	0.398112
VIT_18s0001g06910	-0.0470627	1.05585	2.12826	7.29026	0.00643127	0.400938
VIT_02s0012g02190	-0.0383627	-0.316557	5.56915	6.85729	0.00644386	0.400938
VIT_13s0074g00770	0.119973	-0.210174	7.3558	6.91491	0.00653296	0.40443
VIT_06s0004g02670	3.34176	5.04088	-1.06621	7.12113	0.00655534	0.40443
VIT_14s0068g00680	0.192002	0.3868	7.45633	7.37665	0.00655962	0.40443
VIT_09s0002g03410	0.225348	0.571059	3.57586	6.80458	0.00663613	0.407504
VIT_03s0038g02400	0.441545	1.15551	1.35914	6.77878	0.00673256	0.407504
VIT_17s0000g04910	-0.0155053	0.246657	7.78293	6.77877	0.0067326	0.407504
VIT_03s0038g04330	0.594063	2.23487	0.216705	6.78444	0.00674334	0.407504
VIT_17s0000g09900	-0.357979	1.26351	2.60077	8.98182	0.00676033	0.407504
VIT_12s0028g01150	0.155518	0.45099	4.99314	6.80246	0.00676691	0.407504
VIT_08s0007g08250	-0.152313	-0.494513	5.45829	7.34699	0.00679378	0.407504
VIT_05s0020g01900	0.225746	1.1409	1.75378	6.76844	0.00680634	0.407504
VIT_04s0023g00590	-0.0351096	-0.369394	8.28163	7.51816	0.00681662	0.407504
VIT_03s0038g02110	0.0229562	-0.832872	3.36343	7.4601	0.0068271	0.407504
VIT_11s0118g00590	-0.0417649	-0.271693	9.54118	6.75319	0.00682978	0.407504
VIT_14s0060g01490	-0.291091	-0.393859	6.43359	7.2646	0.00685789	0.407867
VIT_11s0016g04190	0.0166359	-0.305097	9.12085	7.10526	0.00689151	0.407867
VIT_14s0036g01020	-0.110468	-0.249698	8.93247	6.73598	0.00689601	0.407867
VIT_06s0004g04270	0.200337	0.680558	2.75456	6.72129	0.00695312	0.408232
VIT_04s0008g01380	-0.0537111	-0.451538	6.28836	7.73116	0.00696153	0.408232
VIT_02s0025g02190	0.0425957	0.504626	3.49255	6.71893	0.00696237	0.408232
VIT_00s1217g00010	0.0723389	0.335458	5.9858	6.70364	0.00702246	0.409721
VIT_10s0003g02680	-0.053279	0.503039	5.73445	8.4004	0.00702805	0.409721
VIT_12s0057g00200	0.220375	0.740574	3.1282	6.68301	0.00710448	0.410321
VIT_09s0018g01420	-0.147001	-0.260652	9.57256	6.66604	0.00717272	0.410321
VIT_01s0011g06250	0.0211378	-0.484749	8.03465	8.72437	0.00718333	0.410321
VIT_14s0108g01420	0.118202	0.439831	6.61656	7.62533	0.00718913	0.410321
VIT_01s0127g00720	0.126233	-0.235239	5.07339	6.65719	0.00720861	0.410321
VIT_16s0022g02200	0.0724569	1.53636	5.01904	11.8139	0.00727013	0.410321
VIT_14s0066g01600	0.0999096	-0.456827	5.00917	7.39259	0.00727448	0.410321
VIT_11s0016g03400	-0.364465	-0.866014	2.88465	6.64762	0.00728407	0.410321
VIT_01s0011g04020	-0.258157	0.175403	4.53593	6.63357	0.00730539	0.410321
VIT_04s0023g01800	-0.44194	-1.00429	1.94998	6.63202	0.00731178	0.410321
VIT_00s0340g00050	-0.287588	-0.903955	2.14016	6.62827	0.00732732	0.410321
VIT_08s0058g00640	-0.0831148	0.455103	4.01944	6.64502	0.0073281	0.410321
VIT_18s0076g00250	0.282153	0.44599	5.20302	6.71432	0.0073284	0.410321
VIT_15s0048g02560	0.366189	0.518944	3.44977	6.62413	0.00734445	0.410321
VIT_14s0083g01210	0.18917	0.885986	2.29104	6.62258	0.00735092	0.410321
VIT_14s0066g01550	0.0571231	0.222034	8.14457	6.62015	0.00736102	0.410321
VIT_02s0012g01380	0.0736641	0.43728	5.8599	7.34154	0.00740596	0.411698
VIT_03s0180g00040	0.0156202	-0.363677	5.30556	6.64323	0.00743348	0.411847
VIT_18s0001g11320	0.163677	0.961025	2.12765	6.59508	0.00746621	0.411847
VIT_11s0118g00210	0.0538267	-0.243436	6.68768	6.59434	0.00746935	0.411847
VIT_03s0097g00600	0.14403	0.32237	5.73736	6.58554	0.00750665	0.411855
VIT_05s0049g00740	-0.836598	1.96816	0.101426	7.02173	0.00751277	0.411855
VIT_11s0118g00010	-0.176002	0.710126	1.67345	6.58001	0.00753023	0.411855
VIT_14s0083g01160	0.00188692	-0.258465	7.28567	6.56598	0.00759042	0.413243
VIT_11s0016g01110	-0.0527441	-0.266359	6.04451	6.56177	0.00760858	0.413243
VIT_17s0000g07120	-0.202027	-0.269789	6.15798	6.555	0.00763785	0.413243
VIT_11s0016g05190	-0.0902056	-0.273845	8.27093	6.55128	0.00765402	0.413243
VIT_06s0004g02810	0.218939	0.339464	5.4431	6.54477	0.00768239	0.413243
VIT_02s0025g03590	0.172563	0.661534	4.82476	7.75796	0.00769054	0.413243
VIT_18s0001g08690	-0.207958	-1.08373	1.55707	6.53931	0.00770627	0.413243
VIT_02s0025g01330	-0.0690909	-0.253943	8.02581	6.53662	0.00771809	0.413243
VIT_13s0067g03390	-0.0307033	0.428099	3.99632	6.53071	0.00774404	0.413544
VIT_18s0001g01160	1.25545	1.70443	0.671683	6.52433	0.00777223	0.413963
VIT_06s0004g00790	0.027156	0.818797	2.10866	6.50822	0.00784384	0.415242
VIT_00s0256g00030	0.666839	0.849867	2.75503	6.50547	0.00785612	0.415242
VIT_12s0059g01640	1.21567	0.221154	0.721941	6.50517	0.00785748	0.415242
VIT_13s0047g00540	-0.149415	-0.496217	3.67642	6.49807	0.00788936	0.415847
VIT_01s0011g05390	0.0494739	1.0648	1.37564	6.49338	0.00791045	0.415881
VIT_05s0029g00650	0.0846491	0.38565	4.15694	6.48036	0.00796942	0.417901
VIT_07s0031g00500	-0.0955689	1.04062	0.817199	6.46241	0.00805155	0.418487
VIT_05s0029g01210	-0.271116	-0.423222	4.11709	6.46198	0.00805352	0.418487
VIT_12s0134g00420	0.27451	0.245992	7.06402	6.46125	0.00805689	0.418487
VIT_06s0004g07810	1.15649	1.59481	0.720264	6.45992	0.008063	0.418487
VIT_13s0067g03100	-0.11126	-0.246916	6.61926	6.45549	0.00808343	0.418487
VIT_18s0001g07700	1.10134	-0.509198	0.643033	6.44157	0.00814805	0.419113
ENSRNA049469758	1.2552	3.44287	-0.667838	6.44	0.00815539	0.419113
VIT_16s0022g01740	0.567667	0.706446	2.89836	6.43654	0.00817155	0.419113
VIT_01s0011g00760	-0.143245	-0.582525	3.9387	6.44293	0.00824181	0.419113
VIT_19s0093g00190	-0.169849	-0.30251	8.22098	6.42978	0.00824237	0.419113
VIT_18s0001g09460	-0.216139	-0.619113	10.5145	8.86592	0.00824527	0.419113
VIT_11s0037g00040	0.244627	0.457921	4.30437	6.41537	0.00827125	0.419113
VIT_13s0019g01100	-0.0805093	-0.34944	7.00809	6.70944	0.00828143	0.419113
VIT_07s0129g00420	-0.131743	-0.242988	6.3025	6.41183	0.00828804	0.419113
VIT_06s0004g01130	0.0279837	-0.346205	5.7256	6.60584	0.00833736	0.419113
VIT_14s0006g01790	0.0574652	0.870377	1.78627	6.39822	0.008353	0.419113
VIT_06s0061g01560	0.311825	0.749785	2.46758	6.3948	0.0083694	0.419113
VIT_04s0023g03610	-0.0997556	-0.496603	4.23554	6.39375	0.00837447	0.419113
VIT_18s0122g00300	-0.126956	2.05411	-0.521515	6.38188	0.00843176	0.419113
VIT_09s0002g06980	-0.141722	0.464494	3.58222	6.3757	0.00846172	0.419113
VIT_14s0066g00850	-0.0640038	1.13685	3.96881	9.48613	0.00847055	0.419113
VIT_17s0000g07500	0.463884	0.190597	3.79618	6.358	0.00854832	0.419113
VIT_09s0002g08010	-3.14203	-1.78433	-0.7239	6.35666	0.00855491	0.419113
VIT_07s0031g02950	0.819229	1.66539	0.361397	6.35173	0.0085792	0.419113
VIT_07s0005g02990	-0.0814927	-0.281541	6.88949	6.34933	0.00859108	0.419113
VIT_15s0048g01700	0.21217	0.480188	3.98475	6.34534	0.00861081	0.419113
VIT_04s0008g01740	0.080855	0.978776	3.60065	7.99127	0.00861095	0.419113
VIT_05s0020g04080	-0.109786	-0.243983	8.34035	6.3447	0.00861401	0.419113
VIT_09s0002g06430	-0.690638	-0.875509	3.1311	6.84246	0.00862332	0.419113
VIT_16s0039g01770	-4.90817	1.44923	-0.336055	7.62612	0.00868275	0.419113
VIT_01s0010g01760	-0.133907	-0.427635	4.12003	6.32982	0.00868818	0.419113
VIT_14s0108g01320	-0.087201	-0.280077	7.35288	6.32981	0.00868824	0.419113
VIT_08s0056g01160	-0.367144	-0.555726	3.40349	6.32384	0.00871821	0.419113
VIT_13s0047g00940	-0.340021	-0.711426	2.54839	6.31862	0.0087445	0.419113
VIT_13s0067g02640	-0.141975	-0.260479	7.78358	6.31754	0.00874991	0.419113
VIT_12s0059g00890	-0.164365	-0.208064	8.05205	6.31504	0.00876258	0.419113
VIT_13s0019g04370	-0.130199	-0.268908	6.00121	6.31118	0.00878212	0.419113
VIT_01s0011g04760	0.224795	0.471923	4.28696	6.30725	0.00880204	0.419113
VIT_18s0001g11260	-0.13221	-0.273157	8.26229	6.30139	0.00883191	0.419113
VIT_04s0079g00800	-0.0413079	-0.280602	6.78935	6.301	0.00883387	0.419113
VIT_10s0092g00590	0.493511	0.372617	3.90207	6.29702	0.00885422	0.419113
VIT_01s0010g02480	-0.0826198	0.348616	4.41414	6.29341	0.00887269	0.419113
VIT_01s0011g03670	-0.0876923	-0.97553	5.11181	9.34029	0.00887829	0.419113
VIT_18s0122g00630	0.224712	0.431049	3.87612	6.28135	0.00893476	0.420803
VIT_17s0000g01080	-0.232735	-0.571732	6.66346	8.02019	0.00902642	0.422716
VIT_17s0000g02650	0.608199	1.34995	0.946919	6.2627	0.00903173	0.422716
VIT_07s0104g00540	-0.0352908	-0.213725	9.52026	6.26156	0.00903772	0.422716
VIT_08s0007g00470	-0.0590028	-0.308851	5.91748	6.25603	0.00906669	0.423099
VIT_17s0000g02230	0.199834	0.39065	4.75002	6.24109	0.00914554	0.425074
VIT_00s0187g00090	0.268874	0.673143	3.08919	6.2401	0.00915081	0.425074
VIT_05s0062g01070	0.253053	1.17535	2.2751	6.79559	0.00921317	0.426996
VIT_01s0011g00930	0.0598595	0.65269	2.96394	6.21949	0.00926091	0.428233
VIT_05s0077g00030	0.347418	0.363578	4.73943	6.21249	0.00929866	0.428636
VIT_06s0004g07880	0.097002	1.11538	1.9907	6.53195	0.00931175	0.428636
VIT_03s0038g02710	4.02118	5.25988	-0.914152	6.44769	0.00936061	0.429458
VIT_04s0008g03800	0.0114757	0.247157	6.75602	6.19715	0.00938197	0.429458
VIT_06s0004g05020	0.0179052	-0.408341	6.93082	7.34057	0.00939294	0.429458
VIT_14s0060g01170	-0.0809171	-0.247174	6.66734	6.16666	0.00955	0.434845
VIT_16s0050g00680	0.0998766	0.305778	5.39856	6.16603	0.00955352	0.434845
VIT_03s0017g02000	1.16585	2.61191	-0.404883	6.14938	0.00964671	0.436953
VIT_13s0064g01260	-0.0665155	-0.353815	11.9429	6.62622	0.00967477	0.436953
VIT_16s0050g01590	0.0552836	0.45115	3.9662	6.14421	0.00967585	0.436953
VIT_14s0219g00280	5.25005	1.63362	-1.29055	6.46515	0.00975111	0.436953
VIT_00s0211g00120	0.0651125	0.454589	4.47136	6.13267	0.00978574	0.436953
VIT_18s0001g06760	0.371385	1.82956	0.200458	6.12442	0.00978836	0.436953
VIT_11s0037g00070	0.109829	-0.187421	7.04381	6.12324	0.0097951	0.436953
VIT_10s0003g04100	0.131035	0.542564	3.59637	6.12163	0.00980434	0.436953
VIT_09s0018g01870	0.202074	0.422104	4.95931	6.11689	0.00983158	0.436953
VIT_04s0008g02750	0.141823	0.257735	6.54082	6.11181	0.0098608	0.436953
VIT_07s0031g02700	0.0437297	0.338421	4.53738	6.10966	0.0098732	0.436953
VIT_18s0089g00100	0.247489	-0.13439	4.89957	6.10755	0.00988543	0.436953
VIT_03s0017g01060	-0.106337	-0.2342	7.09841	6.09994	0.00992956	0.436953
VIT_03s0063g02380	0.179013	1.02032	6.27901	10.0851	0.0099446	0.436953
VIT_11s0016g03010	0.134435	1.14304	3.96979	8.72613	0.00994534	0.436953
VIT_14s0171g00410	0.116318	0.318164	5.58393	6.09498	0.00995844	0.436953
VIT_18s0001g13040	0.142038	0.33016	5.12512	6.09213	0.00997508	0.436953
VIT_16s0039g01580	-0.110743	-0.264762	7.3456	6.08579	0.0100122	0.436953
VIT_02s0025g03430	0.235627	0.372034	4.92785	6.08503	0.0100166	0.436953
VIT_01s0011g02310	-0.0314062	-0.556893	5.54512	7.44951	0.0100293	0.436953
VIT_11s0078g00310	0.129518	0.380816	4.80978	6.07593	0.0100702	0.43779
VIT_10s0092g00260	0.398587	1.43255	0.685034	6.07232	0.0100916	0.43779
VIT_02s0025g02830	-0.116539	0.300671	4.32336	6.06803	0.010117	0.43796
VIT_07s0031g03220	0.271863	0.30812	5.32402	6.05993	0.0101652	0.439112
VIT_08s0058g01480	-0.351141	-1.13485	5.79946	9.82771	0.0101903	0.439264
VIT_13s0147g00120	0.00233721	-0.294113	5.82416	6.04496	0.010255	0.441116
VIT_15s0046g01920	0.267	-0.486358	3.65482	6.46119	0.0103029	0.442084
VIT_07s0129g00380	0.0987475	0.92115	1.9911	6.02976	0.0103471	0.442084
VIT_08s0007g05800	-0.0205588	-0.316514	5.68709	6.02879	0.0103529	0.442084
VIT_15s0046g00290	-0.228514	1.93099	2.67459	9.34266	0.0103644	0.442084
VIT_14s0030g01270	0.0482186	0.25528	7.30109	6.0203	0.0104048	0.442494
VIT_17s0000g07850	-0.063723	-0.213174	8.23614	6.01422	0.0104421	0.442494
VIT_01s0011g04290	-0.235456	-0.378307	6.30821	6.34609	0.010466	0.442494
VIT_04s0008g00520	-0.112997	-0.269134	6.93728	6.00761	0.0104829	0.442494
VIT_19s0014g03780	0.930718	1.83782	0.163505	5.99981	0.0105312	0.442494
VIT_01s0127g00870	-0.0980793	1.07714	3.01719	7.5887	0.0105437	0.442494
VIT_01s0026g02070	-0.178673	-0.364793	4.48188	5.99544	0.0105584	0.442494
VIT_08s0040g00770	-0.0545475	-0.240615	7.3004	5.99215	0.0105789	0.442494
VIT_02s0154g00070	-0.0384677	1.01913	0.992575	5.99133	0.010584	0.442494
VIT_12s0059g00620	0.313298	0.444912	3.92275	5.99012	0.0105915	0.442494
VIT_18s0001g15310	-0.0122294	0.551101	3.48723	5.9801	0.0106698	0.442541
VIT_04s0069g00750	-0.033109	-1.14899	1.74366	6.05226	0.0106729	0.442541
VIT_18s0041g00650	-0.0128445	0.241938	6.97517	5.977	0.0106738	0.442541
VIT_10s0003g01360	-0.0360701	-0.263772	11.5916	5.96914	0.0107235	0.442541
VIT_08s0007g02030	0.320298	0.532393	4.13015	5.96809	0.0107302	0.442541
VIT_08s0040g00380	0.112098	-0.209157	6.29451	5.9677	0.0107326	0.442541
VIT_18s0001g15270	-0.103314	-0.276559	5.76974	5.96054	0.0107782	0.442541
VIT_14s0083g00120	-0.0146275	0.885685	2.23433	6.08828	0.0107791	0.442541
VIT_07s0104g00090	-0.0640227	0.188733	6.11773	5.95835	0.0107921	0.442541
VIT_01s0146g00420	1.10047	-0.0517473	0.921711	5.95553	0.0108101	0.442541
VIT_19s0015g00340	0.0245354	0.457335	4.27511	5.96496	0.0108632	0.443822
VIT_14s0068g01000	0.00120729	-0.220261	6.72164	5.94218	0.0108958	0.444261
VIT_11s0118g00240	-0.260269	-0.291565	6.18764	5.9335	0.010952	0.444532
VIT_07s0031g02550	0.144774	0.585725	4.5465	6.52526	0.010968	0.444532
VIT_05s0020g03550	-0.171048	-0.34031	5.5318	5.92224	0.0110253	0.444532
VIT_01s0010g01390	0.0357905	0.246302	6.68191	5.91664	0.011062	0.444532
VIT_13s0106g00230	-0.0507247	1.7377	3.52902	9.55775	0.0110837	0.444532
VIT_06s0004g02990	0.0885764	0.265013	5.60067	5.91031	0.0111035	0.444532
VIT_17s0000g00570	-0.0477503	-0.275037	7.27892	5.90865	0.0111145	0.444532
VIT_06s0004g04480	0.138016	-0.250223	4.97812	5.90546	0.0111355	0.444532
VIT_09s0002g06810	0.0730371	0.399079	4.81237	5.9023	0.0111564	0.444532
VIT_05s0051g00660	0.165718	-0.3807	3.5713	5.8989	0.011179	0.444532
VIT_05s0062g00850	-0.149534	-0.376232	7.79542	6.48964	0.0111862	0.444532
VIT_08s0040g01760	-0.03648	0.2555	5.92927	5.896	0.0111982	0.444532
VIT_04s0008g01260	0.191354	0.368973	6.26632	6.12881	0.0112069	0.444532
VIT_14s0068g01970	0.217945	0.881825	1.75617	5.89448	0.0112083	0.444532
VIT_10s0071g00440	0.268563	0.740086	2.36865	5.88343	0.0112821	0.446587
VIT_11s0016g05330	0.440963	0.664717	2.71027	5.87612	0.0113313	0.447662
VIT_12s0059g00640	0.0389632	-0.178623	7.18079	5.8695	0.011376	0.448558
VIT_04s0008g04220	-0.211346	-0.395346	4.50299	5.86496	0.0114067	0.4489
VIT_18s0001g15410	-0.0530601	0.268484	5.80594	5.85857	0.011498	0.451618
VIT_18s0001g13320	4.28674	-0.564536	-0.649143	6.97361	0.0115511	0.45283
VIT_09s0002g07120	0.0134851	0.419363	4.72625	5.96365	0.0116099	0.454261
VIT_05s0077g01750	-0.239826	1.46053	0.384068	5.82827	0.0116588	0.455297
VIT_09s0054g01750	0.015101	-0.33548	5.4254	5.84195	0.011857	0.46215
VIT_06s0009g03000	-0.241987	0.877659	0.888683	5.79294	0.0119074	0.462559
VIT_06s0004g02330	-0.0268859	0.188805	7.83118	5.7881	0.0119419	0.462559
VIT_17s0000g05630	0.156269	0.293602	6.43528	5.78644	0.0119538	0.462559
VIT_18s0117g00070	-0.0882653	-0.298155	5.86572	5.78579	0.0119584	0.462559
VIT_12s0057g00260	-0.106036	-0.291312	7.74504	5.79479	0.0120042	0.463451
VIT_12s0028g03110	0.532361	0.0310855	3.37326	5.76713	0.0120928	0.465552
VIT_18s0001g01080	-0.0826787	-0.271685	6.84277	5.76552	0.0121044	0.465552
VIT_18s0001g11980	-0.0671771	-0.226543	7.39167	5.75812	0.0121582	0.466329
VIT_03s0038g02680	0.17291	0.279681	5.69912	5.75379	0.0121899	0.466329
VIT_01s0011g03590	0.173561	0.358814	4.85887	5.7533	0.0121934	0.466329
VIT_08s0058g00130	-0.0164278	-0.193207	7.82863	5.74941	0.0122219	0.466542
VIT_13s0019g01970	0.756747	0.950575	1.61709	5.74361	0.0122645	0.467101
VIT_18s0001g07850	0.597495	0.778979	2.40858	5.74117	0.0122825	0.467101
VIT_14s0006g01580	-0.216591	-0.520856	7.23759	7.21914	0.0123851	0.467545
VIT_06s0004g06950	-0.085822	2.92152	-1.07392	5.72123	0.0124304	0.467545
VIT_08s0056g00710	-0.166592	-0.234858	6.55335	5.71855	0.0124505	0.467545
VIT_07s0031g01300	0.14078	0.271919	5.98104	5.71825	0.0124527	0.467545
VIT_07s0005g00410	-0.0825947	0.203645	5.88874	5.71534	0.0124745	0.467545
VIT_11s0016g04700	0.0202933	-0.237478	7.88899	5.70902	0.012522	0.467545
VIT_08s0007g00140	-0.104794	-0.251784	6.33326	5.70728	0.0125351	0.467545
VIT_14s0006g03250	4.84212	2.26826	-1.39599	5.91836	0.0125372	0.467545
VIT_07s0031g00450	0.115546	0.408088	4.29853	5.70379	0.0125615	0.467545
VIT_14s0068g01020	-0.50835	0.743799	1.67601	5.83983	0.0125778	0.467545
VIT_00s0441g00020	-0.628442	-0.829501	4.10094	6.9771	0.0125805	0.467545
VIT_12s0142g00340	-0.393479	-0.18226	4.81267	5.70049	0.0125865	0.467545
VIT_12s0028g03800	-0.0442599	-0.268317	6.84505	5.69779	0.012607	0.467545
VIT_15s0048g01090	-0.441992	-0.801573	2.45915	5.69661	0.0126159	0.467545
VIT_11s0016g00560	0.136089	0.492697	4.28844	5.72403	0.0126869	0.469264
VIT_10s0003g05130	-0.219303	0.561717	2.0839	5.68448	0.0127084	0.469264
VIT_19s0015g02410	0.0932933	0.381805	4.40629	5.67571	0.0127757	0.46982
VIT_13s0067g03430	-0.231604	-0.453753	4.29061	5.6738	0.0127905	0.46982
VIT_06s0009g02450	0.242235	0.699793	3.06508	5.67203	0.0128041	0.46982
VIT_00s0710g00010	-0.0392523	-0.271593	6.2625	5.67052	0.0128158	0.46982
VIT_16s0039g00920	-0.013212	0.443068	3.83507	5.66204	0.0128815	0.470168
VIT_07s0031g00280	1.00417	1.25119	0.776064	5.65825	0.012911	0.470168
VIT_11s0037g00570	-0.515709	1.33759	3.36937	8.73458	0.0129266	0.470168
VIT_16s0022g00540	-0.0185713	-0.254577	6.34548	5.65183	0.0129611	0.470168
VIT_05s0077g01770	0.0702455	0.287177	5.15181	5.64625	0.0130049	0.470168
VIT_14s0030g01760	-0.410925	-0.292859	3.85546	5.64569	0.0130093	0.470168
VIT_18s0001g01110	-0.13548	0.52129	3.19757	5.64524	0.0130129	0.470168
VIT_13s0019g00840	-0.00871679	-0.216209	8.95163	5.64279	0.0130321	0.470168
VIT_18s0001g03820	0.0986751	0.221149	6.45837	5.64065	0.0130489	0.470168
VIT_00s0238g00020	0.452868	1.89125	2.24644	7.59401	0.0130736	0.470168
VIT_11s0037g00960	0.511616	0.682999	2.55533	5.63276	0.0131114	0.470168
VIT_14s0030g01850	-0.406297	-0.223349	3.87643	5.63246	0.0131137	0.470168
VIT_04s0008g01210	0.00672525	-0.202674	7.66582	5.62609	0.0131643	0.470168
VIT_00s0532g00050	0.629268	0.172103	2.96367	5.62528	0.0131708	0.470168
VIT_05s0077g02260	-0.167457	1.37559	0.596389	5.63165	0.0131719	0.470168
VIT_11s0118g00580	0.202347	-0.741818	1.43045	5.61193	0.0132776	0.473112
VIT_09s0002g00550	-0.225913	0.906649	1.29775	5.60626	0.0133233	0.473869
VIT_01s0011g00160	0.103466	0.409608	4.64723	5.60352	0.0133455	0.473869
VIT_08s0056g00570	0.0198531	0.353484	4.61906	5.598	0.0133902	0.47463
VIT_01s0011g03440	0.220774	0.496108	3.71565	5.59131	0.0134446	0.475524
VIT_06s0004g04640	0.584877	-0.199827	8.34227	8.6369	0.0134622	0.475524
VIT_10s0003g00220	0.687936	0.25597	2.33789	5.58612	0.013487	0.475575
VIT_14s0030g00250	-0.203318	0.385599	3.27663	5.57751	0.0135577	0.476649
VIT_17s0000g00240	-0.0364314	-0.307671	7.60716	5.85756	0.0135643	0.476649
VIT_18s0041g00600	-0.158922	2.32272	-0.706503	5.5641	0.0136686	0.479484
VIT_13s0019g04090	-0.0170805	-0.380576	5.24244	5.70605	0.0137412	0.480802
VIT_01s0011g03560	-0.109214	-0.255645	6.25659	5.55392	0.0137534	0.480802
VIT_07s0005g04130	0.0494984	-0.229718	7.07297	5.54424	0.0139117	0.484815
VIT_16s0050g01870	-0.0769709	-0.445681	3.65132	5.53462	0.0139158	0.484815
VIT_07s0005g02130	0.00901457	0.326262	4.35011	5.52674	0.0139828	0.485904
VIT_19s0014g02350	0.864387	1.6812	0.570951	5.52311	0.0140138	0.485904
VIT_01s0011g04250	0.159166	-0.322136	4.13291	5.52013	0.0140392	0.485904
VIT_11s0016g00590	-0.0528539	0.799042	4.48643	7.45903	0.0140672	0.485904
VIT_14s0068g00810	0.182653	0.640865	2.75085	5.51536	0.0140801	0.485904
VIT_11s0016g00730	-0.469077	0.476844	2.42443	5.57564	0.0140904	0.485904
VIT_17s0000g02530	0.393271	0.686691	3.151	5.51056	0.0141214	0.486149
VIT_14s0108g01210	0.00385614	-0.435704	3.69531	5.50523	0.0141674	0.486908
VIT_07s0031g01750	0.0514098	0.263593	6.27188	5.49641	0.0142439	0.488712
VIT_02s0087g00910	0.0352602	0.995596	2.02505	5.72245	0.0143531	0.491632
VIT_07s0031g00590	0.408438	0.439859	3.71038	5.47913	0.0143951	0.4919
VIT_08s0007g08860	-0.0562469	-0.243392	6.74517	5.4775	0.0144093	0.4919
VIT_11s0016g04780	-0.0837029	-0.200393	9.23499	5.47353	0.0144444	0.491905
VIT_19s0090g01320	-0.0413064	0.234001	5.83498	5.4717	0.0144606	0.491905
VIT_06s0004g07580	0.462968	-0.644855	0.917919	5.4653	0.0145172	0.491905
VIT_18s0001g14360	-0.0686641	-0.230723	8.94385	5.46472	0.0145224	0.491905
VIT_05s0020g02480	0.0773347	0.480229	3.85534	5.46383	0.0145304	0.491905
VIT_00s0591g00020	0.328963	0.568764	3.55158	5.45389	0.0146191	0.494085
VIT_13s0019g01830	1.78961	2.80189	-0.145809	5.44637	0.0146866	0.495435
VIT_05s0062g00680	1.22607	-1.19349	-0.780724	5.44402	0.0147077	0.495435
VIT_11s0149g00040	0.0592293	0.552237	2.89681	5.43638	0.0147768	0.496939
VIT_12s0059g02150	0.184094	0.380388	5.45924	5.48998	0.0148477	0.498501
VIT_13s0067g02870	0.165281	0.497082	5.79751	6.36297	0.0149805	0.502132
VIT_09s0018g00730	3.76383	5.22699	-0.950697	5.59873	0.0150401	0.502383
VIT_09s0002g05980	0.0957257	0.844077	1.61328	5.40651	0.0150501	0.502383
VIT_04s0023g00480	5.25007	2.73304	-1.20875	5.62273	0.0150621	0.502383
VIT_01s0010g02870	0.180945	0.392635	4.12365	5.40184	0.0150934	0.502602
VIT_06s0004g00800	-0.277855	0.483464	2.33176	5.39406	0.0151658	0.50332
VIT_03s0038g00030	-0.111643	-0.258287	5.77973	5.39266	0.0151788	0.50332
VIT_12s0134g00560	-0.241864	0.455609	3.19598	5.44996	0.0151891	0.50332
VIT_04s0008g03980	0.27098	0.911085	1.53631	5.38218	0.015277	0.503594
VIT_12s0055g00370	0.21947	0.435537	5.09644	5.53249	0.015308	0.503594
VIT_05s0094g01390	0.0817309	0.331355	5.08624	5.3764	0.0153314	0.503594
VIT_06s0004g00120	0.0547355	-0.196309	6.12015	5.37516	0.0153432	0.503594
VIT_09s0002g04330	-0.0627749	0.234168	5.61351	5.37341	0.0153597	0.503594
VIT_18s0001g09330	0.0494894	-0.225244	6.23706	5.36778	0.0154131	0.503594
VIT_10s0003g05590	0.0459699	0.371715	4.2217	5.3667	0.0154233	0.503594
VIT_01s0011g03810	2.02575	1.73939	-0.0514159	5.36484	0.0154411	0.503594
VIT_00s0732g00010	0.185871	0.388422	4.11729	5.36107	0.015477	0.503594
VIT_07s0141g00520	-0.0693752	-0.427761	7.1286	6.3769	0.0154943	0.503594
VIT_16s0050g00080	0.0264876	0.244483	7.71384	5.35922	0.0154946	0.503594
VIT_05s0020g03860	-0.140977	-0.377801	8.39441	6.01215	0.0155171	0.503594
VIT_15s0048g02350	-0.182523	-0.27597	5.70568	5.35543	0.0155309	0.503594
VIT_05s0020g02770	0.0881024	0.267152	7.36996	5.3525	0.015559	0.503594
VIT_09s0002g08840	4.67939	4.74668	-1.0116	5.53723	0.0155839	0.503594
VIT_01s0011g02430	-0.202201	-0.494337	4.07484	5.34643	0.0156173	0.503594
VIT_00s0203g00050	-0.0659828	-0.28757	5.99648	5.34128	0.0156671	0.503594
VIT_17s0000g00720	-0.0144313	-0.270997	5.90535	5.33866	0.0156925	0.503594
VIT_18s0001g09290	-0.142906	-0.251443	6.55939	5.33722	0.0157064	0.503594
VIT_06s0004g00980	-0.309132	0.646296	1.84693	5.33604	0.0157178	0.503594
VIT_06s0004g08170	-0.159279	-0.276889	5.57894	5.33341	0.0157434	0.503594
VIT_18s0041g02110	-0.231795	-0.371987	4.68297	5.33249	0.0157523	0.503594
VIT_00s0662g00030	0.154014	-0.187205	5.37352	5.33101	0.0157667	0.503594
VIT_11s0016g00470	0.0529586	-0.203668	10.1503	5.324	0.0158352	0.504989
VIT_11s0016g05110	0.250395	0.865194	2.03727	5.32111	0.0158636	0.5051
VIT_16s0013g01990	0.120002	0.482644	3.48606	5.31858	0.0158883	0.5051
VIT_08s0040g02230	-0.0116442	-0.195849	7.69301	5.31147	0.0159584	0.506536
VIT_10s0042g01240	0.111543	0.544214	3.50434	5.30566	0.0160158	0.507566
VIT_03s0038g02450	1.75299	2.28754	-0.38748	5.29361	0.0161357	0.510572
VIT_16s0100g00740	-0.451605	0.779623	0.912008	5.28771	0.0161949	0.51127
VIT_05s0077g01500	-0.0242384	-0.218135	6.97694	5.2864	0.0162081	0.51127
VIT_10s0003g02440	0.861139	1.58172	0.639039	5.27711	0.0163017	0.513427
VIT_04s0023g01720	0.427268	-0.393324	1.85025	5.27328	0.0163404	0.513507
VIT_14s0066g00810	-0.18559	-0.973822	2.76649	5.70874	0.0163547	0.513507
VIT_12s0059g01300	-0.103259	-0.329618	4.63301	5.26325	0.0164424	0.515466
VIT_06s0009g01380	-0.00546931	0.382402	4.00477	5.25764	0.0164998	0.516468
VIT_08s0040g00690	-0.107952	1.17485	0.61568	5.25112	0.0165667	0.517562
VIT_04s0008g02460	0.194661	0.169117	8.409	5.24929	0.0165856	0.517562
VIT_07s0031g02210	0.234111	0.306203	5.882	5.24513	0.0166286	0.518108
VIT_07s0104g01730	0.288591	1.70604	1.28171	5.95588	0.0167575	0.521329
VIT_19s0014g04720	-0.44793	0.500166	1.44544	5.22553	0.0168326	0.522863
VIT_18s0001g12000	0.417795	0.308379	4.04471	5.22106	0.0168795	0.522873
VIT_00s2249g00010	0.29896	0.656287	2.68955	5.2206	0.0168843	0.522873
VIT_14s0068g02070	0.0635889	0.45225	3.85334	5.21603	0.0169325	0.523568
VIT_08s0007g01890	1.74074	1.33454	0.114086	5.19208	0.0171871	0.529246
VIT_07s0129g00250	0.0168716	0.614261	2.77904	5.19062	0.0172028	0.529246
VIT_08s0040g03270	-0.0929832	-0.276818	7.01114	5.18849	0.0172257	0.529246
VIT_08s0007g08210	0.020505	-0.240471	8.75695	5.2596	0.0172653	0.529246
VIT_18s0001g00380	0.303112	0.483034	3.97069	5.18192	0.0172965	0.529246
VIT_05s0049g00970	-0.270122	-0.390372	6.62819	5.78726	0.0173624	0.529246
VIT_04s0008g04250	0.241583	0.750552	2.02109	5.17412	0.0173809	0.529246
VIT_12s0142g00670	0.233552	0.205725	5.92457	5.17296	0.0173935	0.529246
VIT_00s0945g00010	0.264709	-0.395804	2.52514	5.16829	0.0174444	0.529246
VIT_05s0077g00280	-0.0835627	-0.281944	9.6205	5.23962	0.0174765	0.529246
VIT_10s0003g03930	-0.0418318	0.554174	5.03218	6.36136	0.0175291	0.529246
VIT_12s0035g01220	0.119808	0.264392	6.43574	5.16025	0.0175323	0.529246
VIT_00s0253g00060	-0.326081	0.316667	3.10408	5.15938	0.0175419	0.529246
VIT_06s0009g01110	0.0898251	0.252506	8.17145	5.156	0.017579	0.529246
VIT_07s0129g00490	-0.110447	-0.387526	11.2344	5.86663	0.0176237	0.529246
VIT_11s0037g00560	0.0830729	0.244703	5.58113	5.14993	0.0176459	0.529246
VIT_19s0014g01450	5.44198	1.55598	-1.20284	5.86423	0.01766	0.529246
VIT_05s0094g00930	0.0534191	0.388503	4.22109	5.14582	0.0176913	0.529246
VIT_04s0008g02640	0.296677	0.50658	3.45597	5.14495	0.017701	0.529246
VIT_03s0038g00790	-0.0924653	-0.200156	7.40029	5.143	0.0177226	0.529246
VIT_01s0011g01790	0.241796	0.722283	2.28282	5.14299	0.0177227	0.529246
VIT_03s0091g00260	-0.147833	-0.498639	3.64081	5.1346	0.0178161	0.529246
VIT_19s0090g01550	-0.253933	-0.249829	5.66926	5.13209	0.0178441	0.529246
VIT_01s0010g02460	-0.373898	-0.075522	5.23637	5.18814	0.0178504	0.529246
VIT_13s0067g02420	0.237854	0.504263	3.64902	5.13117	0.0178544	0.529246
ENSRNA049469743	3.33003	4.97624	-1.00983	5.3033	0.0178662	0.529246
VIT_13s0019g02640	0.36091	1.18676	2.22014	5.62352	0.0178966	0.529246
VIT_09s0002g06680	0.168205	-0.602538	2.24492	5.12474	0.0179265	0.529246
VIT_06s0004g00590	0.0200665	-0.275263	5.74059	5.12419	0.0179327	0.529246
VIT_05s0020g02540	-0.0912333	-0.221419	7.54376	5.12325	0.0179433	0.529246
VIT_08s0056g00200	-0.0650153	-0.201209	10.2129	5.12294	0.0179467	0.529246
VIT_01s0011g04730	-0.0362516	1.12636	0.338104	5.11945	0.0179861	0.529246
VIT_02s0025g04720	0.420072	0.909748	4.92983	7.02513	0.0180309	0.529246
VIT_01s0010g01130	-0.0122916	-0.182187	7.8659	5.11216	0.0180685	0.529246
VIT_09s0002g05160	-0.0213559	0.220433	7.10285	5.10999	0.0180932	0.529246
VIT_03s0038g00850	-0.130942	-0.27338	6.04452	5.10897	0.0181048	0.529246
VIT_18s0001g07500	-0.129147	-0.344304	5.09208	5.10718	0.0181252	0.529246
VIT_16s0022g01390	-0.302541	0.569928	2.82215	5.38	0.0181787	0.529246
VIT_06s0009g02490	-0.562876	-0.358665	3.10553	5.10091	0.0181967	0.529246
VIT_05s0020g04180	-0.117346	-0.255378	6.05023	5.10028	0.0182038	0.529246
VIT_01s0010g00740	0.0946257	0.461105	3.66539	5.09919	0.0182163	0.529246
VIT_19s0014g04980	-0.0683208	-0.272249	6.03662	5.09892	0.0182194	0.529246
VIT_02s0025g01360	0.737347	0.0212506	1.9338	5.09759	0.0182346	0.529246
VIT_05s0020g03130	-0.0490709	0.671372	2.00278	5.09282	0.0182894	0.529351
VIT_05s0029g01140	0.0295823	-0.198857	7.07531	5.09048	0.0183163	0.529351
VIT_11s0016g03540	0.00773632	0.951891	4.73658	7.40568	0.0183163	0.529351
VIT_16s0039g02430	2.9965	2.98038	-0.693465	5.08715	0.0183547	0.529709
VIT_05s0077g00410	-0.12134	-0.274757	7.21962	5.0821	0.0184131	0.529776
VIT_15s0048g01880	-0.168613	0.460319	3.79412	5.40176	0.0184213	0.529776
VIT_08s0007g01570	0.390224	0.735157	5.32317	6.64009	0.0184476	0.529776
VIT_16s0039g02040	0.191683	0.942261	4.03035	6.638	0.0184627	0.529776
VIT_13s0019g02300	0.316673	0.645968	6.05583	6.70282	0.0185283	0.529776
VIT_11s0052g00380	2.77772	0.235888	-0.541244	5.31952	0.0185327	0.529776
VIT_13s0074g00760	0.699096	1.35889	0.715179	5.06832	0.0185734	0.529776
VIT_10s0003g01310	-0.0609146	0.207558	6.27819	5.06393	0.0186249	0.529776
VIT_02s0012g01010	-0.208591	0.751877	2.10702	5.19053	0.0186266	0.529776
VIT_05s0049g00940	0.0616462	0.605607	5.2436	6.40512	0.0186372	0.529776
VIT_16s0039g01810	-0.295561	-0.151347	5.19827	5.06235	0.0186435	0.529776
VIT_13s0019g02660	-1.76799	0.408094	0.403034	5.15286	0.0187887	0.531722
VIT_18s0117g00130	-0.114527	-0.218844	7.34734	5.04883	0.018803	0.531722
VIT_14s0068g01110	-0.0545654	-0.213017	7.01093	5.04717	0.0188226	0.531722
VIT_06s0004g06130	-0.117055	0.183652	5.60279	5.04649	0.0188307	0.531722
VIT_12s0035g00730	0.154109	-0.245605	4.00784	5.04383	0.0188623	0.531722
VIT_01s0010g01380	0.111957	-0.265494	4.16956	5.04329	0.0188687	0.531722
VIT_11s0016g04720	-0.0569222	-0.528	4.78777	5.62561	0.0189189	0.531896
VIT_16s0050g01580	0.147813	0.306164	6.92487	5.15466	0.0189445	0.531896
VIT_13s0067g00220	0.0467867	0.672971	3.41741	5.40396	0.0189533	0.531896
VIT_04s0044g01000	0.0750325	-0.212451	8.04088	5.16184	0.0190469	0.533248
VIT_00s0324g00020	-2.20757	-0.473351	-0.152811	5.02759	0.0190567	0.533248
VIT_08s0058g00440	0.6374	-0.255722	1.70811	5.02564	0.0190801	0.533248
VIT_05s0094g00750	0.0755509	0.215543	6.91995	5.01912	0.0191589	0.534714
VIT_01s0127g00440	-0.0485127	-0.202961	9.501	5.00996	0.0192701	0.537082
VIT_19s0014g04730	-0.0244708	0.18051	7.28803	5.00724	0.0193033	0.537271
VIT_03s0038g04110	-0.00670794	0.358057	6.2946	5.642	0.0193621	0.538172
VIT_13s0019g00590	-0.295051	-0.0535047	4.80647	4.99871	0.0194078	0.538647
VIT_05s0020g02200	-0.241649	0.413994	3.45463	5.12035	0.0194322	0.538647
VIT_02s0109g00080	0.0959029	0.369759	7.44566	5.6554	0.0194619	0.538736
VIT_17s0000g08480	-0.641875	-0.246905	3.08463	4.98846	0.0195341	0.540002
VIT_05s0049g00960	-0.0621768	-0.245927	7.90832	4.98565	0.0195689	0.54023
VIT_15s0046g01650	0.0690848	0.309943	5.09186	4.97633	0.0196848	0.541329
VIT_07s0005g00180	0.0422025	0.228361	7.53715	4.9736	0.0197189	0.541329
VIT_02s0033g00410	0.915072	-0.874628	0.152332	4.96809	0.0197879	0.541329
VIT_18s0001g04660	0.949699	2.13153	0.234353	5.00876	0.0198016	0.541329
VIT_06s0004g05230	0.0914585	0.278677	6.53741	4.96384	0.0198414	0.541329
VIT_05s0029g00080	0.23977	1.13526	0.745986	4.96239	0.0198596	0.541329
VIT_06s0004g00910	-0.798488	-0.560806	1.7069	4.96094	0.0198779	0.541329
VIT_03s0063g00830	-0.152859	0.188696	6.50649	5.2248	0.0198823	0.541329
VIT_15s0046g01970	0.1122	0.615478	2.94243	4.96041	0.0198846	0.541329
VIT_14s0068g01380	-0.289917	0.51829	2.20621	4.95874	0.0199056	0.541329
VIT_00s1682g00010	0.00465806	-0.397161	4.74554	5.08018	0.0199109	0.541329
VIT_17s0000g03680	-0.00319737	0.202143	8.26818	4.95255	0.0199841	0.541329
VIT_05s0124g00060	-0.0944833	-0.338146	4.2912	4.95249	0.0199849	0.541329
VIT_12s0059g01750	0.675585	1.28623	0.903848	4.95228	0.0199875	0.541329
VIT_14s0083g01110	0.12212	0.785454	6.40176	7.35975	0.0200078	0.541329
VIT_09s0002g04780	0.40714	0.307754	5.09597	5.06893	0.0201693	0.543858
VIT_07s0191g00080	0.0251209	-0.19655	7.98488	4.93536	0.0202035	0.543858
VIT_11s0016g01790	-0.240709	-0.18745	5.55281	4.9342	0.0202184	0.543858
VIT_06s0061g01110	-0.0570298	-0.289342	7.05881	5.0534	0.0202375	0.543858
VIT_04s0008g03100	0.0165462	-0.239511	6.66716	4.93076	0.0202627	0.543858
VIT_15s0048g01390	0.00384968	0.609214	3.06245	4.97753	0.0202967	0.543858
VIT_01s0150g00210	-0.0660148	0.21272	6.80028	4.97305	0.0203187	0.543858
VIT_16s0098g00690	-0.0473153	-0.555423	6.87632	6.5785	0.0203657	0.543858
VIT_03s0038g02390	0.310388	0.409084	5.01955	5.04135	0.0203679	0.543858
VIT_08s0040g00590	-0.196655	-0.204188	6.31685	4.92031	0.0203978	0.543858
VIT_09s0018g00780	0.0718345	-0.213383	5.44197	4.91797	0.0204283	0.543858
VIT_13s0019g00740	-0.131903	0.542513	2.99169	4.95261	0.0204591	0.543858
VIT_09s0002g02430	0.0531771	0.233596	10.037	4.9156	0.0204592	0.543858
VIT_07s0185g00080	-0.642242	-0.35437	2.42053	4.91383	0.0204823	0.543858
VIT_10s0116g00040	2.60073	2.02774	-0.638995	4.91168	0.0205103	0.543858
VIT_13s0067g01450	0.00452369	0.33264	6.73824	5.46051	0.0205554	0.543858
VIT_18s0117g00060	-0.0212828	-0.223586	6.44037	4.90526	0.0205944	0.543858
VIT_03s0017g01660	-0.122606	0.723733	1.53957	4.90186	0.020639	0.543858
VIT_14s0030g00430	-0.110161	1.16579	0.480474	4.90159	0.0206426	0.543858
VIT_02s0025g01430	1.23101	2.41356	-0.227495	4.89864	0.0206814	0.543858
VIT_05s0049g01490	0.369856	0.276508	3.99036	4.8985	0.0206833	0.543858
VIT_17s0000g02990	0.779278	1.30905	1.00483	4.89713	0.0207013	0.543858
VIT_16s0022g01810	0.0886728	0.645208	2.16781	4.89408	0.0207416	0.543858
VIT_05s0102g01170	-0.0337414	0.215884	6.09282	4.89198	0.0207694	0.543858
VIT_01s0137g00210	0.100873	0.286429	6.61805	4.91467	0.0207763	0.543858
VIT_05s0020g04260	0.231253	2.17851	-0.656874	4.88995	0.0207963	0.543858
VIT_13s0064g00200	0.214892	0.474754	4.17317	4.87694	0.0209697	0.547324
VIT_16s0098g01280	0.13926	0.385723	4.60828	4.87273	0.0210262	0.547324
VIT_06s0009g00450	0.603827	-0.705356	2.02332	5.42292	0.0210414	0.547324
VIT_06s0061g00350	0.0433839	0.348148	4.4472	4.87129	0.0210455	0.547324
VIT_14s0030g02180	0.0766644	0.220464	7.58398	4.86997	0.0210633	0.547324
VIT_12s0059g01680	0.00555883	-0.268207	5.38422	4.86638	0.0211117	0.547338
VIT_02s0025g04350	-0.0207464	-0.222672	6.77279	4.86516	0.0211282	0.547338
VIT_13s0019g01040	0.0717127	1.18546	0.991003	4.86395	0.0211446	0.547338
VIT_02s0012g00990	0.0555854	0.468223	5.52393	5.65676	0.0212927	0.549537
VIT_19s0014g03460	-0.0803835	-0.408702	4.30252	4.84735	0.0213702	0.549537
VIT_11s0016g03430	0.0403057	-0.163871	6.38721	4.84655	0.0213811	0.549537
VIT_00s1328g00020	0.0850287	0.860481	2.92407	5.34801	0.0213992	0.549537
VIT_19s0090g01370	-0.15003	-0.933868	8.26617	7.46907	0.0214056	0.549537
VIT_18s0001g03880	1.59034	0.675288	0.613141	4.83813	0.0214968	0.549537
VIT_00s0454g00030	0.0828001	1.17642	1.0433	4.83952	0.0214974	0.549537
VIT_00s0386g00030	0.188666	0.199352	6.98417	4.8334	0.021562	0.549537
VIT_07s0031g01930	-0.215276	-0.597242	2.65142	4.8324	0.0215757	0.549537
VIT_12s0059g02280	-0.234608	-0.475564	3.83317	4.83117	0.0215927	0.549537
VIT_16s0039g00430	-4.41771	-0.147933	-1.21648	4.98449	0.0216112	0.549537
VIT_14s0171g00520	-0.0492034	-0.22671	5.9935	4.82669	0.0216549	0.549537
VIT_05s0077g00730	0.181072	-0.105588	5.49062	4.82585	0.0216665	0.549537
VIT_09s0018g00630	-0.20201	-0.708373	2.67124	4.82298	0.0217063	0.549537
VIT_08s0007g04790	-0.205226	-0.491522	4.40792	4.93857	0.0217115	0.549537
VIT_01s0011g00130	0.970397	-0.0504958	0.709949	4.8223	0.0217158	0.549537
VIT_08s0056g00250	0.195306	0.752027	2.52083	4.82078	0.0217371	0.549537
VIT_07s0005g03510	-0.0874768	0.290243	4.10054	4.81951	0.0217548	0.549537
VIT_14s0171g00400	0.0675814	-0.359266	4.95888	5.04596	0.0217815	0.549537
VIT_05s0029g01000	0.278887	0.928814	1.75434	4.81723	0.0217866	0.549537
VIT_12s0035g02190	4.83267	3.1732	-1.30034	4.96943	0.0218089	0.549537
VIT_05s0094g01080	0.3801	-0.340439	2.00753	4.81457	0.0218237	0.549537
VIT_18s0001g05040	-0.0830331	-0.205968	8.00903	4.81241	0.021854	0.549619
VIT_12s0121g00010	0.397576	0.635871	2.4927	4.80594	0.0219449	0.551093
VIT_01s0146g00250	-0.18377	-0.322522	5.32666	4.80298	0.0219867	0.551093
VIT_07s0151g00860	0.294249	0.706027	2.7827	4.80081	0.0220174	0.551093
VIT_03s0038g01650	-0.321366	-0.52062	4.10297	4.89584	0.022021	0.551093
VIT_00s1937g00010	-0.120411	-0.511602	5.71849	5.72757	0.0221262	0.553045
VIT_00s1623g00010	0.368237	0.183365	4.21651	4.79055	0.022163	0.553287
VIT_02s0154g00220	0.870923	1.72123	0.26572	4.78606	0.0222271	0.554025
VIT_11s0016g01220	-0.0904656	-0.673264	2.29019	4.78466	0.0222471	0.554025
VIT_11s0016g01320	-0.335118	0.81397	0.669462	4.78256	0.0222771	0.554096
VIT_18s0001g10450	0.0437771	-0.202482	7.9516	4.77818	0.0223399	0.554267
VIT_08s0040g01220	0.721029	1.70454	-0.00194364	4.77727	0.0223531	0.554267
VIT_18s0157g00170	0.831929	1.31221	1.00312	4.77639	0.0223657	0.554267
VIT_03s0063g01740	-0.0849463	0.300832	4.56689	4.77384	0.0224024	0.554499
VIT_09s0002g01060	-0.0260944	0.571163	2.23314	4.76933	0.0224675	0.555012
VIT_01s0011g04720	0.00590636	0.390056	4.99271	5.03793	0.0224812	0.555012
VIT_00s0302g00050	-0.0368163	-0.346652	4.7004	4.76612	0.0225141	0.555012
VIT_04s0044g00850	-0.0935348	-0.452124	3.67255	4.76294	0.0225602	0.555012
VIT_06s0004g04730	-0.151881	-0.248785	7.84163	4.76124	0.0225849	0.555012
VIT_16s0050g00200	0.0392037	0.993708	1.30949	4.76111	0.0225867	0.555012
VIT_14s0066g01830	0.0581302	1.11152	1.92547	5.20639	0.0226301	0.555139
VIT_18s0001g05180	-0.0762444	0.163539	6.00059	4.75701	0.0226465	0.555139
VIT_06s0004g06010	-0.189065	-0.240984	8.45233	4.75052	0.0227414	0.555914
VIT_06s0004g03360	0.0916101	0.252539	6.61386	4.74846	0.0227717	0.555914
VIT_08s0040g03070	0.00944587	0.239935	5.89693	4.74807	0.0227774	0.555914
VIT_07s0005g03310	-0.0732275	-0.252351	8.75835	4.74757	0.0227944	0.555914
VIT_05s0029g00550	-0.0856406	0.196033	5.80973	4.745	0.0228226	0.555914
VIT_11s0016g04680	-0.643323	0.0810231	2.12654	4.74367	0.022842	0.555914
VIT_16s0098g01780	0.0746171	0.230447	5.74769	4.72876	0.0230629	0.560618
VIT_02s0087g00370	-0.00255202	0.408827	3.77352	4.72507	0.0231179	0.560919
VIT_08s0007g02100	0.598168	1.51907	1.89995	5.44845	0.0231785	0.560919
VIT_03s0038g02510	-0.0749178	0.190488	7.49961	4.76408	0.0232224	0.560919
VIT_18s0001g02550	0.0766522	0.279716	5.47761	4.71702	0.0232385	0.560919
VIT_17s0053g00990	0.114149	-0.332554	7.46843	5.73936	0.023249	0.560919
VIT_19s0014g02870	-0.14692	-0.214209	7.34576	4.71564	0.0232593	0.560919
VIT_15s0024g00390	0.0547057	0.376948	5.53212	5.05683	0.0232858	0.560919
VIT_12s0059g02320	0.169294	1.25259	0.417587	4.71321	0.0232958	0.560919
VIT_15s0046g00980	0.0679927	0.503735	5.21841	5.48759	0.0233715	0.562077
VIT_17s0000g04890	-0.0388576	-0.312411	5.88819	4.81334	0.0234502	0.562726
VIT_08s0007g06450	-0.0687673	-0.303789	9.20073	5.00201	0.0235406	0.562726
VIT_07s0191g00180	0.0769018	0.263285	7.80656	4.74168	0.0235552	0.562726
VIT_15s0021g02210	-0.0439533	0.292052	4.85722	4.69608	0.0235553	0.562726
VIT_19s0027g00830	0.327595	-0.249446	2.5356	4.6926	0.0236085	0.562726
VIT_18s0001g01680	0.808887	0.821965	1.51326	4.69236	0.0236121	0.562726
VIT_05s0049g00950	0.0211889	-0.24093	6.16259	4.69227	0.0236135	0.562726
VIT_19s0085g01020	0.19358	0.211898	5.64613	4.69109	0.0236316	0.562726
VIT_00s2287g00010	1.57777	1.24935	0.164017	4.69005	0.0236474	0.562726
VIT_04s0023g00130	-0.0180753	-0.908002	4.77955	6.50015	0.0237423	0.564324
VIT_16s0115g00080	0.0421528	0.367491	3.58748	4.68122	0.023783	0.564632
VIT_01s0026g02660	-0.283453	-0.159575	5.4105	4.67575	0.0238675	0.56561
VIT_01s0150g00540	0.336205	1.31342	0.48087	4.6738	0.0238977	0.56561
VIT_15s0048g02480	4.04839	-5.13e-15	-1.72889	5.01565	0.0239207	0.56561
VIT_11s0016g00690	-0.126514	0.310872	7.17068	5.63537	0.0239354	0.56561
VIT_04s0044g01490	-0.0982411	1.30216	-0.102829	4.66878	0.0239756	0.565791
VIT_17s0000g10000	-0.0282081	-0.530256	2.78065	4.6673	0.0239987	0.565791
VIT_14s0060g01430	0.162602	-0.0941686	6.23872	4.66143	0.0240902	0.56679
VIT_11s0118g00570	-0.015198	-0.203035	6.95092	4.66101	0.0240968	0.56679
VIT_08s0007g08910	0.286358	0.976498	2.75365	5.15658	0.0241556	0.567158
VIT_08s0040g01270	0.104235	-0.199849	7.2466	4.85301	0.0241682	0.567158
VIT_15s0046g00170	0.00539922	0.779446	4.91817	6.41401	0.0241984	0.567212
VIT_04s0008g05960	0.111154	0.358913	4.51355	4.64359	0.024371	0.57007
VIT_14s0068g02050	-0.244992	-0.401747	4.01589	4.64325	0.0243763	0.57007
VIT_18s0001g11890	-0.146084	-0.261987	5.80083	4.63157	0.0245622	0.573757
VIT_14s0030g00830	-0.00327651	-0.32851	4.82593	4.6272	0.024632	0.57447
VIT_05s0020g02880	-0.0134507	0.82671	3.04211	5.27597	0.0246492	0.57447
VIT_01s0146g00260	-0.850824	-2.07411	7.5496	7.14675	0.0247066	0.574693
VIT_13s0019g04300	0.0665088	0.303437	6.58403	4.80845	0.0247417	0.574693
VIT_02s0012g01750	-0.388796	-0.196989	4.39194	4.61815	0.0247775	0.574693
VIT_14s0006g02550	-4.38555	0.0379976	-1.14215	4.75852	0.0248047	0.574693
VIT_05s0020g03320	-0.310509	-0.302429	5.61583	4.74695	0.0248197	0.574693
VIT_17s0000g04680	0.397759	0.393299	3.662	4.6143	0.0248397	0.574693
VIT_07s0129g00930	-0.30321	0.13933	5.22057	4.97766	0.0248789	0.574693
VIT_00s0804g00020	-0.169385	-0.318973	4.99469	4.61057	0.0249002	0.574693
VIT_01s0150g00550	-0.0408197	0.348548	4.32135	4.60708	0.0249569	0.574693
VIT_07s0031g00210	-0.0543998	0.172132	6.98896	4.6055	0.0249826	0.574693
VIT_00s0160g00370	-0.0555805	-3.27109	-1.07466	4.60473	0.0249952	0.574693
VIT_17s0000g04880	2.40545	0.206041	-1.04141	4.6025	0.0250314	0.574693
VIT_03s0088g00220	-1.21592	-0.841252	0.770531	4.60183	0.0250425	0.574693
VIT_05s0020g03670	0.236117	0.366056	5.24937	4.64342	0.0250727	0.574693
VIT_03s0038g04250	0.0137943	0.197955	7.01113	4.59716	0.0251188	0.574693
VIT_18s0001g14230	0.0402396	0.227508	5.66092	4.59581	0.0251409	0.574693
VIT_04s0023g02840	0.655665	0.975565	2.29034	4.70997	0.0251446	0.574693
VIT_05s0077g01290	0.294451	1.21318	1.21023	4.61186	0.025216	0.574693
VIT_05s0049g00720	0.582495	0.13426	3.34893	4.60105	0.0252945	0.574693
VIT_12s0028g01740	0.290273	0.168496	5.24408	4.586	0.0253023	0.574693
VIT_07s0005g00940	0.139322	0.320997	5.78709	4.62942	0.0253054	0.574693
VIT_08s0056g00320	-0.258965	-0.31931	4.65208	4.58469	0.025324	0.574693
VIT_18s0001g14550	0.260203	0.0704604	4.98867	4.58434	0.0253298	0.574693
VIT_05s0020g01670	0.210126	0.293938	4.85443	4.58392	0.0253366	0.574693
VIT_04s0008g03810	0.0453999	-0.170331	6.25821	4.58172	0.0253731	0.574878
VIT_01s0026g00740	0.0679999	-0.237133	5.6299	4.5805	0.0254037	0.574932
VIT_17s0000g04950	0.274764	0.790176	1.63839	4.57792	0.0254361	0.575025
VIT_12s0028g02630	-0.774715	-4.14499	-1.54844	4.71427	0.0254907	0.575343
VIT_01s0011g01290	-0.127163	-0.207744	6.4826	4.57368	0.0255067	0.575343
VIT_19s0177g00140	-0.155129	0.0271033	9.84415	4.5671	0.0256166	0.577182
VIT_17s0000g01930	-0.0168176	-0.487696	9.07793	5.98542	0.0256624	0.577574
VIT_03s0063g00780	-0.19601	0.459717	2.61937	4.56175	0.0257064	0.577594
VIT_14s0108g00940	0.0463709	0.238711	6.38443	4.56093	0.0257201	0.577594
VIT_04s0023g01270	0.282278	-0.209932	3.04881	4.55846	0.0257616	0.577889
VIT_08s0007g03860	-0.650076	2.08791	-0.830902	4.55587	0.0258054	0.578174
VIT_13s0019g05130	-0.0746484	-0.208992	9.5869	4.55368	0.0258424	0.578174
VIT_01s0026g02750	0.231931	0.588147	2.41595	4.55266	0.0258595	0.578174
VIT_16s0098g01140	-0.224364	-0.377928	4.81103	4.54946	0.0259138	0.578751
VIT_18s0001g05730	-0.207109	-0.22866	5.92294	4.54459	0.0259965	0.579894
VIT_05s0020g02080	0.0902292	0.262667	5.89639	4.5431	0.026022	0.579894
VIT_18s0001g11570	0.210506	1.12335	1.17206	4.54026	0.0260704	0.580338
VIT_08s0040g01190	-0.0183501	-0.233048	8.50732	4.54633	0.0261103	0.58059
VIT_09s0002g05730	-0.0636317	0.307257	4.33128	4.53433	0.0261718	0.581064
VIT_11s0118g00230	-0.147086	-0.400393	6.27698	5.06031	0.026198	0.581064
VIT_10s0003g05210	0.031237	-0.880128	1.14243	4.53168	0.0262173	0.581064
VIT_17s0000g06650	-0.0574416	-0.28926	5.29669	4.52763	0.0262871	0.581638
VIT_16s0050g01680	-1.09069	0.593183	1.48631	5.06574	0.0263269	0.581638
VIT_09s0002g02340	0.112065	0.30994	4.7323	4.5252	0.026329	0.581638
VIT_01s0127g00230	-0.191361	0.111613	5.43457	4.52208	0.0263828	0.581945
VIT_07s0031g02040	0.126526	0.320605	5.37832	4.51869	0.0264415	0.581945
VIT_15s0048g00790	-0.195832	0.529152	2.34518	4.5186	0.0264431	0.581945
VIT_13s0067g00140	-0.143959	-0.280727	5.71659	4.51779	0.0264572	0.581945
VIT_12s0142g00310	0.0476094	0.63786	3.24607	4.71611	0.026489	0.582013
VIT_11s0149g00190	1.55465	1.64458	0.58357	4.51242	0.0265506	0.582038
VIT_14s0030g01340	0.0698517	0.33561	4.27634	4.50997	0.0265932	0.582038
VIT_07s0005g03540	-0.146126	0.284761	3.54407	4.50458	0.0266876	0.582038
VIT_17s0000g07580	0.258342	0.528361	3.37809	4.50254	0.0267233	0.582038
VIT_02s0025g02790	0.101054	0.222657	7.51184	4.50213	0.0267306	0.582038
VIT_13s0019g01650	0.135726	1.43123	0.255773	4.49481	0.0268594	0.582038
VIT_08s0056g00180	0.234	-0.115499	6.35818	4.84653	0.026911	0.582038
VIT_05s0020g00170	-0.00192361	0.181885	6.92609	4.49021	0.0269408	0.582038
VIT_15s0046g02560	0.104226	0.241939	5.63819	4.48826	0.0269752	0.582038
VIT_00s0207g00030	-0.148854	0.631086	1.9968	4.48743	0.02699	0.582038
VIT_04s0079g00530	-0.027744	-0.174404	8.60947	4.48685	0.0270002	0.582038
VIT_18s0086g00520	-0.206389	-0.63177	4.58835	5.18488	0.0270147	0.582038
VIT_08s0040g00430	0.00657551	-0.18647	6.95193	4.48515	0.0270305	0.582038
VIT_09s0002g06820	0.194688	-0.23164	4.08672	4.48457	0.0270408	0.582038
VIT_02s0033g01330	-0.442844	-1.11326	6.62026	6.7788	0.0270468	0.582038
VIT_05s0020g03720	0.219504	0.0413732	5.8015	4.48198	0.0270868	0.582038
VIT_08s0058g00530	0.0432644	0.24473	5.97145	4.47618	0.0271904	0.582038
VIT_17s0000g03250	0.216791	-0.0629022	5.02751	4.47518	0.0272084	0.582038
VIT_03s0038g02930	-0.0624832	-0.234058	6.39709	4.4722	0.0272618	0.582038
VIT_18s0072g00660	-0.217212	-0.547701	3.66227	4.48578	0.0272973	0.582038
VIT_10s0003g01460	-0.128399	-0.363091	4.52723	4.46923	0.0273152	0.582038
VIT_14s0128g00850	-0.278437	-0.367172	3.80823	4.46854	0.0273276	0.582038
VIT_00s0759g00010	0.125877	0.293835	4.80481	4.46774	0.0273419	0.582038
VIT_03s0038g04410	-1.03365	0.986224	-0.081512	4.46601	0.0273732	0.582038
VIT_18s0001g08800	0.372426	-0.226975	2.89927	4.46554	0.0273816	0.582038
VIT_17s0000g05070	0.0179573	0.318015	7.84674	5.00416	0.0273854	0.582038
VIT_01s0182g00140	-0.117127	1.94624	-0.842704	4.46491	0.0273931	0.582038
VIT_04s0023g00600	-0.0109854	-0.233431	7.45996	4.4745	0.0274076	0.582038
VIT_17s0053g00570	0.326967	-2.3973	-1.03382	4.464	0.0274094	0.582038
VIT_04s0023g02690	-0.131253	-0.343275	6.25208	4.73096	0.0274286	0.582038
VIT_11s0016g03180	-0.00335231	-0.476794	6.85808	5.68592	0.0274396	0.582038
VIT_14s0171g00360	-0.236999	-0.798771	7.27969	6.49721	0.027458	0.582038
VIT_02s0154g00320	0.401754	3.55116	4.04142	6.79968	0.0274853	0.582038
VIT_16s0039g00570	1.01279	1.52517	1.47715	4.80592	0.0275014	0.582038
VIT_01s0011g03400	0.254092	1.2472	3.25134	5.84964	0.0275228	0.582038
VIT_17s0000g07920	-0.0667318	-0.371265	4.0407	4.45686	0.0275386	0.582038
VIT_02s0025g04710	0.0239985	0.274281	6.00706	4.49721	0.0275771	0.582038
VIT_10s0003g05040	0.13091	0.547107	2.83231	4.45382	0.0275938	0.582038
VIT_02s0025g01110	0.0867988	0.33488	4.08848	4.45317	0.0276057	0.582038
VIT_10s0003g00990	-0.0841105	-0.201461	8.31733	4.45158	0.0276348	0.582046
VIT_08s0007g00930	-0.101039	-0.237687	6.71143	4.4488	0.0276854	0.582252
VIT_18s0001g05990	-0.364092	-0.635291	4.1442	4.94002	0.0277018	0.582252
VIT_10s0003g00860	-0.220662	0.301935	3.91305	4.51071	0.0277965	0.583223
VIT_19s0015g00540	6.0037	3.14235	-0.818956	5.44189	0.0278053	0.583223
VIT_19s0085g00060	0.213993	1.12011	1.00087	4.43849	0.0278744	0.584071
VIT_01s0011g04850	0.0795841	-0.284588	4.78863	4.43676	0.0279062	0.584136
VIT_09s0096g00420	0.902164	-0.349635	0.565734	4.42993	0.0280323	0.586173
VIT_18s0001g12680	-0.0875508	0.369721	4.82269	4.77655	0.0280854	0.58668
VIT_18s0001g03470	-2.11232	2.25789	-1.37359	4.55577	0.0281304	0.587016
VIT_07s0129g01090	0.0543484	0.539407	3.06428	4.41781	0.0282576	0.589067
VIT_14s0060g01030	0.211662	0.49488	3.34298	4.41093	0.0283865	0.590695
VIT_15s0046g03570	-0.0206182	0.225251	6.02876	4.40938	0.0284156	0.590695
VIT_18s0001g03670	-3.07016	-0.954445	-1.04538	4.409	0.0284228	0.590695
VIT_01s0011g03480	0.629871	-0.118667	1.80231	4.40568	0.0284853	0.591273
VIT_01s0127g00590	-0.103245	-0.391454	7.6299	5.1313	0.0285087	0.591273
VIT_17s0053g00380	0.257311	0.385167	5.01049	4.46214	0.0286205	0.592986
VIT_05s0020g00680	0.346578	0.273935	4.37734	4.39572	0.0286736	0.593067
VIT_05s0020g04160	-0.0775024	-0.265387	6.14279	4.39525	0.0286827	0.593067
VIT_05s0049g01890	0.275623	-0.164516	3.45111	4.39272	0.0287308	0.593112
VIT_12s0035g00310	0.111876	-0.109548	7.73204	4.39078	0.0287678	0.593112
VIT_06s0009g03550	0.227177	0.141785	5.73843	4.38839	0.0288134	0.593112
VIT_08s0007g06680	0.131872	-0.130787	5.59947	4.38838	0.0288134	0.593112
VIT_18s0072g01170	-0.137701	-0.236981	6.27961	4.38748	0.0288306	0.593112
VIT_01s0026g00490	0.620415	2.08314	1.02047	5.13416	0.028904	0.594021
VIT_01s0011g03520	0.317691	0.640092	3.46339	4.4825	0.0291037	0.596219
VIT_04s0008g05430	0.274898	-0.112389	4.43988	4.36988	0.0291691	0.596219
VIT_04s0023g00730	-0.0362813	-0.199677	6.4648	4.36886	0.0291887	0.596219
VIT_03s0017g02110	4.02561	5.04541	-1.04733	4.49618	0.0292017	0.596219
VIT_04s0008g04160	0.300515	1.26164	0.936106	4.36729	0.0292303	0.596219
VIT_13s0019g04330	-0.111186	-0.216544	6.23364	4.36292	0.029304	0.596219
VIT_03s0091g00450	1.35329	2.51277	-0.445406	4.3612	0.0293375	0.596219
VIT_06s0061g00560	-0.0753718	-0.474186	6.12106	5.26512	0.0293407	0.596219
VIT_06s0004g06610	-0.0646194	-0.208042	8.60304	4.36005	0.0293599	0.596219
VIT_06s0004g00220	0.702188	0.745731	1.71329	4.35966	0.0293676	0.596219
VIT_04s0008g07400	-0.0076217	-0.303132	5.1795	4.35926	0.0293754	0.596219
VIT_09s0002g02690	-0.187982	-0.4734	3.71707	4.35889	0.0293826	0.596219
VIT_18s0001g11580	0.0341349	1.38273	0.380111	4.35841	0.0293919	0.596219
VIT_07s0005g04790	0.0927125	-0.120572	7.03343	4.34847	0.0295868	0.598985
VIT_10s0003g01320	-0.0515099	0.259645	5.26741	4.35198	0.0295871	0.598985
VIT_18s0001g01210	0.606097	-0.639937	0.571544	4.3465	0.0296255	0.599165
VIT_08s0007g08460	-1.34161	1.53417	-0.457034	4.43858	0.0296971	0.599304
VIT_03s0038g02130	0.127944	0.318881	5.36885	4.34058	0.0297424	0.599304
VIT_13s0067g00110	0.36246	0.887911	5.09416	5.94428	0.0297453	0.599304
VIT_08s0040g00470	-0.0368482	-0.210587	7.9436	4.33925	0.0297686	0.599304
VIT_09s0002g02320	0.224504	0.467079	3.75425	4.33869	0.0297796	0.599304
VIT_16s0115g00340	-0.0515531	0.341168	4.27674	4.33527	0.0298475	0.599515
VIT_08s0007g00270	1.09597	1.74208	-0.0842538	4.3352	0.029849	0.599515
VIT_06s0004g04550	0.17206	0.522698	3.97217	4.45395	0.0299222	0.599858
VIT_13s0156g00210	0.177414	0.200621	7.62336	4.32959	0.0299606	0.599858
VIT_08s0007g08780	-0.948716	1.87844	-1.14428	4.32913	0.0299697	0.599858
VIT_18s0001g00090	0.29394	0.337629	4.50944	4.32574	0.0300376	0.599858
VIT_00s0215g00090	-0.0471913	-0.324691	4.43836	4.32369	0.0300784	0.599858
VIT_17s0000g00430	0.0223259	-0.349799	10.2586	5.10492	0.030083	0.599858
VIT_13s0019g04640	-0.0892159	-0.234822	6.66129	4.32268	0.0300986	0.599858
VIT_13s0067g01630	0.0321355	-0.285044	4.50733	4.32205	0.0301114	0.599858
VIT_16s0039g02720	-0.383472	-0.38778	3.72945	4.32033	0.0301459	0.599858
VIT_14s0030g01930	-0.0952818	-0.258688	6.12633	4.31929	0.0301668	0.599858
VIT_14s0066g02640	1.00925	2.05268	-0.321063	4.31811	0.0301904	0.599858
VIT_01s0146g00070	-0.124044	0.106398	7.54053	4.31552	0.0302426	0.600294
VIT_18s0089g00140	2.54699	-0.487969	-1.44092	4.31409	0.0302714	0.600294
VIT_19s0014g01000	-0.15866	-0.347759	4.30113	4.31221	0.0303094	0.600463
VIT_14s0066g00710	4.82646	-5.13e-15	-1.49458	5.21188	0.030404	0.600657
VIT_07s0141g00570	0.121007	0.272862	7.00634	4.35505	0.0304403	0.600657
VIT_08s0007g06160	5.53856	2.26953	-1.11949	5.00405	0.0304453	0.600657
VIT_03s0038g04610	0.0452653	0.216339	6.85422	4.30493	0.0304568	0.600657
VIT_08s0007g07550	0.148697	1.12756	1.07379	4.30499	0.0304668	0.600657
VIT_17s0000g07840	0.0652252	0.232561	6.19441	4.3028	0.0305	0.60073
VIT_05s0049g00660	0.657457	0.321008	3.74216	4.62328	0.0305896	0.601911
VIT_19s0014g05070	0.91948	1.62713	0.108825	4.29618	0.0306351	0.602169
VIT_12s0034g02250	-1.45244	-0.819954	0.981085	4.3826	0.0307662	0.602169
VIT_05s0062g00210	0.0525396	-0.173346	5.8548	4.28972	0.0307675	0.602169
VIT_13s0106g00550	0.134917	1.28123	2.6618	5.39463	0.0308128	0.602169
VIT_04s0023g01900	0.0576166	0.349509	3.97458	4.28688	0.0308259	0.602169
VIT_01s0011g00610	0.00953204	0.521939	6.14946	5.56691	0.0308275	0.602169
VIT_15s0046g02250	0.234825	0.192718	5.52723	4.28627	0.0308385	0.602169
VIT_02s0087g00400	-0.367778	-0.943894	7.88248	6.34264	0.0308395	0.602169
VIT_10s0003g01900	0.104531	0.274522	5.32835	4.2841	0.0308831	0.602173
VIT_10s0092g00250	-0.155258	0.59034	1.90568	4.28334	0.0308989	0.602173
VIT_00s0429g00040	0.540302	1.22634	1.22215	4.28305	0.0310217	0.603987
VIT_05s0077g00250	-0.24491	-0.47882	3.66395	4.27409	0.0310905	0.604444
VIT_19s0090g01780	0.180663	0.378828	4.90429	4.28618	0.0311045	0.604444
VIT_15s0021g02270	0.35127	1.58322	0.0702944	4.26903	0.0311959	0.605174
VIT_06s0004g01390	0.125699	0.306799	6.20207	4.36829	0.0312016	0.605174
VIT_18s0001g02540	-2.93542	1.33484	-1.4084	4.38857	0.0312556	0.605269
VIT_17s0000g05850	-0.0341113	-0.185051	6.83035	4.26396	0.0313018	0.605269
VIT_03s0063g00940	-0.076881	0.298627	3.671	4.26245	0.0313334	0.605269
VIT_07s0005g04460	-0.0647028	-0.220766	7.28673	4.26159	0.0313515	0.605269
VIT_16s0050g00240	-0.253395	0.633669	1.71815	4.26102	0.0313634	0.605269
VIT_07s0104g00410	-0.0563262	0.31872	6.11331	4.79135	0.0314323	0.605269
VIT_07s0005g00510	0.192179	0.468855	3.23302	4.257	0.031448	0.605269
VIT_04s0044g01750	0.11993	0.191388	6.72444	4.25551	0.0314793	0.605269
VIT_12s0059g00050	0.0129034	0.733704	2.56947	4.41825	0.0316004	0.605269
VIT_11s0052g00590	-0.0103466	-0.264367	5.62918	4.24871	0.0316229	0.605269
VIT_14s0083g00640	0.240492	0.757872	4.51717	5.28484	0.0316284	0.605269
VIT_17s0000g04660	-0.162304	-0.193007	6.26332	4.24639	0.0316722	0.605269
VIT_04s0023g00940	0.126121	0.556118	2.78781	4.24472	0.0317075	0.605269
VIT_03s0063g02690	-1.98024	-1.35246	-0.535105	4.2438	0.031727	0.605269
VIT_18s0001g00820	0.122714	0.851078	4.86815	5.81635	0.0317806	0.605269
VIT_11s0037g00840	0.282977	0.435431	5.2743	4.58548	0.031798	0.605269
VIT_10s0092g00560	-2.13362	-1.68197	-0.894796	4.24031	0.0318015	0.605269
VIT_00s0218g00150	1.46714	0.756276	0.307037	4.24029	0.0318018	0.605269
VIT_06s0004g02230	0.23435	0.984073	1.35591	4.2402	0.0318038	0.605269
VIT_01s0010g02100	-0.0116829	0.243118	5.2196	4.23941	0.0318206	0.605269
VIT_05s0077g00610	0.119317	-0.178665	5.28616	4.23891	0.0318312	0.605269
VIT_17s0000g01910	-0.0521982	-0.252442	9.47726	4.31151	0.0318704	0.605338
VIT_00s0225g00070	-0.948298	1.18257	-0.199738	4.23595	0.0318944	0.605338
VIT_04s0023g01110	-0.118734	-0.450616	10.2967	5.21802	0.0320503	0.607171
VIT_08s0058g01030	-0.258564	-0.480749	4.98575	4.60569	0.0320869	0.607171
VIT_19s0015g02910	0.46007	0.41032	4.07659	4.28396	0.0321268	0.607171
VIT_17s0000g04710	0.772602	0.472079	1.81576	4.22504	0.0321287	0.607171
VIT_00s0207g00130	-0.885887	1.37679	-0.379933	4.22314	0.0321696	0.607171
VIT_15s0048g00750	0.0436869	0.205327	5.98196	4.22134	0.0322085	0.607171
VIT_01s0010g01180	-0.071454	-0.242305	5.30148	4.22132	0.0322091	0.607171
VIT_08s0040g03010	0.260944	0.398175	3.64762	4.21956	0.032247	0.607171
VIT_06s0004g05190	-0.0540819	0.300205	3.68292	4.21899	0.0322595	0.607171
VIT_17s0000g02480	-0.0375649	-0.244367	7.62045	4.25765	0.032301	0.60739
VIT_03s0091g00360	0.103733	-0.127785	5.78049	4.21023	0.0324497	0.609623
VIT_07s0129g00560	-0.0294654	0.507658	5.08429	5.07813	0.0325311	0.609757
VIT_19s0014g04760	-0.0351358	0.173085	6.49179	4.20548	0.0325533	0.609757
VIT_11s0103g00380	0.507926	0.392561	3.1663	4.20517	0.0325602	0.609757
VIT_11s0118g00780	-0.112494	0.254481	7.24	4.78144	0.0326379	0.609757
VIT_05s0049g01520	-0.0160316	0.292677	4.77171	4.20052	0.0326623	0.609757
VIT_18s0001g05370	0.701074	0.0781925	1.91695	4.20044	0.0326639	0.609757
VIT_18s0001g09390	0.206774	0.395239	4.09917	4.20032	0.0326666	0.609757
VIT_08s0007g05530	-0.035479	0.283441	4.42905	4.19536	0.0327758	0.611089
VIT_14s0108g00090	-0.303334	0.231613	3.83971	4.28032	0.0328615	0.611089
VIT_14s0068g00360	0.083082	-0.296452	4.02898	4.19115	0.0328686	0.611089
VIT_05s0029g00330	0.0255456	-0.171467	9.75689	4.19083	0.0328757	0.611089
VIT_04s0008g06070	-0.299442	-0.318785	3.96726	4.18902	0.0329157	0.611089
VIT_14s0108g01040	0.21876	0.288715	5.62012	4.18891	0.0329182	0.611089
VIT_04s0044g01240	0.0391809	-0.207168	6.38357	4.18713	0.0329577	0.611142
VIT_11s0016g02790	-0.0620295	0.473195	5.70183	5.26961	0.0329811	0.611142
VIT_04s0023g02650	-0.00453344	0.66592	3.83454	4.89487	0.0330427	0.611725
VIT_02s0012g00240	-0.203236	-0.202127	5.5141	4.17632	0.0331983	0.613822
VIT_02s0236g00130	0.275561	0.0966341	6.11238	4.17995	0.0332251	0.613822
VIT_19s0015g00470	0.0617494	0.199921	6.08784	4.17417	0.0332464	0.613822
VIT_18s0001g13370	0.0265397	-0.19113	6.58687	4.17142	0.0333081	0.614403
VIT_13s0067g03440	-0.00678621	-0.244907	5.22504	4.16885	0.0333658	0.614622
VIT_07s0104g01260	1.61417	3.64496	-0.81626	4.27864	0.0333804	0.614622
VIT_12s0059g01820	-0.142891	0.13567	5.43175	4.16058	0.0335525	0.617085
VIT_05s0094g00350	0.167158	-0.441514	2.46897	4.15959	0.0335748	0.617085
VIT_11s0103g00760	-0.234062	0.56393	1.78878	4.1571	0.0336312	0.617294
VIT_17s0000g00710	0.0139436	-0.298594	6.51694	4.50215	0.0336825	0.617294
VIT_01s0150g00520	0.0856853	0.261768	5.61667	4.15095	0.0337712	0.617294
VIT_05s0020g02360	-0.054568	-0.304768	5.1133	4.15045	0.0337825	0.617294
VIT_12s0035g01050	0.284549	-0.261079	3.17406	4.1499	0.0337951	0.617294
VIT_13s0019g02220	0.580256	0.633496	2.21242	4.14742	0.0338516	0.617294
VIT_07s0129g00310	0.137787	0.362874	4.05059	4.14735	0.0338532	0.617294
VIT_06s0004g02410	0.0356871	-0.242358	4.70983	4.14617	0.0338803	0.617294
VIT_12s0034g00960	-0.24059	-0.207187	5.30568	4.14529	0.0339003	0.617294
VIT_06s0004g05220	0.135551	0.196398	6.98549	4.14506	0.0339058	0.617294
VIT_00s0271g00110	0.0324705	-0.556427	3.90968	4.54093	0.0340189	0.617294
VIT_11s0065g00150	0.00745736	0.280618	5.23625	4.13725	0.0340849	0.617294
VIT_03s0088g00240	-1.13639	-0.67337	0.968535	4.13509	0.0341347	0.617294
VIT_02s0025g00990	0.00515126	0.351349	4.25455	4.1338	0.0341645	0.617294
VIT_00s0270g00130	1.55843	0.358198	-0.00217729	4.13379	0.0341648	0.617294
VIT_15s0024g00920	-0.379676	-0.49821	2.91542	4.13373	0.034166	0.617294
VIT_03s0063g00910	-0.38778	0.395513	1.72468	4.13166	0.0342138	0.617294
VIT_00s0144g00210	-0.518934	-0.895032	1.20602	4.13078	0.0342342	0.617294
VIT_06s0004g01910	0.135167	0.221951	7.6462	4.1298	0.034257	0.617294
VIT_07s0005g02820	-0.0743204	-0.176676	9.70215	4.12977	0.0342576	0.617294
VIT_05s0020g03680	-5.13e-15	3.93918	-1.62098	4.39788	0.0343226	0.617294
VIT_12s0028g03650	-0.0620748	-0.246391	5.30199	4.12697	0.0343226	0.617294
VIT_09s0002g06010	0.219859	0.36009	4.38083	4.12679	0.0343269	0.617294
VIT_01s0127g00290	0.137835	-0.285249	3.9884	4.12617	0.0343412	0.617294
VIT_07s0031g00940	1.68348	2.29173	-0.378964	4.12602	0.0343447	0.617294
VIT_18s0166g00250	-0.128477	2.78479	3.5351	6.10616	0.0343797	0.617356
VIT_04s0008g05470	0.109726	0.253704	6.47534	4.12209	0.0344361	0.617356
VIT_04s0008g01410	0.0459138	0.20929	6.61774	4.12152	0.0344494	0.617356
VIT_08s0058g00400	0.24571	-0.670352	1.29179	4.11977	0.0344902	0.617356
VIT_10s0116g00170	-0.828107	0.709256	0.526259	4.11935	0.0344999	0.617356
VIT_06s0004g05540	0.0793682	0.501174	2.61483	4.11689	0.0345574	0.617494
VIT_11s0016g04020	-0.163224	-0.226186	5.69025	4.11643	0.0345683	0.617494
VIT_05s0020g04110	-0.000361	-0.778621	7.00067	5.94279	0.0346318	0.617557
VIT_12s0028g02650	0.243539	0.288736	5.07455	4.11226	0.0346659	0.617557
VIT_12s0059g00520	-0.101196	-0.384087	7.13369	4.74277	0.0346992	0.617557
VIT_04s0008g01230	-0.0210545	0.476323	3.26324	4.11064	0.0347039	0.617557
VIT_10s0116g00570	0.0580387	-0.208489	5.32439	4.10981	0.0347235	0.617557
VIT_01s0010g00520	-0.178876	-0.671108	2.09487	4.10845	0.0347554	0.617584
VIT_01s0011g01960	-0.10529	-0.215834	6.65804	4.10282	0.0348882	0.619403
VIT_18s0075g00220	-0.0983082	-0.208793	6.02766	4.09389	0.0351001	0.621625
VIT_00s1355g00010	-0.0548018	0.537683	2.06961	4.09361	0.0351065	0.621625
VIT_15s0048g02830	0.327984	0.505348	2.80851	4.09287	0.0351243	0.621625
VIT_06s0004g05000	-0.212619	0.21648	3.64262	4.09239	0.0351356	0.621625
VIT_09s0018g01700	-0.0117441	-0.244538	6.49799	4.10937	0.0352659	0.622735
VIT_11s0052g00320	-0.101106	-0.278229	8.79629	4.25042	0.0353135	0.622735
VIT_13s0074g00520	4.57647	2.26775	-1.49831	4.19755	0.0353167	0.622735
VIT_09s0096g00090	-0.19298	-0.196767	6.5899	4.08464	0.0353208	0.622735
VIT_01s0011g06600	0.00704206	-0.553152	1.9951	4.08093	0.0354099	0.623277
VIT_07s0031g01270	0.875119	1.59931	0.0970981	4.07825	0.0354742	0.623277
VIT_11s0016g04760	0.200346	-0.295031	4.02277	4.16215	0.0354851	0.623277
VIT_03s0091g00230	-1.15759	1.45553	-0.490519	4.09382	0.0354968	0.623277
VIT_04s0044g00510	0.333253	0.398596	3.84523	4.07699	0.0355046	0.623277
VIT_05s0094g01520	-0.0732425	-0.199109	9.61266	4.07349	0.0355891	0.623331
VIT_06s0004g01050	0.174221	-0.135873	4.75526	4.07246	0.0356141	0.623331
VIT_09s0002g04290	0.634715	-0.791272	0.223371	4.07073	0.0356559	0.623331
VIT_07s0005g06300	1.07889	0.131143	0.332102	4.06914	0.0356945	0.623331
VIT_12s0059g01790	0.24296	0.623863	2.5451	4.06888	0.0357007	0.623331
VIT_03s0063g01880	1.18603	0.249611	0.51579	4.06836	0.0357133	0.623331
VIT_04s0044g00640	-0.657999	1.02873	0.150105	4.06799	0.0357222	0.623331
VIT_18s0001g07650	-1.36986	0.311548	0.0950775	4.06413	0.0358162	0.623996
VIT_13s0019g00370	-0.49011	-0.373164	2.7836	4.0639	0.0358217	0.623996
VIT_01s0010g00920	0.0688734	0.593529	2.24086	4.05815	0.0359621	0.624534
VIT_18s0041g01340	-0.606081	-0.797217	1.83694	4.05743	0.0359795	0.624534
VIT_19s0090g00100	0.194489	0.355549	3.86198	4.05702	0.0359896	0.624534
VIT_17s0000g03510	0.704938	0.913189	1.69761	4.05513	0.0360359	0.624534
VIT_07s0151g00950	0.434299	0.502834	3.04163	4.05462	0.0360483	0.624534
VIT_14s0030g00420	1.2302	1.36779	0.469974	4.05403	0.0360629	0.624534
VIT_12s0035g02100	1.06506	-1.04906	-0.546888	4.05327	0.0360816	0.624534
VIT_19s0093g00050	0.274278	-1.84109	-0.564129	4.05259	0.0360981	0.624534
VIT_13s0156g00320	0.235493	0.262269	4.97476	4.04991	0.0361641	0.625144
VIT_04s0023g03510	0.0966441	0.286221	6.44678	4.13566	0.036291	0.626805
VIT_14s0006g01620	-0.34995	0.968088	0.823318	4.07195	0.0363626	0.627442
VIT_03s0063g02360	0.09322	0.996906	6.48737	5.90818	0.0364119	0.627442
VIT_11s0016g04930	0.513361	1.62457	3.64106	5.75723	0.0364629	0.627442
VIT_05s0049g01500	0.016326	0.20684	5.51664	4.03523	0.0365273	0.627442
VIT_15s0046g00040	0.205278	0.338903	4.81666	4.03364	0.0365668	0.627442
VIT_18s0117g00080	-0.0397997	-0.273235	5.77002	4.03619	0.0365905	0.627442
VIT_02s0025g02840	0.075737	0.350887	4.25191	4.03136	0.0366237	0.627442
VIT_03s0063g02530	0.682682	-0.191121	1.39841	4.03022	0.0366522	0.627442
VIT_01s0137g00780	-0.272396	-0.837104	3.52374	4.60996	0.0366525	0.627442
VIT_09s0002g08290	2.00135	1.08352	-0.495772	4.02981	0.0366622	0.627442
VIT_08s0007g07310	-4.15351	-0.0277328	-1.27064	4.13859	0.0366884	0.627442
VIT_06s0004g03160	-0.0534082	-0.204781	6.33161	4.02788	0.0367106	0.627442
VIT_12s0028g02000	-0.0513203	0.490133	5.44114	5.00685	0.0367368	0.627442
VIT_02s0025g05120	0.0821984	-0.28009	4.5556	4.02592	0.0367596	0.627442
VIT_06s0009g01990	2.82504	4.3071	-1.36706	4.13078	0.0368747	0.628879
VIT_11s0103g00570	0.00874312	0.197372	5.87549	4.0163	0.0370016	0.62989
VIT_11s0016g04810	0.287313	1.74585	1.65411	4.96021	0.0370156	0.62989
VIT_09s0002g04020	0.00168784	0.179076	8.03378	4.0153	0.0370269	0.62989
VIT_16s0039g00380	-0.305687	-0.364262	4.01686	4.01269	0.0370928	0.630484
VIT_00s0264g00100	0.0643256	0.201126	6.13085	4.00586	0.0372661	0.63251
VIT_14s0030g01160	0.460788	0.628658	2.47429	4.00409	0.0373112	0.63251
VIT_05s0020g04220	0.0736906	1.3958	6.24746	5.86551	0.0373161	0.63251
VIT_18s0072g01110	-0.39969	0.462862	1.34449	4.0031	0.0373363	0.63251
VIT_07s0151g00640	8.22485	0.138072	5.71406	5.86312	0.0373799	0.632722
VIT_04s0079g00420	-0.0107652	-0.249846	5.38141	3.99699	0.0374926	0.633711
VIT_01s0010g01170	0.24312	0.480782	3.34811	3.99568	0.0375261	0.633711
VIT_10s0042g01020	0.248064	0.600808	2.67817	3.99546	0.0375318	0.633711
VIT_10s0003g03270	-0.27509	1.42929	3.63142	5.76006	0.0375982	0.634306
VIT_19s0085g00610	0.163518	-0.375524	2.76753	3.99043	0.037661	0.634414
VIT_11s0037g00470	-0.445234	-0.663197	2.06907	3.99019	0.037667	0.634414
VIT_13s0047g00310	0.0238392	-0.212235	5.65121	3.98774	0.0377302	0.634953
VIT_09s0002g01520	1.45052	1.60601	0.125327	3.98238	0.0378687	0.63515
VIT_10s0003g05030	-0.564581	0.58747	0.977186	3.98146	0.0378926	0.63515
VIT_17s0000g02370	0.0390633	-0.359408	4.60962	4.08587	0.0378975	0.63515
VIT_09s0002g03260	-0.038948	-0.267162	5.38575	3.98079	0.0379099	0.63515
VIT_00s0208g00030	-1.12816	-1.3737	-0.0909948	3.97998	0.037931	0.63515
VIT_10s0003g04070	-0.146989	-0.253061	5.52214	3.97711	0.0380055	0.63515
VIT_00s0615g00030	-0.149972	0.162615	5.41901	3.97999	0.038008	0.63515
VIT_18s0001g13360	0.423269	0.739992	2.19015	3.97478	0.0380662	0.63515
VIT_10s0003g04460	-1.7852	0.171778	-0.177748	3.974	0.0380863	0.63515
VIT_13s0084g00150	0.196199	0.372857	4.37884	3.97272	0.0381199	0.63515
VIT_05s0020g02070	-0.616742	-0.477443	2.84472	3.97192	0.0381406	0.63515
VIT_12s0059g01480	0.471347	1.07221	0.948345	3.97184	0.0381429	0.63515
VIT_09s0002g01400	-0.118487	1.27694	0.330153	3.97165	0.0381477	0.63515
VIT_19s0014g01940	-0.0456275	-0.230624	6.46102	3.96658	0.0382805	0.636705
VIT_18s0122g00120	-0.0887511	-0.193782	7.52898	3.9645	0.038335	0.636705
VIT_11s0016g04250	0.125625	0.394474	4.22467	3.96431	0.03834	0.636705
VIT_04s0008g06660	4.72543	2.34254	-1.44237	4.06978	0.0383663	0.636705
VIT_04s0008g05820	-0.039199	-0.205838	6.05728	3.96161	0.038411	0.636791
VIT_14s0006g01980	-0.0970815	0.239095	5.11044	3.98307	0.0384674	0.636791
VIT_08s0007g02570	-0.12551	-0.229258	7.0776	3.95843	0.0384947	0.636791
VIT_03s0038g02860	-0.0907576	-0.222696	6.17131	3.95833	0.0384974	0.636791
VIT_14s0060g01720	-0.0289872	0.447404	7.94112	5.1542	0.0385279	0.636791
VIT_00s0261g00010	-0.0451916	-0.206387	5.89329	3.95431	0.0386035	0.637031
VIT_02s0012g02600	-0.703716	-0.793357	1.52214	3.95371	0.0386193	0.637031
VIT_08s0007g04590	0.291162	0.676464	2.13015	3.95204	0.0386638	0.637031
VIT_07s0104g00210	0.453247	0.409896	2.96183	3.95172	0.0386722	0.637031
VIT_05s0094g00480	-0.114167	-0.226041	5.95017	3.9478	0.0387763	0.637031
VIT_07s0005g01250	-0.0793689	-0.203755	7.98466	3.94742	0.0387863	0.637031
VIT_08s0007g06700	0.430074	0.588313	2.47554	3.94607	0.0388222	0.637031
VIT_15s0021g01540	0.196548	0.435328	3.74994	3.94593	0.0388259	0.637031
VIT_05s0049g01280	-0.017602	0.148776	6.78907	3.94384	0.0388817	0.637031
VIT_18s0001g03950	0.014658	-0.184174	5.80837	3.94303	0.0389034	0.637031
VIT_08s0007g05260	0.221917	0.146662	6.63595	3.94226	0.0389238	0.637031
VIT_08s0007g03250	-0.125204	0.341638	3.7776	3.94771	0.0389471	0.637031
VIT_01s0011g05950	-0.159245	-0.543403	3.76002	4.05405	0.0389495	0.637031
VIT_03s0038g03970	0.171832	0.483576	4.30339	4.10483	0.0390215	0.637402
VIT_00s0227g00110	-0.0044792	-0.206209	6.55023	3.93811	0.0390348	0.637402
VIT_08s0056g01440	0.612046	0.900114	1.25143	3.93623	0.0390852	0.637713
VIT_17s0000g06670	-0.0820301	-0.183826	8.91499	3.93475	0.0391251	0.637833
VIT_13s0019g04050	0.119062	0.283673	4.65207	3.93362	0.0391553	0.637833
VIT_05s0077g01190	2.78477	1.64558	-0.644254	3.93017	0.0392484	0.638838
VIT_06s0004g03320	-0.290804	-0.193887	5.0575	3.92626	0.0393538	0.640041
VIT_14s0068g01800	0.128439	-0.724591	1.0731	3.92174	0.0394761	0.641251
VIT_01s0011g03010	0.272158	0.35059	4.75768	3.91972	0.039531	0.641251
VIT_00s0802g00020	0.131894	0.366764	5.09648	4.01654	0.0395694	0.641251
VIT_08s0007g06820	0.0251483	0.26092	6.52808	4.02196	0.0395859	0.641251
VIT_18s0001g11240	1.90505	1.4863	-0.156119	3.91738	0.0395948	0.641251
VIT_01s0011g06320	-0.616673	-0.674141	1.54098	3.91655	0.0396172	0.641251
VIT_16s0013g00860	0.0728163	-0.172783	6.27687	3.91124	0.0397621	0.642415
VIT_14s0066g00960	0.0540056	-0.17114	7.80298	3.91063	0.0397788	0.642415
VIT_05s0062g01030	0.379029	0.473684	3.05353	3.91045	0.0397839	0.642415
VIT_08s0007g00320	1.58592	2.94734	-1.01769	3.90362	0.0399711	0.644446
VIT_01s0026g01290	0.263751	0.353716	4.85698	3.91183	0.0400413	0.644446
VIT_18s0072g00840	-0.0924235	-0.322487	4.28452	3.89941	0.0400872	0.644446
VIT_19s0085g01170	3.29042	0.215888	-0.279138	4.63731	0.0400991	0.644446
VIT_07s0031g00540	-0.150508	-0.42133	6.96746	4.61072	0.0401054	0.644446
VIT_03s0038g00350	0.0873219	-0.185928	5.28351	3.89765	0.0401359	0.644446
VIT_16s0050g00710	0.0271786	0.426085	4.30023	4.0528	0.0401587	0.644446
VIT_14s0108g00440	1.10177	-0.369653	0.343554	3.89691	0.040169	0.644446
VIT_07s0104g00510	0.0532241	0.319234	5.35193	3.97924	0.0401947	0.644446
VIT_17s0000g00730	0.138041	-0.0809545	6.0671	3.89189	0.0402952	0.645046
VIT_02s0025g01400	-0.103307	-0.277012	5.5736	3.891	0.0403199	0.645046
VIT_16s0039g01520	0.0117182	-0.333181	3.88049	3.89074	0.0403273	0.645046
VIT_12s0028g03630	-0.0316444	-0.173557	7.00078	3.88852	0.0403891	0.645527
VIT_11s0016g01630	1.06368	-2.97304	-1.60598	3.98876	0.040454	0.645732
VIT_11s0016g00020	-0.172732	-0.332935	5.59459	3.9904	0.0404654	0.645732
VIT_08s0040g00630	0.0134217	-0.180127	5.94151	3.88309	0.0405405	0.646024
VIT_00s0780g00040	1.03785	1.46326	0.661683	3.88285	0.0405472	0.646024
VIT_03s0088g01170	-0.0133357	-0.20357	6.70097	3.88119	0.0405934	0.646255
VIT_01s0011g03660	0.00560932	-0.435173	3.96428	3.94256	0.0406986	0.646728
VIT_06s0004g03530	-0.30406	1.09569	-0.0210854	3.87675	0.0407181	0.646728
VIT_02s0012g01160	0.757864	1.98654	0.0279101	3.89953	0.040894	0.646728
VIT_18s0001g04980	0.0917418	0.189135	7.80423	3.87026	0.0409008	0.646728
VIT_09s0002g04000	-0.30223	-0.0354037	4.22274	3.86976	0.0409148	0.646728
VIT_18s0001g07200	0.216617	0.342116	4.96809	3.87016	0.0409164	0.646728
VIT_08s0007g04510	0.478642	0.765531	2.17392	3.86909	0.0409339	0.646728
VIT_16s0050g01430	0.718692	0.806261	2.01037	3.86902	0.0409357	0.646728
VIT_19s0176g00060	-3.8267	-3.8267	-1.79448	4.10773	0.0409533	0.646728
VIT_17s0000g04480	1.71423	-1.30129	-1.39032	3.86791	0.0409671	0.646728
VIT_00s0880g00020	0.0618622	0.183693	6.654	3.86771	0.0409728	0.646728
VIT_12s0057g01210	0.0228917	-0.157418	7.39183	3.86411	0.0410747	0.647286
VIT_06s0004g05680	-0.011035	0.218992	7.7651	3.94813	0.0410781	0.647286
VIT_02s0033g00870	0.891637	1.20486	0.657903	3.86309	0.0411036	0.647286
VIT_14s0060g01580	-0.039809	-0.169035	8.38091	3.85998	0.0411921	0.648179
VIT_16s0100g00270	-0.0552618	-0.35567	6.82491	4.35976	0.0412815	0.649082
VIT_17s0000g04050	-0.0280233	-0.31185	7.68182	4.28161	0.0413174	0.649145
VIT_05s0049g00390	-0.0415647	0.164065	6.10873	3.85224	0.0414129	0.649693
VIT_16s0050g00950	0.000823	-0.181509	7.85873	3.85213	0.0414161	0.649693
VIT_19s0014g02880	-0.0115379	-0.207632	7.94555	3.84871	0.0415139	0.65025
VIT_14s0030g02200	-0.00888543	0.504728	2.44049	3.84866	0.0415155	0.65025
VIT_08s0040g02330	0.0237759	0.192486	10.2376	3.84694	0.041565	0.650335
VIT_03s0038g03930	-0.15658	-1.58248	-0.359731	3.84582	0.0415969	0.650335
VIT_05s0094g01160	0.33267	0.594268	3.32046	3.87105	0.0416168	0.650335
VIT_00s0218g00220	-1.26688	0.220151	0.137418	3.84369	0.0416583	0.650483
VIT_07s0005g06090	0.885174	2.37955	-0.556287	3.84059	0.0417478	0.650563
VIT_11s0016g03760	0.0277393	-0.321433	4.7575	3.87976	0.0417578	0.650563
VIT_02s0087g00420	0.395468	0.616415	2.68899	3.84019	0.0417593	0.650563
VIT_03s0063g01870	-0.0655343	-0.22338	7.11914	3.8368	0.0418573	0.651479
VIT_08s0007g00120	-0.0658146	-0.171927	9.27098	3.83594	0.0418822	0.651479
VIT_08s0007g00720	-0.104248	-0.219037	5.96614	3.83484	0.0419143	0.651481
VIT_11s0078g00210	4.28441	3.87775	-1.30807	3.93185	0.0419973	0.651485
VIT_02s0025g03400	-0.116818	-0.192957	7.55349	3.83159	0.0420085	0.651485
VIT_08s0007g07480	0.155364	0.916647	1.15479	3.83089	0.042029	0.651485
VIT_01s0026g01620	-0.0127284	-0.234712	6.2389	3.83042	0.0420426	0.651485
VIT_15s0046g01850	0.0424029	-0.425545	3.30739	3.82298	0.0422599	0.653866
VIT_17s0000g04270	0.782948	0.623697	2.04241	3.8215	0.0423032	0.653866
VIT_02s0087g00100	0.137925	0.299204	5.45391	3.82062	0.0423288	0.653866
VIT_01s0011g05190	0.0539008	0.778378	4.73775	5.04433	0.042351	0.653866
VIT_04s0023g00910	-0.69439	-1.3079	0.430761	3.81966	0.042357	0.653866
VIT_01s0150g00320	-0.0232524	0.356154	5.19091	4.13861	0.0424824	0.655134
VIT_17s0000g06380	-0.169841	0.184461	4.53775	3.81457	0.0425067	0.655134
VIT_02s0025g03600	-0.100521	-0.25923	8.29938	3.90806	0.0425358	0.655134
VIT_18s0001g09040	0.0446988	0.430151	3.12309	3.80578	0.0427666	0.658191
VIT_05s0029g00240	-0.00361507	0.381719	4.42033	3.91604	0.0428408	0.65837
VIT_00s0265g00010	0.309287	0.444403	3.32013	3.80246	0.0428651	0.65837
VIT_05s0094g01240	0.0465265	-0.179703	5.84379	3.80212	0.0428753	0.65837
VIT_18s0001g08550	-0.257357	0.0543779	5.52227	3.88233	0.0429787	0.659038
VIT_06s0004g02440	4.27362	3.14099	-1.45143	3.89671	0.0429835	0.659038
VIT_18s0001g05910	-0.586432	1.27557	-0.379227	3.79626	0.0430499	0.659558
VIT_05s0029g00190	0.961356	-1.59284	-1.20552	3.79246	0.0431636	0.659859
VIT_08s0040g03200	0.0186115	0.188341	8.24473	3.79246	0.0431639	0.659859
VIT_11s0103g00550	0.0157134	0.212926	7.20107	3.79186	0.0431947	0.659859
VIT_00s0567g00060	0.326549	-0.163822	2.92021	3.79094	0.0432092	0.659859
VIT_04s0008g05670	-0.786768	-1.04944	0.503358	3.78915	0.043263	0.659859
VIT_17s0000g01790	-0.0423912	0.492878	4.04548	4.16383	0.0432641	0.659859
VIT_13s0067g03660	0.0647092	-0.17821	6.20886	3.78622	0.0433511	0.660253
VIT_07s0031g01710	0.816414	-2.65572	-1.11705	3.7861	0.0433549	0.660253
VIT_00s1430g00010	0.899351	0.657535	1.25154	3.78305	0.0434469	0.66116
VIT_02s0012g01090	-0.112382	0.16062	4.60127	3.78189	0.0434819	0.661198
VIT_14s0066g01880	-0.928064	-0.0672455	2.38949	4.04881	0.0435334	0.661486
VIT_07s0005g01950	-0.00912251	-0.737472	3.32926	4.20468	0.0436332	0.662508
VIT_08s0056g01420	0.0214268	0.319305	4.68504	3.77438	0.0437094	0.662915
VIT_17s0000g09870	-0.0207526	-0.179744	7.68092	3.77386	0.0437252	0.662915
VIT_13s0067g02950	0.080782	0.232769	5.32053	3.77137	0.0438009	0.663114
VIT_06s0009g02780	-0.0855372	-0.293729	4.63586	3.77129	0.0438034	0.663114
VIT_14s0128g00250	0.0251105	0.269122	6.38277	3.91109	0.0438696	0.663622
VIT_12s0057g00750	0.100553	0.486965	2.71806	3.76739	0.0439224	0.66375
VIT_09s0002g05150	0.0389966	-0.431798	6.84111	4.73171	0.0439433	0.66375
VIT_04s0008g01120	0.108154	0.20555	6.10432	3.76454	0.0440096	0.663839
VIT_01s0026g01970	-0.0952683	-0.202373	6.6632	3.76438	0.0440145	0.663839
VIT_08s0058g00230	-1.44582	1.49126	-1.03036	3.76145	0.0441043	0.663857
VIT_07s0104g01410	0.176343	0.0171815	6.18936	3.7612	0.0441121	0.663857
VIT_16s0039g02440	2.408	2.23769	-0.599128	3.76079	0.0441248	0.663857
VIT_00s0208g00020	1.75958	1.40244	-0.224896	3.76009	0.0441462	0.663857
VIT_14s0060g00100	0.181895	0.28974	5.1597	3.75742	0.0442284	0.664326
VIT_04s0023g01460	0.0570406	0.26437	5.11709	3.75596	0.0442733	0.664326
VIT_02s0087g01020	-0.208834	-0.437934	4.72583	3.93532	0.0443002	0.664326
VIT_06s0004g06050	0.241155	0.286131	4.53126	3.75473	0.0443113	0.664326
VIT_14s0030g01230	-0.116259	-0.20833	9.21518	3.75265	0.0443754	0.664326
VIT_14s0006g00350	0.207446	-0.0268604	6.24088	3.75206	0.0444069	0.664326
VIT_13s0019g05080	-0.176949	-0.281895	4.82469	3.75073	0.0444348	0.664326
VIT_09s0054g00930	-0.0639076	-0.201858	7.69229	3.75061	0.0444386	0.664326
VIT_03s0038g04390	0.699623	-0.206652	2.48347	4.07356	0.0445792	0.665168
VIT_02s0025g02450	0.283282	-0.226069	3.54024	3.75076	0.0446142	0.665168
VIT_19s0090g00200	-0.195783	-0.367411	3.7849	3.74448	0.044629	0.665168
VIT_01s0011g02520	0.76513	1.24884	0.801638	3.74383	0.0446492	0.665168
VIT_15s0021g01150	-1.29389	0.987939	-0.324184	3.74353	0.0446584	0.665168
VIT_04s0023g03230	0.0135143	-0.508583	6.98731	4.8881	0.0448358	0.667321
VIT_03s0091g00500	0.285646	0.297574	4.23868	3.73451	0.0449402	0.668386
VIT_17s0000g09310	0.380878	0.582279	4.94665	4.38277	0.0451032	0.670255
VIT_03s0017g02170	0.237403	-0.0576414	5.39578	3.7561	0.045178	0.670255
VIT_13s0067g01340	0.200822	0.267943	4.66784	3.72608	0.0452053	0.670255
VIT_09s0002g03930	-0.0381519	0.212719	5.71742	3.72551	0.0452233	0.670255
VIT_13s0074g00440	-0.118918	0.301544	3.64975	3.72347	0.0452879	0.670255
VIT_19s0090g01420	0.522309	1.44274	0.347037	3.72321	0.045296	0.670255
VIT_18s0001g02570	-0.176029	0.346965	4.19785	3.98463	0.0453005	0.670255
VIT_01s0011g01100	-0.218274	0.524673	1.37021	3.72216	0.0453293	0.670255
VIT_00s0256g00010	0.733498	1.28931	0.545062	3.71567	0.0455353	0.672501
VIT_00s0790g00010	1.27307	-0.542583	-0.492811	3.71529	0.0455474	0.672501
VIT_17s0000g04720	0.534484	0.0293782	2.08929	3.71237	0.0456404	0.67254
VIT_07s0129g01060	-0.257015	-0.0182365	5.0465	3.71204	0.0456509	0.67254
VIT_18s0001g01470	-0.589365	0.288807	1.16353	3.71131	0.0456741	0.67254
VIT_09s0002g06990	-0.386507	0.508992	1.09461	3.71106	0.0456822	0.67254
VIT_18s0001g04520	0.308125	0.276652	4.29843	3.70864	0.0457594	0.673135
VIT_18s0001g11990	-0.212451	-0.457736	4.80454	3.98384	0.0457888	0.673135
VIT_04s0043g00370	0.185033	0.707095	1.69758	3.70402	0.0459077	0.673244
VIT_14s0068g00250	0.206871	0.296702	4.85576	3.70381	0.0459142	0.673244
VIT_13s0047g00320	-0.407725	-0.315434	3.32293	3.70269	0.0459503	0.673244
VIT_18s0122g00460	-0.0539227	-0.206607	6.1484	3.70233	0.0459619	0.673244
VIT_18s0072g01050	0.095672	-0.261006	4.14026	3.70051	0.0460204	0.673244
VIT_04s0043g00310	-0.320137	-0.1118	4.49982	3.69997	0.0460379	0.673244
VIT_18s0076g00350	0.317497	0.00925527	3.67842	3.69974	0.0460451	0.673244
VIT_07s0104g01540	-0.975135	1.34674	-0.884122	3.69925	0.0460609	0.673244
VIT_14s0060g02440	-0.0168446	0.293368	4.57475	3.69783	0.0461068	0.673431
VIT_17s0000g01230	-0.797596	-1.14138	0.660777	3.69619	0.0461598	0.673721
VIT_14s0128g00470	0.209923	0.403494	4.10837	3.69283	0.0462685	0.673819
VIT_01s0146g00290	-0.397252	-0.314895	3.77462	3.6928	0.0462693	0.673819
VIT_18s0001g14440	-0.0984078	-0.556285	3.19987	3.7031	0.0463354	0.673819
VIT_14s0066g01780	-0.327659	-0.266995	4.16162	3.69049	0.0463442	0.673819
VIT_18s0001g11710	0.469693	-0.0822664	3.93314	4.02319	0.0463486	0.673819
VIT_18s0001g07140	1.88816	2.61618	-0.6214	3.68977	0.0463676	0.673819
VIT_08s0056g01350	2.04392	-1.4068	-1.29281	3.69134	0.0464128	0.673819
VIT_11s0016g03500	-0.506628	0.0647846	2.37859	3.68781	0.0464314	0.673819
VIT_18s0001g11760	-0.110085	0.339951	3.76016	3.69226	0.0465225	0.674659
VIT_03s0063g02620	-1.12722	1.39003	1.74033	4.89119	0.0465999	0.675272
VIT_01s0011g03210	4.02549	4.29292	-1.26167	3.77424	0.0466312	0.675272
VIT_01s0011g05630	-0.0192364	-0.207246	5.85813	3.67884	0.0467241	0.675925
VIT_09s0054g01090	-0.0938153	-0.256983	6.32059	3.68381	0.0467427	0.675925
VIT_02s0025g02420	-0.0272347	-0.216554	6.55495	3.67622	0.0468101	0.676419
VIT_04s0044g00100	-0.0780096	-0.248646	5.16638	3.67276	0.0469235	0.676596
VIT_00s0404g00050	0.627968	0.91229	1.88077	3.67664	0.0469355	0.676596
VIT_00s0227g00080	-0.954334	1.43946	-0.877392	3.67229	0.0469389	0.676596
VIT_00s0477g00030	0.0478248	-0.669218	2.01655	3.67179	0.0469554	0.676596
VIT_17s0000g01830	-0.0243866	-0.183349	6.18133	3.67023	0.0470068	0.676858
VIT_13s0106g00030	0.194558	1.43037	-0.0839156	3.6691	0.0470441	0.676916
VIT_07s0005g02050	0.521895	2.00386	-0.68733	3.66781	0.0470869	0.677053
VIT_05s0020g00390	-0.0734583	-0.26124	5.69062	3.66562	0.047159	0.677295
VIT_15s0048g00770	-0.0403544	0.306414	4.48762	3.66801	0.0471857	0.677295
VIT_15s0024g00740	-0.153493	0.621263	1.94075	3.66422	0.0472054	0.677295
VIT_19s0090g01870	0.133506	0.40729	3.78022	3.6626	0.0472592	0.677295
VIT_04s0044g01740	0.093296	0.264679	4.83397	3.6613	0.0473023	0.677295
VIT_19s0014g00830	0.214329	0.72239	2.23259	3.66109	0.0473093	0.677295
VIT_11s0052g00470	0.339138	-0.394983	1.77843	3.66026	0.0473368	0.677295
VIT_11s0016g00380	-0.0361621	-0.273503	5.03875	3.65855	0.0473938	0.677635
VIT_01s0011g03110	0.692711	0.985171	2.54069	3.96677	0.0474327	0.677714
VIT_19s0014g02450	0.148048	-0.252377	4.38365	3.66938	0.0474803	0.677744
VIT_08s0007g03710	0.181118	0.291924	4.90315	3.65532	0.0475014	0.677744
VIT_12s0035g01910	-0.755781	-1.17887	8.42921	5.18763	0.0475471	0.677921
VIT_18s0001g06750	2.20336	0.627736	1.40611	4.62528	0.0476209	0.678498
VIT_12s0059g00570	-0.0677714	0.162792	5.73398	3.6495	0.0476959	0.678959
VIT_19s0014g00320	0.222683	0.0778193	5.28346	3.648	0.0477461	0.678959
VIT_18s0001g03830	-0.100481	-0.221711	6.03596	3.64778	0.0477534	0.678959
VIT_03s0180g00230	-0.162616	-0.292513	4.43669	3.64505	0.0478451	0.679788
VIT_05s0049g00050	-0.116534	-0.299991	5.75598	3.70576	0.0480885	0.681885
VIT_12s0059g00200	-0.0984713	0.268391	3.83759	3.63777	0.0480908	0.681885
VIT_11s0016g04270	-3.43765	1.01724	-1.27401	3.72816	0.0480933	0.681885
VIT_18s0001g12100	0.0655656	0.225592	6.3238	3.63294	0.0482544	0.683298
VIT_02s0025g01170	0.119023	0.297182	6.17662	3.75763	0.0482601	0.683298
VIT_14s0128g00050	0.278152	0.359783	4.33336	3.63088	0.0483244	0.683733
VIT_00s0211g00030	0.165563	-0.198444	3.8847	3.62847	0.0484061	0.684413
VIT_11s0016g04340	-0.00228787	0.372682	3.69691	3.62704	0.0484549	0.684486
VIT_01s0011g04810	-0.129894	-0.205714	7.29003	3.62635	0.0484786	0.684486
VIT_00s1584g00010	0.50347	2.0781	-0.596041	3.62406	0.0485568	0.685116
VIT_18s0001g08250	0.0640657	-0.146378	9.18027	3.62156	0.0486423	0.685543
VIT_08s0056g01700	0.0856385	0.324354	3.87121	3.6212	0.0486545	0.685543
VIT_08s0007g00410	0.135568	0.588877	2.26074	3.61983	0.0487014	0.685686
VIT_10s0003g03830	0.0623661	0.179102	7.40251	3.61821	0.0487572	0.685686
VIT_15s0107g00270	0.0453396	0.557324	5.94098	4.68002	0.0487657	0.685686
VIT_07s0005g04940	-0.139271	0.0656348	6.95096	3.6118	0.0489777	0.688052
VIT_18s0001g06060	-0.276385	-0.702907	8.24292	4.9496	0.0490016	0.688052
VIT_05s0102g00600	-0.676577	-0.345983	4.24622	4.1744	0.0490525	0.688249
VIT_09s0002g01850	-0.0552529	-0.188717	6.82453	3.60875	0.0490833	0.688249
VIT_09s0002g06070	4.12492	-0.596083	0.273757	4.85857	0.0492494	0.690102
VIT_08s0007g03630	0.100604	0.539398	2.95084	3.60228	0.0493076	0.69023
VIT_03s0038g00340	-2.96273	1.27352	-1.40896	3.68755	0.049425	0.69023
VIT_17s0000g06680	-0.0968923	-0.271771	5.16379	3.59757	0.0494715	0.69023
VIT_19s0140g00050	2.31802	1.10394	-0.934934	3.59747	0.0494752	0.69023
VIT_04s0044g02000	-0.906092	-1.08512	0.263183	3.59741	0.0494772	0.69023
VIT_18s0001g09140	-0.146	0.333261	6.87657	4.47526	0.0494975	0.69023
VIT_08s0040g01290	0.504248	-0.0710513	1.95202	3.5961	0.0495231	0.69023
VIT_01s0026g01550	0.297543	0.532202	2.61314	3.5959	0.0495299	0.69023
VIT_07s0005g03420	6.40181	1.02427	4.93527	5.08154	0.0495656	0.690255
VIT_06s0004g00840	0.189648	0.341254	4.52229	3.59084	0.0497072	0.69116
VIT_19s0015g00520	-0.0248169	0.320451	3.64206	3.59024	0.0497284	0.69116
VIT_06s0004g07920	0.170985	0.259312	6.87372	3.65757	0.0497325	0.69116
VIT_17s0000g08950	-0.0820645	-0.326225	4.87565	3.58811	0.0498032	0.691203
VIT_05s0094g01210	-0.0877432	-0.394794	4.12767	3.5881	0.0498036	0.691203
VIT_10s0116g00910	0.237438	0.620539	2.80967	3.58375	0.0499565	0.691792
VIT_01s0011g02510	0.431042	-0.283786	1.59794	3.58325	0.0499743	0.691792
VIT_11s0149g00160	1.24875	1.39654	0.452377	3.5829	0.0499867	0.691792
VIT_13s0019g03370	0.0676182	-0.144605	5.65699	3.58288	0.0499873	0.691792
VIT_09s0002g03640	0.559935	1.40336	0.324303	3.58107	0.0500511	0.691792
VIT_05s0029g00140	0.0452551	-0.438288	7.14966	4.54482	0.0500536	0.691792
VIT_18s0001g09840	-5.13e-15	3.62807	-1.68439	3.78633	0.0500866	0.691792
VIT_11s0118g00050	-0.828519	-4.14499	-1.55018	3.6661	0.0501453	0.691792
VIT_03s0038g00050	0.0750235	0.183385	6.33888	3.57679	0.050203	0.691792
VIT_01s0026g01720	-0.175482	0.221939	3.79529	3.57672	0.0502052	0.691792
VIT_15s0021g01350	0.329149	0.110708	4.05939	3.5757	0.0502416	0.691792
VIT_11s0037g00080	-0.102719	-0.180474	7.87969	3.57535	0.050254	0.691792
VIT_12s0028g01330	0.044193	0.356767	4.1655	3.57179	0.0503807	0.692988
VIT_06s0009g02700	0.324174	0.308053	4.0281	3.57099	0.0504091	0.692988
VIT_07s0005g00260	0.0579646	0.266775	4.74228	3.56775	0.0505248	0.69379
VIT_07s0005g05790	-0.00703296	-0.156843	7.95661	3.56745	0.0505356	0.69379
VIT_10s0071g00210	0.18032	0.240905	5.25838	3.56584	0.0505929	0.693955
VIT_09s0002g08960	0.44965	0.626182	2.36817	3.5652	0.0506158	0.693955
VIT_19s0014g04770	-0.288022	-0.063155	4.71675	3.56376	0.0506673	0.694193
VIT_14s0128g00780	1.66118	-1.22128	-1.12201	3.55955	0.0508186	0.694522
VIT_04s0008g06650	2.99187	-0.566688	-1.29435	3.67115	0.0508261	0.694522
VIT_03s0017g01460	0.0625076	-0.261051	5.89391	3.78507	0.0508366	0.694522
VIT_18s0001g02610	0.225432	0.597986	3.74303	3.82045	0.0508619	0.694522
VIT_12s0057g01270	-0.0809447	-0.174411	8.75067	3.55834	0.050862	0.694522
VIT_02s0025g01380	0.0782271	-0.200568	9.66068	3.78068	0.0509776	0.69461
VIT_09s0002g01980	0.310917	-0.253922	2.34173	3.55388	0.0510232	0.69461
VIT_08s0007g05500	-0.673346	-2.14464	-0.847948	3.55312	0.0510505	0.69461
VIT_06s0080g00230	0.541422	0.104821	2.23661	3.55048	0.0511459	0.69461
VIT_04s0079g00290	-0.0695207	0.511507	2.23328	3.55013	0.0511585	0.69461
VIT_17s0000g05840	0.297236	0.229469	4.38636	3.54936	0.0511864	0.69461
VIT_08s0007g02580	-0.0605831	-0.165554	8.36748	3.54824	0.0512273	0.69461
VIT_14s0036g00930	-0.158882	-0.156099	8.09383	3.548	0.0512358	0.69461
VIT_11s0016g05810	0.241526	0.633471	1.98868	3.54786	0.0512409	0.69461
VIT_19s0090g01610	0.0586741	0.207704	5.87461	3.54613	0.0513037	0.69461
VIT_13s0019g01110	0.498186	-0.608927	0.824492	3.54475	0.0513539	0.69461
VIT_03s0063g02250	0.572855	0.780637	2.08001	3.5447	0.0513559	0.69461
VIT_09s0018g01390	-0.29471	-0.557531	4.68563	4.01999	0.0513812	0.69461
VIT_04s0043g01010	0.30795	0.128811	4.43121	3.53974	0.0515368	0.69461
VIT_12s0057g00920	0.00350311	-0.283532	4.54461	3.53955	0.0515437	0.69461
VIT_08s0007g04160	-0.126424	-0.218847	5.58175	3.53944	0.0515476	0.69461
VIT_04s0044g01670	0.256997	0.327797	4.09994	3.5389	0.0515673	0.69461
VIT_16s0100g00470	-0.252328	-0.236413	4.75514	3.53877	0.0515723	0.69461
VIT_05s0077g00690	-0.200039	-0.337835	7.72655	3.96465	0.0516499	0.69461
VIT_19s0014g03160	-0.125325	-0.380018	6.49943	4.01369	0.0516863	0.69461
VIT_01s0011g03780	1.22592	-1.56718	-1.12127	3.53561	0.0516878	0.69461
VIT_09s0002g03680	0.0951201	-0.0852233	6.81392	3.53477	0.0517186	0.69461
VIT_16s0098g01520	0.429975	0.707888	1.61692	3.53437	0.0517331	0.69461
VIT_01s0011g05450	0.308773	1.31398	1.21404	3.75593	0.051808	0.69461
VIT_19s0014g01640	-0.2403	-0.241201	5.61609	3.53257	0.0518251	0.69461
VIT_19s0014g01270	0.15272	-0.43323	2.15527	3.53114	0.0518518	0.69461
VIT_07s0005g00740	-0.528379	0.79298	0.0712005	3.52845	0.0519511	0.69461
VIT_15s0024g01030	0.370503	0.565212	2.54792	3.52695	0.0520061	0.69461
VIT_12s0142g00130	-0.0549521	-0.237104	5.47941	3.52695	0.0520061	0.69461
VIT_14s0060g01300	-0.587657	-0.236476	2.66607	3.52553	0.0520586	0.69461
VIT_07s0005g00320	0.0781666	0.23747	5.85858	3.52511	0.0520742	0.69461
VIT_08s0040g02360	0.07231	0.206589	8.35821	3.52484	0.0520841	0.69461
VIT_17s0000g09370	0.0412954	0.434688	6.47757	4.30929	0.0521027	0.69461
VIT_01s0010g03390	-0.23854	-0.310414	4.85487	3.52225	0.0521801	0.69461
VIT_04s0008g01890	-0.113746	-0.197213	6.10336	3.5211	0.0522225	0.69461
VIT_00s2188g00010	-0.0358324	-0.251249	8.08795	3.67882	0.052253	0.69461
VIT_00s0407g00050	0.524934	-3.47286	-1.55019	3.605	0.0522625	0.69461
VIT_19s0015g00160	0.0988986	-0.137738	5.30369	3.51916	0.0522945	0.69461
VIT_17s0000g09720	0.254205	-0.434496	2.12686	3.51873	0.0523104	0.69461
VIT_08s0007g07230	0.250695	0.272892	4.50484	3.5178	0.0523451	0.69461
VIT_06s0004g00990	1.41751	1.91862	1.75134	4.26492	0.0523542	0.69461
VIT_15s0048g01150	0.157539	-0.131755	5.22424	3.51725	0.0523655	0.69461
VIT_14s0036g00340	-0.381523	-0.993246	1.37327	3.51679	0.0523827	0.69461
VIT_02s0033g00320	0.20631	0.372428	3.81377	3.51514	0.0524441	0.69461
VIT_08s0058g00350	2.37313	-0.487657	-1.49393	3.51512	0.0524447	0.69461
VIT_04s0023g03650	0.512053	0.0270165	2.71473	3.51279	0.0525316	0.69461
VIT_18s0001g09400	0.306889	1.78963	2.63126	4.73378	0.0525324	0.69461
VIT_01s0026g02210	-0.302417	-0.322284	4.81216	3.55885	0.0525774	0.69461
VIT_15s0021g01230	0.0663473	0.195609	6.42114	3.51029	0.052625	0.69461
VIT_00s0194g00080	0.195295	0.428446	3.46398	3.50888	0.0526777	0.69461
VIT_14s0006g01600	-0.0349868	0.708479	2.92942	3.85057	0.052681	0.69461
VIT_01s0137g00820	0.0227976	0.944046	1.03624	3.50845	0.0526939	0.69461
VIT_13s0019g01960	-0.0493328	-0.267716	4.78878	3.50769	0.0527222	0.69461
VIT_07s0130g00340	0.52265	0.151007	2.75909	3.50696	0.0527498	0.69461
VIT_01s0150g00380	-0.00561047	-0.5754	2.41895	3.50576	0.0527947	0.69461
VIT_08s0007g07600	0.314484	0.376169	5.69427	3.86622	0.0528841	0.69461
VIT_16s0039g00820	0.206668	0.669636	5.61495	4.5546	0.0529409	0.69461
VIT_12s0059g01800	-0.112252	-0.293491	5.91872	3.58388	0.0529819	0.69461
VIT_01s0137g00060	0.287709	0.220476	4.2495	3.5006	0.0529888	0.69461
VIT_08s0007g00010	-0.0688639	-0.188395	8.07923	3.50042	0.0529956	0.69461
VIT_15s0046g01740	-0.0695611	0.34684	2.90189	3.50036	0.0529978	0.69461
VIT_07s0104g00560	-0.131236	-0.219805	5.31699	3.50004	0.05301	0.69461
VIT_13s0067g03820	0.112528	0.326446	4.26649	3.49902	0.0530484	0.69461
VIT_18s0001g09990	0.0592079	-0.127027	10.0583	3.49889	0.0530534	0.69461
VIT_01s0127g00060	-0.151746	-0.201068	9.39631	3.49737	0.0531106	0.694886
VIT_10s0116g01540	-0.0333281	0.196592	5.5351	3.49652	0.0531428	0.694886
VIT_11s0065g01010	0.0814693	-0.105099	6.532	3.49228	0.0533032	0.696096
VIT_18s0001g13970	-0.0115035	0.334444	6.22206	3.96863	0.0533297	0.696096
VIT_02s0025g02050	0.0270204	-0.68437	1.32441	3.49081	0.0533592	0.696096
VIT_00s0391g00020	-0.456671	0.201498	2.03917	3.49047	0.0533721	0.696096
VIT_16s0050g02440	0.617339	-0.0709222	2.00814	3.48881	0.0534351	0.696238
VIT_13s0019g05360	0.0813988	0.236121	5.72797	3.48838	0.0534515	0.696238
VIT_06s0080g00590	0.027765	0.682965	1.34842	3.48535	0.0535667	0.697293
VIT_08s0007g07450	0.0258508	0.195924	6.37966	3.48353	0.0536362	0.697357
VIT_12s0034g01350	0.75036	0.355164	1.66136	3.48109	0.0537297	0.697357
VIT_18s0001g12800	0.0388441	0.185198	6.41238	3.4809	0.0537371	0.697357
VIT_01s0010g02420	-0.140698	-0.229309	5.41754	3.48085	0.053739	0.697357
VIT_08s0040g00230	0.0321493	0.305552	4.60583	3.48074	0.053743	0.697357
VIT_18s0001g10260	-0.0468108	-0.221037	7.20361	3.48247	0.0538234	0.697549
VIT_19s0014g00710	0.134081	0.501184	3.94381	3.65275	0.0538264	0.697549
VIT_07s0005g01130	-1.46787	1.85705	-1.03495	3.49962	0.0538877	0.697707
VIT_13s0067g03320	0.196249	0.110524	5.98928	3.47646	0.0539072	0.697707
VIT_11s0016g01070	-0.107242	-0.190379	10.8209	3.47479	0.0539714	0.697727
VIT_13s0019g02460	1.34513	2.09891	-0.485276	3.4739	0.0540056	0.697727
VIT_19s0015g01250	0.176658	0.459326	4.47274	3.6654	0.0540116	0.697727
VIT_03s0038g04730	2.16115	2.86736	-0.94554	3.47152	0.0540974	0.698391
VIT_09s0070g00160	-0.125367	-0.603161	3.80113	3.76389	0.0541466	0.698584
VIT_05s0020g01750	-0.0856394	2.46353	-1.23975	3.46618	0.0543038	0.700168
VIT_16s0050g00180	0.0953845	1.02926	1.88269	3.76508	0.0543921	0.700653
VIT_19s0015g00620	2.05689	2.43439	-0.604147	3.46321	0.0544186	0.700653
VIT_08s0040g01470	0.0905366	0.510323	3.49366	3.53213	0.0544676	0.700653
VIT_14s0060g02270	0.232476	-0.0189256	4.77499	3.46166	0.0544791	0.700653
VIT_01s0146g00060	0.500971	0.423525	2.90559	3.46026	0.0545336	0.700909
VIT_05s0020g01380	-0.0365223	-0.293697	4.02938	3.45837	0.0546068	0.701052
VIT_19s0014g04710	-0.0325452	0.185085	5.51799	3.4582	0.0546135	0.701052
VIT_04s0008g01000	-0.0358305	0.119592	7.13505	3.45643	0.0546827	0.701497
VIT_19s0014g03520	0.201261	0.410335	5	3.6596	0.0547737	0.701542
VIT_11s0037g00630	0.356587	0.268218	3.77641	3.4537	0.0547893	0.701542
VIT_18s0001g01570	7.18489	1.03665	1.748	4.81833	0.0548106	0.701542
VIT_07s0005g04140	1.59594	0.290573	-0.575989	3.45106	0.0548925	0.701542
VIT_13s0073g00560	0.012494	0.178378	11.842	3.45078	0.0549037	0.701542
VIT_06s0004g04530	-0.00957519	-0.212761	6.97611	3.4628	0.0549044	0.701542
VIT_12s0057g00390	0.095145	0.388965	3.68806	3.45017	0.0549275	0.701542
VIT_01s0011g00410	-0.124499	-0.298875	5.06006	3.44669	0.0550643	0.702482
VIT_19s0093g00150	-0.482128	0.263121	2.97569	3.62939	0.0550908	0.702482
VIT_00s0181g00090	0.130136	-0.950553	0.33102	3.44566	0.0551047	0.702482
VIT_13s0067g01650	-0.124311	-0.321024	4.65778	3.44418	0.0551631	0.702786
VIT_07s0104g00640	-0.168321	0.389689	4.10865	3.77185	0.0552194	0.703062
VIT_04s0023g02050	-0.0674773	-0.221685	9.85099	3.44999	0.0553472	0.70425
VIT_17s0000g06710	0.178633	0.331	4.59218	3.43727	0.0554362	0.704941
VIT_10s0003g04090	0.349128	1.5039	0.497638	3.51742	0.0554989	0.705113
VIT_09s0002g07190	-0.127834	0.981069	0.478132	3.43518	0.0555191	0.705113
VIT_11s0016g04940	-0.520869	-0.357065	2.5282	3.434	0.055566	0.705268
VIT_15s0048g02730	-0.0365567	-0.192874	7.38332	3.43199	0.0556456	0.705839
VIT_19s0090g00560	0.0168705	-0.331199	6.78886	3.93819	0.0558002	0.707359
VIT_08s0007g01380	0.629055	0.18073	2.35962	3.42636	0.0558704	0.707808
VIT_05s0077g01980	0.230525	-0.294441	3.76642	3.54718	0.0559495	0.708275
VIT_17s0000g05790	-0.787163	-0.562971	1.57508	3.42361	0.0559804	0.708275
VIT_15s0048g01230	-0.0166757	-0.252541	6.42215	3.52532	0.0560237	0.708275
VIT_16s0050g00170	0.549834	0.0512339	1.93782	3.42196	0.0560465	0.708275
VIT_09s0002g06380	-0.154169	-0.279377	4.96997	3.41756	0.0562234	0.709866
VIT_06s0004g03130	-0.0480346	0.491929	4.56691	3.96724	0.0562811	0.709866
VIT_14s0066g01110	0.168209	0.226097	5.79743	3.41589	0.0562906	0.709866
VIT_12s0035g01200	0.0639544	-0.157807	5.72422	3.41534	0.0563128	0.709866
VIT_17s0000g07610	-0.0911348	-0.176544	7.25092	3.4136	0.0563829	0.709866
VIT_14s0081g00280	1.16465	0.243442	0.27822	3.41172	0.0564591	0.709866
VIT_08s0058g00080	-1.40607	-1.67301	-0.663597	3.41069	0.0565008	0.709866
VIT_08s0007g07340	0.169596	0.36811	3.69554	3.41063	0.056503	0.709866
VIT_09s0002g02120	-0.124588	-0.581317	7.88832	4.49904	0.0565374	0.709866
VIT_17s0000g03060	-0.566965	-0.377527	2.69938	3.4079	0.0566138	0.709866
VIT_03s0091g01100	0.155278	0.69895	1.53946	3.40688	0.056655	0.709866
VIT_04s0008g05640	0.24981	-0.241912	5.22213	3.90236	0.0566809	0.709866
VIT_16s0050g01020	0.200145	-0.247252	4.61225	3.61208	0.056704	0.709866
VIT_10s0116g00990	-0.196174	0.3066	2.65223	3.40417	0.0567651	0.709866
VIT_05s0094g00820	0.109908	0.290661	5.0268	3.40365	0.0567865	0.709866
VIT_05s0049g01780	2.92365	0.642145	1.05534	4.47934	0.0568219	0.709866
VIT_13s0067g00150	0.24631	0.280546	4.54277	3.40114	0.0568887	0.709866
VIT_17s0000g07820	-0.0724147	-0.238046	6.69517	3.41187	0.0569287	0.709866
VIT_00s2574g00010	-0.0299052	-0.374181	3.63822	3.40013	0.0569301	0.709866
VIT_13s0067g02260	0.0920038	0.585904	2.02428	3.40001	0.0569348	0.709866
VIT_17s0000g03800	0.0616605	0.21804	5.38828	3.39986	0.0569408	0.709866
VIT_03s0063g02680	0.00523068	-0.9212	0.599328	3.39969	0.0569479	0.709866
VIT_00s1665g00010	-0.176079	-0.196631	8.32567	3.39823	0.0570075	0.709866
VIT_00s0218g00200	-0.719245	0.693023	0.35423	3.3971	0.0570539	0.709866
VIT_10s0003g00660	-0.431291	-0.131964	3.4734	3.39661	0.0570739	0.709866
VIT_11s0149g00390	1.31148	1.19327	0.307669	3.39647	0.0570795	0.709866
VIT_14s0066g00250	-0.285155	-0.484272	6.89615	4.19763	0.0572742	0.710618
VIT_14s0066g01490	0.0913382	1.32442	-0.199782	3.39113	0.0572985	0.710618
VIT_05s0094g01000	0.175023	0.217898	5.67445	3.39069	0.0573167	0.710618
VIT_01s0010g03830	-0.101179	-0.182009	6.5158	3.39066	0.0573181	0.710618
VIT_09s0002g04280	-0.14085	-0.564911	4.72741	3.91451	0.0573266	0.710618
VIT_04s0023g03540	-0.00536143	-0.988587	5.13234	4.63513	0.0573632	0.710618
VIT_13s0067g00870	-0.0338613	-0.311955	4.45485	3.38861	0.0574025	0.710618
VIT_14s0030g01300	0.344326	0.92696	4.2276	4.34243	0.0574195	0.710618
VIT_11s0037g01170	-0.0813158	-0.784187	1.59466	3.38687	0.0574742	0.710863
VIT_09s0002g00990	-0.253357	-0.266226	4.46403	3.38346	0.0576149	0.71217
VIT_05s0102g01190	-0.102501	-0.225613	6.06324	3.37814	0.0578356	0.713864
VIT_19s0014g02390	-0.117583	-0.35195	5.62243	3.60251	0.0580089	0.713864
VIT_06s0004g02980	-0.0704088	-0.212034	5.95195	3.37321	0.0580408	0.713864
VIT_13s0019g04340	0.470355	0.532005	2.20039	3.37262	0.0580655	0.713864
VIT_09s0002g05790	0.183883	0.0364637	6.1052	3.37224	0.0580814	0.713864
VIT_13s0047g00140	-1.93323	0.036662	-0.637857	3.37196	0.058093	0.713864
VIT_04s0008g02760	0.552038	0.816899	1.86183	3.3714	0.0581161	0.713864
VIT_06s0004g07120	0.142368	0.384862	3.77932	3.3712	0.0581248	0.713864
VIT_02s0154g00350	0.108147	0.456677	3.20904	3.37058	0.0581505	0.713864
VIT_11s0016g01520	2.62887	-0.566936	-1.39622	3.37074	0.0582506	0.713864
VIT_00s0204g00070	0.146278	-0.306967	3.08833	3.36787	0.0582639	0.713864
VIT_18s0001g10040	1.15581	1.00819	0.480273	3.36676	0.0583105	0.713864
VIT_13s0064g00860	-0.147279	-0.386451	3.89272	3.36624	0.0583324	0.713864
VIT_06s0004g03400	3.99874	4.29292	-1.26257	3.44425	0.0583333	0.713864
VIT_15s0107g00240	-0.393688	-0.176276	3.62935	3.36597	0.0583436	0.713864
VIT_05s0049g00980	-0.212756	-0.433106	7.67244	4.06958	0.0583445	0.713864
VIT_00s0271g00090	2.26204	2.21749	-0.6231	3.36521	0.0583754	0.713864
VIT_01s0137g00580	-0.00296319	0.161549	6.35921	3.36502	0.0583835	0.713864
VIT_04s0044g00710	-0.0887381	-0.171774	9.96415	3.36297	0.0584698	0.71449
VIT_11s0052g01630	1.10273	0.0292534	0.377039	3.36157	0.0585285	0.714778
VIT_08s0058g01410	-0.0870278	-0.232386	5.56144	3.35974	0.0586055	0.715289
VIT_19s0014g01930	0.337508	0.544145	2.41238	3.35848	0.0586588	0.71551
VIT_14s0219g00210	0.516834	-0.32152	0.990477	3.35757	0.0586974	0.715553
VIT_12s0059g01530	0.0342919	-0.241277	4.7357	3.35672	0.0587332	0.715561
VIT_00s0264g00030	0.0330088	0.150473	7.58366	3.35533	0.0587918	0.715845
VIT_03s0017g00270	0.132292	-0.118484	5.46366	3.35328	0.0588788	0.716229
VIT_18s0001g05830	0.090102	0.448894	4.3064	3.52998	0.0589083	0.716229
VIT_19s0015g00760	0.0478341	-0.203336	5.99717	3.37379	0.0589466	0.716229
VIT_05s0077g00810	-0.10973	-0.291935	6.23041	3.48679	0.0590453	0.716229
VIT_06s0004g00150	0.115872	-0.658014	2.36972	3.437	0.0590799	0.716229
VIT_07s0031g00230	-0.0769453	-0.194089	5.97933	3.34831	0.05909	0.716229
VIT_06s0004g04210	1.30082	1.54856	0.0631773	3.34809	0.0590993	0.716229
VIT_06s0004g07840	-0.561857	-0.282998	2.61111	3.34795	0.0591049	0.716229
VIT_01s0011g02740	-0.0764339	0.144713	8.14923	3.36291	0.0591991	0.716647
VIT_15s0048g02860	0.0438152	0.315426	4.09102	3.34549	0.0592098	0.716647
VIT_11s0016g03630	-0.132177	0.044742	10.1653	3.34261	0.059333	0.71764
VIT_04s0044g01620	-0.0463549	-0.167368	7.19376	3.34192	0.0593625	0.71764
VIT_06s0004g00060	-0.0733361	-0.179207	7.8883	3.34081	0.05941	0.717789
VIT_12s0034g02340	-4.11917	-2.48339	-1.66711	3.41279	0.0596126	0.719721
VIT_18s0001g03170	0.338418	1.7281	0.269026	3.45942	0.0596407	0.719721
VIT_02s0025g02850	-1.84815	0.899522	-1.06651	3.33306	0.0597428	0.720255
VIT_18s0001g02460	-0.0369618	-0.32422	4.44953	3.33171	0.0598008	0.720255
VIT_13s0019g04440	0.609657	0.254275	2.24937	3.33133	0.0598171	0.720255
VIT_14s0066g01610	0.000523	-0.409797	4.57897	3.56482	0.0598266	0.720255
VIT_09s0018g01890	-0.0530969	-0.261982	4.36696	3.32879	0.0599269	0.720641
VIT_05s0077g01240	-0.0198122	0.1488	7.04105	3.32646	0.0600279	0.720641
VIT_19s0014g02680	0.0217284	0.28978	3.97626	3.32592	0.0600513	0.720641
VIT_17s0000g04110	0.842621	1.15967	0.37682	3.32469	0.0601047	0.720641
VIT_06s0009g03190	0.26747	0.279871	4.5438	3.32395	0.0601368	0.720641
VIT_18s0001g08840	1.3019	0.633888	0.323619	3.32391	0.0601382	0.720641
VIT_13s0084g00800	0.0627472	-0.192322	5.17117	3.32385	0.0601411	0.720641
VIT_12s0035g00910	0.137784	0.547457	2.91532	3.32354	0.0601543	0.720641
VIT_07s0005g05640	-0.0352733	-0.309207	4.68957	3.32301	0.0601774	0.720641
VIT_04s0023g02830	-0.0467986	-0.234177	6.13285	3.32117	0.0602576	0.720886
VIT_02s0025g04180	-0.359065	-0.399098	4.16788	3.39412	0.0603104	0.720886
VIT_09s0002g02460	0.504328	1.35795	0.691519	3.34574	0.0603341	0.720886
VIT_12s0142g00550	1.26899	-0.647077	-0.669257	3.31817	0.0603882	0.720886
VIT_11s0052g01840	0.0376892	-0.159798	6.33412	3.3178	0.0604043	0.720886
VIT_15s0046g02890	-0.382304	-0.0648363	3.42962	3.31666	0.0604541	0.720886
VIT_05s0077g01830	-0.138485	-0.228047	5.81739	3.31557	0.0605016	0.720886
VIT_03s0097g00460	-1.00763	-3.86247	-1.66543	3.39123	0.0605077	0.720886
VIT_07s0031g01560	0.495518	0.503958	2.52461	3.31402	0.0605694	0.720886
VIT_18s0001g08060	-0.0676504	-0.255755	6.95122	3.41874	0.0605787	0.720886
VIT_05s0020g03530	1.45578	0.0529181	0.116136	3.34418	0.0605876	0.720886
VIT_12s0028g03640	1.39757	-0.314024	-0.447672	3.31023	0.0607354	0.721948
VIT_03s0091g01010	-0.40911	0.645581	0.486442	3.30994	0.0607478	0.721948
VIT_03s0063g02490	0.183236	0.332312	5.35711	3.40155	0.060914	0.722956
VIT_05s0020g02820	-0.0197681	-0.193345	6.46279	3.30547	0.0609444	0.722956
VIT_04s0008g05710	2.01306	4.0383	-1.559	3.38022	0.0609706	0.722956
VIT_12s0059g02340	1.64615	1.12123	-0.0311377	3.3044	0.0609918	0.722956
VIT_01s0150g00310	0.00246311	0.155658	8.63568	3.30343	0.0610346	0.722956
VIT_08s0040g01590	-0.139432	-0.248704	4.90304	3.30317	0.0610458	0.722956
VIT_01s0011g02320	-0.453607	2.09694	-0.508102	3.4948	0.0611949	0.72414
VIT_04s0079g00810	-0.208564	-0.514443	3.88258	3.44097	0.061217	0.72414
VIT_14s0030g01900	0.179511	0.17768	5.66287	3.2955	0.0613855	0.725366
VIT_05s0049g00310	0.123179	0.400819	3.70472	3.29438	0.0614354	0.725366
VIT_01s0011g00590	0.0109445	0.533145	6.58837	4.2905	0.0614617	0.725366
VIT_17s0000g01630	-2.93536	1.22114	-1.45447	3.36861	0.0614633	0.725366
VIT_07s0005g00390	0.0277032	-0.298744	7.89639	3.76059	0.0616194	0.726226
VIT_06s0009g03780	0.183592	0.353579	4.44309	3.29001	0.0616299	0.726226
VIT_11s0016g03290	0.092209	0.173173	7.12928	3.28971	0.0616432	0.726226
VIT_04s0023g03830	-0.00552417	-0.166203	8.02383	3.28394	0.0619012	0.728509
VIT_06s0009g01070	0.723725	1.03522	1.50553	3.30677	0.0619086	0.728509
VIT_14s0030g00950	-0.147941	-0.309867	4.99207	3.2808	0.062042	0.729657
VIT_00s0743g00030	-0.916768	0.330339	0.206697	3.2784	0.06215	0.730288
VIT_13s0019g04390	-0.0880415	-0.285676	6.82145	3.46968	0.0622158	0.730288
VIT_15s0046g01900	0.117986	-0.426602	5.17513	3.89085	0.0622399	0.730288
VIT_06s0004g05180	0.21543	0.386263	9.06021	3.84593	0.0622521	0.730288
VIT_07s0005g01150	0.0659813	0.380748	3.48222	3.27391	0.0623524	0.730288
VIT_12s0035g01130	-0.0325975	0.150828	6.29707	3.2733	0.0623801	0.730288
VIT_05s0020g01960	-0.073197	-0.265156	9.03666	3.46465	0.0623869	0.730288
VIT_04s0043g00760	-0.0475178	-0.169363	8.39119	3.27289	0.0623985	0.730288
VIT_13s0019g03380	0.0144982	-0.155779	7.90609	3.27048	0.0625078	0.730288
VIT_13s0067g00900	0.00469926	-0.144648	8.09095	3.2699	0.0625338	0.730288
VIT_18s0086g00710	0.0419654	-0.175967	7.40319	3.29148	0.0625348	0.730288
VIT_05s0020g00600	4.94245	-0.295161	0.940812	4.47237	0.0625442	0.730288
VIT_14s0006g02170	0.315299	-0.265849	2.60098	3.26899	0.0625753	0.730288
VIT_07s0104g01640	-0.640782	-2.99485	-1.29099	3.26849	0.0625982	0.730288
VIT_18s0001g11970	-0.179966	-0.20603	5.71174	3.26596	0.062713	0.730526
VIT_06s0004g02090	0.143182	0.165057	6.41384	3.26586	0.0627175	0.730526
VIT_14s0006g00250	0.338425	-0.0243648	4.16716	3.29146	0.0627263	0.730526
VIT_07s0031g00250	-0.00414359	0.411147	3.21828	3.26485	0.0627636	0.730543
VIT_05s0020g04680	0.697657	0.980921	1.31175	3.26385	0.0628089	0.730652
VIT_17s0000g09230	-0.0131823	-0.180394	6.53248	3.26137	0.0629219	0.731548
VIT_17s0000g10430	-0.0903788	-0.161772	11.3199	3.26042	0.0629655	0.731637
VIT_14s0068g00160	-1.06435	1.89715	-0.163634	3.65849	0.0631849	0.732957
VIT_16s0022g00960	-0.2727	-0.863888	11.1322	4.43751	0.0631868	0.732957
VIT_05s0020g02290	-0.0595746	-0.281249	5.7749	3.32978	0.0631872	0.732957
VIT_12s0028g01180	5.73623	0.585348	3.47806	4.46099	0.0632606	0.73339
VIT_04s0023g02120	0.105168	0.461983	3.20304	3.25202	0.0633503	0.733587
VIT_02s0025g03730	0.244577	-0.536361	2.01788	3.25527	0.0633848	0.733587
VIT_17s0000g01400	0.0468433	0.488331	2.83537	3.25125	0.0633857	0.733587
VIT_06s0004g04110	0.214159	-0.0844337	4.57874	3.24704	0.0635798	0.734639
VIT_04s0008g02380	0.224021	0.383811	4.17855	3.24547	0.0636525	0.734639
VIT_06s0004g05340	0.645435	0.609126	1.64771	3.24515	0.0636671	0.734639
VIT_10s0003g01860	-0.029867	0.310741	3.57935	3.24387	0.0637263	0.734639
VIT_10s0003g00260	-0.316837	-0.381157	8.55312	3.88119	0.0637918	0.734639
VIT_13s0156g00260	-0.0493729	-0.429229	3.55726	3.24206	0.0638104	0.734639
VIT_16s0098g01670	-0.114763	0.246685	3.50345	3.24066	0.0638752	0.734639
VIT_05s0077g01930	2.5511	-2.1224	-1.49402	3.49363	0.0638814	0.734639
VIT_18s0001g00700	-0.608183	-0.0481471	2.35641	3.24034	0.0638902	0.734639
VIT_03s0063g01100	-0.00421881	0.351121	3.79092	3.23962	0.0639237	0.734639
VIT_00s0524g00030	-0.000153	-0.311603	6.456	3.59153	0.0639676	0.734639
VIT_08s0058g00750	-0.110312	0.115232	6.13406	3.23856	0.0639729	0.734639
VIT_18s0001g02790	-0.00892139	-0.57368	2.71462	3.24862	0.0639964	0.734639
VIT_14s0083g00070	0.138858	0.333706	4.12914	3.23771	0.0640124	0.734639
VIT_19s0015g01120	-0.193098	1.31619	-0.321486	3.23508	0.0641349	0.734639
VIT_09s0070g00210	0.247254	-0.0257657	4.92868	3.23478	0.0641491	0.734639
VIT_11s0103g00370	0.325272	0.194501	4.75264	3.23476	0.0641497	0.734639
VIT_01s0011g04210	0.130355	-0.21268	4.9886	3.29253	0.0641956	0.734639
VIT_09s0018g01840	-0.0964599	-0.264818	5.69841	3.23688	0.0642061	0.734639
VIT_07s0005g06540	-0.746589	-1.44899	0.00549883	3.23345	0.064211	0.734639
VIT_03s0038g02230	0.189545	0.307033	8.0059	3.54328	0.0642349	0.734639
VIT_17s0000g04930	-3.00018	1.36099	-1.36141	3.30274	0.0643443	0.735477
VIT_05s0049g00330	0.638937	-0.659302	0.409817	3.22315	0.064694	0.739059
VIT_09s0002g00960	-0.095441	0.192642	4.15466	3.21765	0.0649535	0.740149
VIT_06s0061g00670	0.290834	0.320638	4.10146	3.21742	0.0649643	0.740149
VIT_17s0000g01290	-0.0473753	-0.273023	5.09653	3.21735	0.0649674	0.740149
VIT_00s1364g00010	-0.220002	-0.272409	4.25005	3.21724	0.0649726	0.740149
VIT_11s0078g00440	0.105316	-0.0850285	7.53739	3.21717	0.0649761	0.740149
VIT_04s0023g03600	-0.248415	-0.441818	3.67766	3.2165	0.0650077	0.740149
VIT_12s0035g01860	0.276543	0.328855	3.77391	3.21352	0.0651489	0.74098
VIT_10s0092g00360	2.13483	2.69136	-0.983593	3.21303	0.0651723	0.74098
VIT_13s0064g01870	-0.268743	-0.632118	2.00597	3.21266	0.0651899	0.74098
VIT_18s0001g09370	0.0132027	0.286376	3.95121	3.21142	0.0652488	0.74111
VIT_00s0199g00260	-0.580008	-0.111273	2.40601	3.21044	0.0652952	0.74111
VIT_10s0003g02780	0.204917	0.336504	5.32504	3.32402	0.0653689	0.74111
VIT_07s0031g02160	0.0901131	0.58942	2.46675	3.20816	0.0654041	0.74111
VIT_13s0106g00650	0.115145	-0.338837	3.0992	3.20735	0.0654425	0.74111
VIT_07s0031g01770	-0.619147	-0.438306	2.15677	3.20723	0.0654481	0.74111
VIT_11s0016g04830	-0.099249	0.148825	5.47878	3.20706	0.0654564	0.74111
VIT_07s0031g01160	0.292141	-0.150341	4.84165	3.49282	0.0655001	0.741128
VIT_19s0027g01630	-0.637499	-0.652871	1.30834	3.20488	0.0655603	0.741128
VIT_03s0038g04710	-0.0118182	0.211015	4.88006	3.20447	0.0655801	0.741128
VIT_18s0001g00370	-0.114978	-0.782108	6.61704	4.31905	0.0656036	0.741128
VIT_03s0038g01320	0.0546124	0.273086	4.55657	3.20122	0.0657358	0.741696
VIT_02s0234g00110	0.183318	-0.630815	4.24874	3.96074	0.0657682	0.741696
VIT_14s0066g00970	0.47535	0.644356	1.73261	3.2002	0.0657848	0.741696
VIT_11s0016g05460	0.198051	0.182045	5.34299	3.19988	0.0657997	0.741696
VIT_02s0033g00120	0.288067	0.201636	4.59069	3.19859	0.065862	0.74191
VIT_13s0074g00160	-0.40181	-0.208786	3.28576	3.19797	0.0658917	0.74191
VIT_18s0001g08230	0.52629	0.565166	3.10709	3.24979	0.0659536	0.742197
VIT_08s0040g02660	5.5461	1.55608	-1.15842	3.91222	0.066014	0.742251
VIT_17s0000g03340	0.223229	-0.359027	2.35887	3.19506	0.0660314	0.742251
VIT_10s0116g00700	-0.0872267	-0.230654	5.70944	3.1898	0.0662855	0.744009
VIT_16s0098g01750	0.00529769	0.313553	4.04778	3.18963	0.0662936	0.744009
VIT_15s0024g01440	0.329779	0.652103	2.14611	3.18932	0.0663086	0.744009
VIT_02s0025g04400	-0.220968	-0.222284	4.6788	3.1888	0.0663341	0.744009
VIT_05s0020g04360	-5.13e-15	3.66141	-1.68306	3.35295	0.0663732	0.744038
VIT_18s0001g07070	-0.0899468	-0.372505	3.65419	3.1867	0.0664358	0.744329
VIT_00s0220g00070	-0.0106236	-0.327084	7.64567	3.66556	0.0665683	0.745094
VIT_15s0046g01950	4.02526	2.26714	-1.61444	3.25394	0.0665773	0.745094
VIT_00s0566g00020	0.405667	0.342827	3.24251	3.18211	0.0666588	0.745596
VIT_07s0005g00450	0.18137	0.297995	4.18854	3.1813	0.0666983	0.7456
VIT_03s0038g01510	0.0701641	0.219169	8.22489	3.2081	0.0667324	0.7456
VIT_12s0028g02420	0.177115	0.461748	2.6336	3.17672	0.0669217	0.746966
VIT_04s0044g00360	0.583129	0.145361	2.52474	3.17645	0.0669349	0.746966
VIT_15s0048g00350	0.16451	0.174102	6.13065	3.17584	0.0669648	0.746966
VIT_12s0034g01440	-0.0710076	-0.200583	5.75693	3.17314	0.0670968	0.747722
VIT_17s0000g03370	3.9744	-5.13e-15	-1.73147	3.43912	0.0671061	0.747722
VIT_16s0098g01170	0.313705	0.923886	0.947653	3.1707	0.0672166	0.748419
VIT_19s0015g01730	-0.13758	-0.29613	5.39281	3.1997	0.0672442	0.748419
VIT_12s0034g01140	0.687895	1.65301	-0.409853	3.16943	0.067279	0.748419
VIT_15s0046g02570	-1.25608	0.598896	-0.358018	3.16826	0.0673369	0.748497
VIT_13s0067g02990	-0.0932835	-0.155736	8.81637	3.16674	0.0674114	0.748497
VIT_06s0004g05080	0.0865963	-0.192248	4.82489	3.16375	0.0675593	0.748497
VIT_19s0015g01450	4.02016	1.55471	-1.67091	3.23288	0.0675676	0.748497
VIT_00s0169g00090	1.62577	2.73289	-1.05984	3.16354	0.0675698	0.748497
VIT_19s0027g00220	-0.0689998	-0.393739	3.24318	3.16199	0.067646	0.748497
VIT_18s0075g01040	-0.327459	-0.214699	3.92992	3.16196	0.0676475	0.748497
VIT_14s0060g00680	-0.6441	0.62353	0.251959	3.1612	0.0676851	0.748497
VIT_17s0000g02570	-0.333315	-0.245665	4.18777	3.16034	0.0677281	0.748497
VIT_00s0207g00280	0.0529461	-0.182976	5.98492	3.16014	0.0677379	0.748497
VIT_18s0122g01030	0.0753773	-0.1665	4.95527	3.15967	0.067761	0.748497
VIT_01s0146g00240	-0.953421	-0.28399	0.892429	3.15917	0.0677858	0.748497
VIT_15s0046g00490	0.866232	1.45693	-0.108716	3.15911	0.0677891	0.748497
VIT_04s0023g00780	0.229768	0.230945	4.904	3.15887	0.067801	0.748497
VIT_17s0000g03190	0.363345	0.0100138	3.03358	3.15747	0.0678704	0.748595
VIT_04s0023g01390	5.09381	-0.494797	-0.105073	4.13701	0.0679709	0.748595
VIT_10s0116g01810	-0.195494	-0.186356	5.51034	3.15521	0.0679828	0.748595
VIT_04s0008g04990	-0.0585001	-0.518746	3.14524	3.1735	0.0679865	0.748595
VIT_17s0000g08240	0.481237	0.275914	2.97678	3.15438	0.0680241	0.748595
VIT_01s0011g04300	-0.315614	-0.306762	4.10599	3.15424	0.0680307	0.748595
VIT_19s0015g01770	-0.222774	-0.388327	3.33448	3.15205	0.0681402	0.74889
VIT_18s0001g14620	-0.477549	-0.694677	1.73936	3.15205	0.0681403	0.74889
VIT_16s0100g01290	-0.142154	-0.280858	4.88227	3.15149	0.0681679	0.74889
VIT_18s0001g09300	0.0470458	-0.810502	0.643052	3.14981	0.0682521	0.749006
VIT_14s0030g00320	-0.153689	0.200569	4.05202	3.14932	0.0682767	0.749006
VIT_18s0001g01060	-0.150533	-0.435644	3.14235	3.14845	0.06832	0.749006
VIT_14s0036g00070	0.207296	-0.45135	2.19237	3.14834	0.0683257	0.749006
VIT_12s0059g00760	0.683088	0.800716	1.86243	3.14701	0.0683921	0.749183
VIT_13s0019g04410	-0.0799963	-0.171835	6.64236	3.14584	0.0684509	0.749183
VIT_14s0108g00150	0.0227996	-0.20351	5.44434	3.14473	0.0685064	0.749183
VIT_19s0027g01070	-0.130069	-0.226742	5.12934	3.14426	0.0685299	0.749183
VIT_14s0066g01870	-0.164932	0.226653	3.38227	3.14375	0.0685554	0.749183
VIT_04s0008g03050	0.0293609	0.285748	4.71922	3.14132	0.0686779	0.749183
VIT_00s0214g00060	0.211898	0.313456	3.91901	3.141	0.0686938	0.749183
VIT_18s0001g02170	0.00426588	-0.333333	3.44849	3.14074	0.0687067	0.749183
VIT_15s0048g01010	0.165771	0.285829	4.61982	3.14019	0.0687345	0.749183
VIT_03s0038g03920	0.195964	0.589931	5.03914	3.76787	0.0687347	0.749183
VIT_00s0245g00070	0.0814677	-0.201758	4.37388	3.13919	0.0687848	0.749183
VIT_15s0048g02980	0.237618	-0.117079	3.93555	3.13745	0.068873	0.749183
VIT_18s0001g10160	-0.440303	-0.855189	2.26059	3.27323	0.0688811	0.749183
VIT_06s0004g00750	-0.0947853	0.12075	5.35939	3.13669	0.0689113	0.749183
VIT_06s0009g03600	0.294856	0.0184049	3.75334	3.13642	0.0689247	0.749183
VIT_02s0025g04590	-0.246487	0.371543	2.20852	3.1363	0.068931	0.749183
VIT_19s0015g01830	0.0670998	-0.0976565	7.21325	3.13499	0.0689972	0.749502
VIT_08s0007g03490	-0.0770499	-0.238201	5.02223	3.13291	0.0691026	0.750045
VIT_02s0025g00260	0.158826	1.5445	-0.199609	3.13255	0.0691209	0.750045
VIT_06s0004g00100	-0.0367589	-0.209271	5.346	3.13076	0.0692117	0.75029
VIT_11s0037g00100	-0.180022	-0.274365	4.26951	3.12998	0.0692512	0.75029
VIT_05s0051g00460	-0.395128	-0.0502116	2.89883	3.12992	0.0692541	0.75029
VIT_03s0097g00570	-0.0714581	-0.194593	7.53382	3.12847	0.0693278	0.750688
VIT_09s0002g00910	0.178231	0.213076	5.42351	3.12566	0.0694709	0.751599
VIT_00s0800g00020	0.261071	0.313725	4.09437	3.12537	0.0694857	0.751599
VIT_06s0004g07680	0.608552	1.23216	3.91687	4.09059	0.0695671	0.751939
VIT_03s0091g01240	-0.196021	0.253608	3.37627	3.1233	0.0695912	0.751939
VIT_01s0146g00100	0.286433	0.210794	4.21074	3.11925	0.0697988	0.753538
VIT_07s0005g01340	0.764684	0.98513	0.700892	3.11897	0.0698132	0.753538
VIT_17s0053g00590	2.01304	3.87708	-1.56728	3.18471	0.0698968	0.753872
VIT_01s0011g06130	-0.0725267	-0.19471	6.13314	3.1167	0.0699296	0.753872
VIT_12s0057g00180	-0.362845	-0.0354023	4.16054	3.12442	0.0699788	0.753872
VIT_09s0002g07710	-0.00886061	-1.39232	-0.216857	3.11548	0.0699924	0.753872
VIT_05s0094g00510	0.535212	0.740256	1.66646	3.11186	0.0701783	0.755103
VIT_15s0045g00770	0.926022	0.000385	0.531167	3.10923	0.0703142	0.755103
VIT_01s0011g02620	0.108956	-1.09769	0.290988	3.10829	0.0703626	0.755103
VIT_08s0032g00050	0.21319	0.615924	2.1569	3.10809	0.0703731	0.755103
VIT_10s0003g03410	0.542803	-1.69928	-1.03896	3.108	0.0703779	0.755103
VIT_18s0157g00180	0.194472	0.493172	2.94692	3.10787	0.0703844	0.755103
VIT_05s0077g00570	0.0766796	-0.262503	3.5812	3.10783	0.0703864	0.755103
VIT_01s0026g00710	-0.116878	-0.481338	3.18739	3.10684	0.0704377	0.755103
VIT_11s0037g01120	0.202992	-0.00220214	4.96887	3.10679	0.0704406	0.755103
VIT_07s0031g01990	-0.155119	0.214586	4.0764	3.10605	0.0704789	0.755115
VIT_06s0009g02840	-0.291404	1.0555	-0.0911482	3.10318	0.0706275	0.756309
VIT_04s0008g03300	-5.13e-15	3.40737	-1.74333	3.2545	0.0708778	0.75804
VIT_02s0025g04490	-0.428151	-0.738865	1.93766	3.09808	0.0708927	0.75804
VIT_13s0156g00480	-0.119152	-0.692428	1.92471	3.09703	0.0709477	0.75804
VIT_07s0031g00840	-0.111716	-0.252453	5.13212	3.09691	0.0709539	0.75804
VIT_09s0054g00750	-0.00571326	0.259404	4.23855	3.09644	0.0709785	0.75804
VIT_04s0008g04480	-0.129853	-0.276862	9.12083	3.30767	0.0710127	0.75804
VIT_06s0004g05560	-0.147067	-0.223145	5.06789	3.09392	0.0711102	0.758468
VIT_16s0039g02410	0.0996551	0.173747	6.79113	3.09327	0.0711444	0.758468
VIT_00s0261g00020	0.315081	0.438747	2.88333	3.09288	0.0711647	0.758468
VIT_14s0006g00850	-0.531357	-0.611998	1.60472	3.09059	0.0712848	0.758779
VIT_08s0007g04990	-0.329673	0.14361	2.90452	3.09022	0.0713044	0.758779
VIT_07s0104g01600	0.0778608	-0.100395	6.50962	3.08953	0.0713402	0.758779
VIT_14s0068g00710	0.314118	-0.10682	3.45104	3.08912	0.0713616	0.758779
VIT_08s0007g07150	0.119371	-0.160021	4.91282	3.08778	0.0714326	0.758779
VIT_07s0031g02200	0.116288	0.17434	9.8956	3.08729	0.071458	0.758779
ENSRNA049995941	-4.12798	-1.32594	-1.55635	3.15315	0.0714724	0.758779
VIT_07s0141g00130	0.0918843	0.303988	4.04376	3.08545	0.0715549	0.758779
VIT_09s0002g00470	-0.078494	-0.160185	9.93461	3.08538	0.0715588	0.758779
VIT_10s0116g00300	4.28442	3.56913	-1.35981	3.15082	0.0715903	0.758779
VIT_05s0124g00410	-0.134786	-0.188256	5.98473	3.08389	0.0716373	0.758779
VIT_17s0000g07910	-0.216342	-0.253967	4.43938	3.08358	0.0716534	0.758779
VIT_18s0072g00380	-0.0681895	-0.269656	13.3265	3.2537	0.0717131	0.758779
VIT_19s0090g00430	-0.0942018	-0.188706	7.65573	3.08182	0.0717463	0.758779
VIT_02s0033g01340	-0.149448	0.362789	2.75455	3.08169	0.0717533	0.758779
VIT_18s0075g00270	-0.542581	1.49763	-0.757448	3.07939	0.0718748	0.759404
VIT_06s0004g03090	-0.475104	0.752267	0.30394	3.07917	0.071887	0.759404
VIT_08s0056g01600	-0.219518	-0.623881	10.0294	4.02983	0.0719697	0.759883
VIT_00s0319g00010	-0.419235	-1.16994	0.140588	3.07415	0.0721531	0.760805
VIT_03s0038g01960	0.0177129	-1.60372	-0.690535	3.07413	0.0721541	0.760805
VIT_10s0003g04960	0.150644	-0.176386	4.78521	3.08186	0.0722447	0.760805
VIT_02s0012g00760	0.0645616	-0.180651	5.64047	3.07236	0.0722486	0.760805
VIT_05s0049g02250	0.0977404	0.19542	5.66369	3.072	0.0722678	0.760805
VIT_06s0004g03150	-0.223884	-0.021844	4.91845	3.07174	0.0722813	0.760805
VIT_00s0239g00070	-2.27445	-1.24625	-0.785606	3.07011	0.0723682	0.761325
VIT_03s0038g04570	-0.141071	0.675214	3.93108	3.77046	0.0724866	0.761921
VIT_19s0014g01910	0.174187	0.46671	3.75724	3.12708	0.0725183	0.761921
VIT_00s0386g00050	0.281301	1.05351	2.08033	3.37196	0.0725574	0.761921
VIT_09s0002g08250	1.24139	-0.776253	-1.04417	3.06625	0.0725746	0.761921
VIT_19s0085g00220	0.612797	0.824291	1.21203	3.06471	0.0726572	0.762395
VIT_12s0028g03410	-0.116774	-0.234995	5.34663	3.06303	0.0727471	0.762944
VIT_18s0001g01380	1.40983	-0.332911	0.145567	3.2263	0.0728579	0.763713
VIT_08s0040g02840	4.26823	2.26745	-1.55694	3.12361	0.0729832	0.763978
VIT_18s0001g12710	-0.11403	-2.60646	-1.39091	3.05843	0.0729946	0.763978
VIT_10s0003g02610	-0.00386862	-0.149162	7.29135	3.05836	0.0729983	0.763978
VIT_19s0085g00050	3.73703	1.55452	-1.73281	3.12264	0.0730333	0.763978
VIT_06s0004g07770	0.675759	0.895781	1.13663	3.05679	0.0730828	0.764089
VIT_02s0087g00740	-0.0258264	-0.227599	5.137	3.05612	0.0731191	0.764089
VIT_12s0059g00750	0.0373219	-0.246878	5.28419	3.09198	0.0734478	0.76533
VIT_08s0105g00480	0.327797	0.241534	3.5842	3.04992	0.0734545	0.76533
VIT_12s0121g00380	0.433914	-2.3329	-1.38936	3.0493	0.0734884	0.76533
VIT_09s0002g01480	-0.0337772	-0.160672	6.93731	3.04902	0.0735034	0.76533
VIT_18s0001g00580	-0.00277333	0.214575	4.70104	3.04858	0.0735271	0.76533
VIT_08s0007g04500	1.61581	2.00112	-0.473242	3.04829	0.0735429	0.76533
VIT_13s0064g00240	0.0777859	-1.33875	0.178614	3.04748	0.0735873	0.76533
VIT_09s0002g01710	-0.25437	0.0772101	4.2806	3.04589	0.0736734	0.76533
VIT_03s0038g04160	-0.131906	0.448699	2.43583	3.04488	0.0737283	0.76533
VIT_02s0154g00140	0.169624	0.366133	3.59287	3.04454	0.0737472	0.76533
VIT_03s0063g00840	-0.197916	-0.440956	2.91256	3.04436	0.0737569	0.76533
VIT_00s0361g00040	0.976302	1.0154	2.11898	3.31334	0.0737762	0.76533
VIT_08s0007g08080	-0.218167	-0.180667	4.75455	3.04335	0.0738118	0.76533
VIT_15s0046g00270	0.0359012	-0.180184	5.22909	3.04326	0.0738168	0.76533
VIT_18s0001g07260	-0.193261	-0.534019	3.1202	3.0439	0.0738938	0.76533
VIT_02s0241g00050	1.16165	1.15048	0.108442	3.04157	0.0739093	0.76533
VIT_18s0001g08600	-0.372085	0.158463	2.45407	3.04126	0.0739261	0.76533
VIT_03s0097g00710	-0.393073	-0.412705	3.75894	3.09212	0.0739995	0.76533
VIT_18s0122g01260	-0.91218	0.547755	-0.107231	3.03911	0.0740437	0.76533
VIT_13s0019g04220	0.22577	1.42141	-0.199776	3.03872	0.0740649	0.76533
VIT_05s0077g01540	4.41762	1.63509	-1.55248	3.15826	0.0741087	0.76533
VIT_17s0000g01060	0.206393	0.169773	5.41826	3.03733	0.0741412	0.76533
VIT_18s0001g14690	0.114426	0.689822	2.77222	3.20433	0.0741435	0.76533
VIT_06s0080g00680	0.133737	0.506767	3.46564	3.10428	0.0741751	0.76533
VIT_17s0000g01200	-0.0331679	-0.191688	6.59517	3.03665	0.0741782	0.76533
VIT_04s0023g03810	0.137882	0.369019	3.76119	3.03538	0.0742483	0.765344
VIT_10s0042g01070	0.0153931	0.318238	5.68832	3.30418	0.0742549	0.765344
VIT_07s0005g00210	0.346028	0.239114	3.64423	3.03381	0.0743341	0.765773
VIT_16s0050g01170	0.247072	0.525738	2.83778	3.03312	0.0743724	0.76578
VIT_13s0019g00550	-0.0154644	-0.156942	8.70966	3.03014	0.0745366	0.766849
VIT_14s0030g02240	-0.300217	0.249795	2.20423	3.02987	0.0745516	0.766849
VIT_07s0005g04380	0.0361959	0.966472	0.447636	3.02695	0.0747125	0.768115
VIT_17s0000g05040	0.26383	0.410066	3.86697	3.025	0.0748205	0.768838
VIT_04s0023g03100	-0.0119349	-0.240106	4.80616	3.02378	0.0748881	0.769144
VIT_01s0010g01740	0.0178534	-0.175291	5.59167	3.02061	0.0750642	0.769945
VIT_17s0000g04020	-0.0680627	-0.270371	4.40686	3.01993	0.0751017	0.769945
VIT_13s0158g00340	-0.0863624	-0.213954	5.45245	3.01977	0.0751107	0.769945
VIT_11s0016g05420	-0.0282622	-0.195395	6.69205	3.01949	0.0751264	0.769945
VIT_16s0039g02130	-0.236029	0.160624	3.60844	3.01777	0.0752222	0.769945
VIT_05s0020g00760	0.0102035	0.186037	6.532	3.01743	0.0752413	0.769945
VIT_05s0020g03970	0.102761	-0.418968	10.471	3.84648	0.0752679	0.769945
VIT_12s0055g00320	-4.13683	0.0189353	-1.30434	3.07915	0.0753257	0.769945
VIT_01s0011g05110	-0.314789	-0.877321	11.6076	4.02831	0.0754066	0.769945
VIT_14s0108g01670	0.786012	0.938786	1.31487	3.01409	0.0754276	0.769945
VIT_18s0001g11810	3.34135	4.09674	-1.40673	3.07651	0.0754678	0.769945
VIT_14s0036g00020	2.22265	2.04177	-0.763673	3.01284	0.0754975	0.769945
VIT_15s0046g02160	0.125125	0.247198	4.78961	3.01231	0.0755272	0.769945
VIT_04s0023g00830	0.0315495	0.205985	6.31993	3.01165	0.0755641	0.769945
VIT_15s0046g00240	-0.00847555	-0.236147	5.76811	3.03772	0.0756056	0.769945
VIT_07s0104g00820	0.107946	0.198146	5.53471	3.00835	0.075749	0.769945
VIT_18s0041g00580	2.27245	0.53496	0.893973	3.65736	0.0758886	0.769945
[truncated: 18,348 more rows]

## Sheet: ANOVA T1 CORVINA SKIN
gene_id	logFC,soilLegnaro	logFC,soilVveneto	logCPM	F	PValue	FDR
VIT_15s0021g01880	0.37738	2.06445	5.42203	35.9495	5.89798e-09	0.00012
VIT_01s0011g02720	-1.87073	0.593643	5.78994	30.0364	7.76068e-08	0.000522314
VIT_12s0035g01910	-1.92223	-1.96792	7.69091	32.7837	1.30061e-07	0.000522314
VIT_16s0098g00860	-1.04717	-3.31349	4.21506	31.9022	1.33672e-07	0.000522314
VIT_03s0063g02380	-0.390573	1.41141	5.49031	26.548	1.48052e-07	0.000522314
VIT_01s0026g02620	0.0349541	-2.08281	8.01357	29.7026	1.74271e-07	0.000522314
VIT_02s0025g04340	0.41471	-1.49808	6.69434	26.0402	1.79701e-07	0.000522314
VIT_00s2086g00010	-1.50318	0.364788	6.48639	24.7397	2.98343e-07	0.00071244
VIT_01s0146g00260	-1.41325	-2.76929	3.62944	24.6126	3.15146e-07	0.00071244
VIT_14s0083g00110	0.0607269	1.56121	5.97583	23.5752	5.48316e-07	0.0011156
VIT_14s0068g01620	-0.321674	2.10652	3.10993	22.6625	6.93947e-07	0.00115699
VIT_14s0108g01020	-0.192109	-3.00774	6.03201	36.4559	7.20279e-07	0.00115699
VIT_01s0011g02710	-1.62367	0.564226	6.11141	24.6127	7.99957e-07	0.00115699
VIT_15s0048g01390	0.666933	1.70246	7.0324	22.4536	8.23975e-07	0.00115699
VIT_04s0008g00130	0.486332	3.1467	2.37261	22.6195	8.52987e-07	0.00115699
VIT_13s0084g00810	0.891864	1.74188	5.75092	21.7071	1.0389e-06	0.00130225
VIT_17s0000g07840	0.459196	1.5808	5.90873	21.599	1.08809e-06	0.00130225
VIT_11s0016g02910	0.942122	1.71579	5.57654	21.1524	1.31932e-06	0.00149127
VIT_11s0016g02690	0.644617	1.64697	7.93906	19.9501	2.54017e-06	0.00272012
VIT_06s0004g02620	-0.655805	-2.16305	5.02548	21.765	3.34921e-06	0.00326662
VIT_03s0088g00810	2.35098	5.73685	1.06024	19.9247	3.37162e-06	0.00326662
VIT_15s0021g02360	1.65135	3.26953	2.37573	18.6153	4.31883e-06	0.00399414
VIT_07s0005g01350	1.13586	2.13233	3.75905	18.3356	4.70255e-06	0.00415992
VIT_06s0004g00990	0.788257	1.57498	6.14193	18.0501	5.86656e-06	0.0049575
VIT_08s0040g02950	1.80864	2.38741	4.87141	23.6818	6.09149e-06	0.0049575
VIT_00s0394g00010	0.886164	1.66343	4.70081	17.4089	7.30831e-06	0.00562572
ENSRNA049468488	-1.2498	-2.70428	3.0682	17.3192	7.63208e-06	0.00562572
VIT_04s0023g03230	-0.325607	-1.68088	5.67701	17.6848	7.74207e-06	0.00562572
VIT_18s0041g01040	0.363428	3.32323	1.65924	17.1439	9.258e-06	0.00577922
VIT_05s0062g00430	0.682215	1.75404	4.25783	16.8975	9.37046e-06	0.00577922
VIT_16s0022g02100	-0.248004	-1.40746	6.6946	16.8925	9.39348e-06	0.00577922
VIT_16s0039g01900	0.613254	1.47739	6.53723	16.9144	9.86507e-06	0.00577922
VIT_12s0057g00220	0.758382	1.49024	7.23375	16.7877	9.88919e-06	0.00577922
VIT_01s0026g01460	-1.14238	0.765872	5.22208	17.4593	9.98784e-06	0.00577922
VIT_09s0002g02230	0.699071	1.68981	4.39261	16.7367	1.01401e-05	0.00577922
VIT_06s0004g07970	0.164492	-2.56281	3.33199	17.0593	1.02257e-05	0.00577922
VIT_17s0000g01060	-3.19597	-0.337235	2.81371	16.6609	1.0526e-05	0.00578815
VIT_18s0001g05020	-0.0599635	1.36513	4.58097	16.5598	1.10654e-05	0.00592467
VIT_00s0323g00060	-0.106093	1.2833	8.30532	16.8636	1.33397e-05	0.00695921
VIT_01s0011g01320	1.03288	1.67876	4.4755	15.9414	1.50705e-05	0.00754219
VIT_08s0058g01480	-0.243716	-1.58704	5.04862	15.9246	1.51986e-05	0.00754219
VIT_13s0019g04460	-0.140306	-1.45819	5.19067	15.8355	1.58988e-05	0.00770182
VIT_15s0048g02970	-1.43128	1.30212	4.04473	19.6756	1.69647e-05	0.00802707
VIT_10s0003g02780	0.79204	1.49917	7.21893	15.9128	1.78029e-05	0.00823223
VIT_17s0000g00830	-1.61961	-1.39953	5.07216	17.2974	2.04699e-05	0.00899046
VIT_12s0059g01790	0.75538	2.00046	3.24842	15.1993	2.20067e-05	0.00899046
VIT_00s0194g00330	1.65027	1.77412	4.33775	16.054	2.21434e-05	0.00899046
VIT_19s0015g00340	0.41642	1.53057	4.23536	15.1815	2.22098e-05	0.00899046
VIT_16s0022g00840	1.53114	3.56901	1.58868	15.1571	2.24916e-05	0.00899046
VIT_00s0407g00050	1.59576	1.74739	4.2922	15.7179	2.30536e-05	0.00899046
VIT_00s0238g00020	0.444947	1.43121	4.78321	15.079	2.34194e-05	0.00899046
VIT_17s0000g00710	-1.84875	-1.34746	3.81563	15.0866	2.41549e-05	0.00899046
VIT_08s0007g03770	1.07433	1.45467	6.68397	15.3093	2.41615e-05	0.00899046
VIT_06s0004g07140	0.31699	1.39507	4.63591	15.008	2.42986e-05	0.00899046
VIT_18s0075g00270	0.143445	1.88651	3.5075	15.5733	2.43033e-05	0.00899046
VIT_13s0084g00560	1.29067	2.11695	3.4166	14.7775	2.79649e-05	0.0101603
VIT_02s0033g00410	0.619657	-1.27099	4.10834	14.618	2.97934e-05	0.0106347
VIT_03s0063g00030	0.626646	1.57865	4.94026	15.1406	3.12419e-05	0.0109595
VIT_06s0009g01140	0.805035	-1.64154	3.16829	14.3291	3.47073e-05	0.0119687
VIT_18s0001g08620	-0.364548	-1.49937	5.09963	13.8819	4.44438e-05	0.0150709
VIT_05s0049g01760	0.985685	1.23411	6.77745	13.7547	4.72193e-05	0.0157496
ENSRNA049466798	-0.281669	3.06283	1.06406	13.6902	4.88975e-05	0.0160463
VIT_10s0003g01310	0.434874	1.27653	7.27775	13.6499	4.99804e-05	0.0161413
VIT_03s0063g00810	0.813878	1.39791	5.67702	13.6352	5.1937e-05	0.0165111
VIT_05s0020g04070	1.12254	1.38298	6.27491	13.8868	5.58239e-05	0.0174737
VIT_14s0030g01300	-3.33309	-0.418001	2.43277	13.4148	5.68147e-05	0.0175144
VIT_05s0020g02210	0.39593	1.34166	5.14507	13.3684	5.82767e-05	0.0176317
VIT_04s0079g00690	-1.28075	-3.69069	1.75322	13.3481	5.89284e-05	0.0176317
VIT_03s0038g04700	-1.49617	-0.027054	4.80939	13.2981	6.05678e-05	0.0178596
VIT_11s0016g03540	-0.684613	1.47003	5.15484	18.8519	6.35293e-05	0.0182219
VIT_00s0682g00010	0.302239	1.21685	5.66775	13.2097	6.35878e-05	0.0182219
VIT_12s0059g02360	0.272023	1.22945	5.86275	13.1791	6.4669e-05	0.0182744
VIT_05s0020g02340	0.757895	1.27886	6.02607	13.1294	6.64695e-05	0.018496
VIT_08s0007g03970	0.666846	1.27942	6.48778	13.1077	6.72714e-05	0.018496
VIT_19s0015g01330	0.566419	1.40039	4.76483	13.0536	6.93146e-05	0.0188037
VIT_18s0001g13210	-2.59117	0.436234	2.44797	12.846	7.77974e-05	0.0206719
VIT_11s0016g04930	-2.0636	1.83309	1.44793	12.836	7.82334e-05	0.0206719
VIT_09s0002g01360	0.856802	1.81196	3.64092	12.7646	8.15763e-05	0.0208122
VIT_04s0023g00790	0.677107	1.37453	6.21961	13.2006	8.15985e-05	0.0208122
VIT_02s0033g00390	0.0132853	-2.03033	3.29221	12.7555	8.18332e-05	0.0208122
VIT_15s0046g01340	0.884915	1.38715	6.21145	13.167	8.30573e-05	0.0208628
VIT_00s0218g00150	0.336738	1.45154	4.56085	13.1095	8.54713e-05	0.0212073
VIT_05s0029g01540	1.60098	2.12123	2.98911	12.5944	8.95809e-05	0.0219592
VIT_15s0046g02000	-3.77261	1.26532	1.24114	12.5184	9.35004e-05	0.0225788
VIT_18s0001g09460	-0.336446	-1.32263	9.12555	12.5007	9.44389e-05	0.0225788
VIT_17s0000g06430	0.858186	1.31733	6.90216	12.607	9.55488e-05	0.0225788
VIT_16s0050g00140	0.625377	1.26937	6.6665	12.4317	9.81946e-05	0.0225788
VIT_14s0068g00750	0.398127	1.17964	6.60408	12.4219	9.87405e-05	0.0225788
VIT_04s0008g03050	0.212232	1.13254	6.2068	12.4215	9.8767e-05	0.0225788
VIT_18s0001g11160	1.03171	1.95642	3.12302	12.3314	0.000103945	0.0233999
VIT_05s0020g01470	0.569433	1.20038	6.05947	12.3193	0.000104659	0.0233999
VIT_04s0043g00600	-1.20683	-1.73587	3.57337	12.2733	0.000107433	0.0234534
VIT_09s0002g06300	-0.00477619	1.24314	4.27031	12.2643	0.000107988	0.0234534
VIT_14s0066g01620	0.847133	1.336	5.12139	12.2583	0.000108356	0.0234534
VIT_08s0007g06040	-0.287854	-2.27974	7.33239	19.8542	0.000112938	0.0240841
VIT_02s0025g03160	-0.674391	-1.94656	3.50514	12.1608	0.000114553	0.0240841
VIT_17s0000g01790	0.556803	1.35356	4.59746	12.1366	0.000116153	0.0240841
VIT_11s0118g00350	-0.637796	-1.25214	7.31869	12.1217	0.000117143	0.0240841
VIT_19s0085g00920	-0.33406	1.21042	3.84109	12.1016	0.000118501	0.0240841
VIT_02s0012g01180	1.03608	1.56919	7.52469	13.9462	0.000119381	0.0240841
ENSRNA049469468	1.45283	3.15307	2.11706	13.3148	0.00012096	0.0240841
VIT_18s0001g11570	0.545717	1.417	4.19874	12.0536	0.00012181	0.0240841
VIT_03s0038g00030	-0.757141	-1.22188	5.47353	12.0519	0.000121924	0.0240841
VIT_16s0039g00380	-0.151586	-1.55971	4.44048	12.3338	0.000124337	0.0243247
VIT_18s0001g08340	1.08695	1.4649	4.42892	12.0252	0.000127019	0.0246126
VIT_10s0042g01020	0.748174	1.4056	4.69344	11.9595	0.000128798	0.0247219
VIT_17s0000g02930	1.06	1.88651	3.81586	12.8371	0.000132477	0.0251904
VIT_15s0046g00290	-0.684429	1.74527	2.42125	11.9303	0.000134103	0.0251964
VIT_04s0008g05590	0.788159	1.25974	8.27322	11.8751	0.000134985	0.0251964
VIT_00s0347g00030	0.156054	-1.15088	4.93269	11.856	0.000136484	0.0252445
VIT_06s0009g03780	0.688761	1.27791	4.88672	11.8396	0.000137779	0.0252546
VIT_10s0003g04950	-0.11676	-1.21991	6.05635	11.7671	0.000143687	0.0261022
VIT_03s0017g01460	1.11174	-0.00934922	6.86473	11.9507	0.00014702	0.0264714
VIT_14s0068g01690	0.419804	1.13825	6.95221	11.6929	0.000150004	0.0267718
VIT_03s0180g00030	0.726525	1.29761	5.94003	11.7874	0.000155015	0.0273144
VIT_13s0156g00110	-1.2354	0.883963	3.31401	11.6286	0.000155729	0.0273144
VIT_08s0007g05530	0.139143	1.16558	4.94781	11.5696	0.000161171	0.0275791
VIT_00s0265g00070	-0.567335	-1.34333	4.62248	11.564	0.000161702	0.0275791
VIT_08s0007g06700	0.849932	1.55428	3.8346	11.564	0.000161708	0.0275791
VIT_01s0011g05230	0.88291	1.2272	6.98439	11.5567	0.000162661	0.0275791
VIT_13s0019g04600	-0.882622	-1.45951	4.08664	11.5027	0.000167603	0.0281822
VIT_19s0138g00120	-2.15598	-0.023385	3.14621	11.4362	0.000174258	0.0288757
VIT_06s0061g00770	0.741696	1.24649	5.47379	11.4332	0.000174566	0.0288757
VIT_05s0049g00980	-0.822873	-1.1882	6.54511	11.4152	0.00018715	0.0307077
VIT_18s0001g12880	0.858642	2.09778	2.57218	11.2916	0.000189721	0.0307885
VIT_04s0008g03800	0.605001	1.21219	7.54085	11.2742	0.000191683	0.0307885
VIT_18s0001g07150	0.40861	1.12801	6.35471	11.2657	0.000192645	0.0307885
VIT_08s0007g07600	-2.0514	-0.339193	3.33654	11.2442	0.000195109	0.0307885
VIT_13s0084g00570	1.47778	2.27523	2.59867	11.242	0.000195364	0.0307885
VIT_03s0038g02130	0.286111	1.09366	6.25975	11.2302	0.000196722	0.0307885
VIT_17s0000g00730	-1.99182	-0.265256	3.77194	11.6052	0.000205412	0.0319031
VIT_04s0023g01460	0.255066	1.06343	6.17374	11.1397	0.000207552	0.0319913
VIT_02s0025g03010	-5.9745	0.780411	0.885648	11.2206	0.000210025	0.0321291
VIT_14s0060g00360	0.685116	1.25152	7.41077	11.17	0.000219374	0.0331405
VIT_03s0038g03940	-0.821492	-1.23549	7.09603	11.3655	0.000221593	0.0331405
VIT_19s0014g00160	0.845973	1.28403	5.80977	11.229	0.000224489	0.0331405
VIT_17s0000g09920	-0.845754	-1.47114	4.07736	11.0015	0.000225318	0.0331405
VIT_19s0014g01160	0.610875	1.19861	7.30668	11.001	0.000225379	0.0331405
VIT_16s0013g01340	-1.04107	-2.4745	2.55561	10.9934	0.00022641	0.0331405
VIT_17s0000g02530	0.933234	1.16607	5.43082	10.9604	0.000230911	0.0335381
VIT_08s0040g01370	0.435266	1.14273	8.77769	10.9419	0.000233472	0.0335381
VIT_11s0118g00520	0.63719	1.83769	3.17982	11.0016	0.00023557	0.0335381
VIT_02s0025g01260	0.812902	1.29137	4.70867	10.9259	0.00023572	0.0335381
VIT_01s0011g02510	1.25683	2.08726	2.578	10.8631	0.000244731	0.0345785
VIT_18s0001g06690	0.121335	1.85734	2.75731	10.862	0.000250383	0.035133
VIT_07s0141g00220	0.557288	1.23846	4.9174	10.81	0.000252655	0.0352091
VIT_05s0049g00740	1.24532	4.56939	0.757578	12.202	0.000256381	0.0354852
VIT_16s0098g01840	0.52239	1.19703	7.2052	10.8177	0.000262665	0.0361093
VIT_17s0000g05040	1.94009	1.73827	3.37043	11.2266	0.000269848	0.0366787
VIT_10s0003g02900	0.315008	-0.865834	7.83086	10.6916	0.0002713	0.0366787
VIT_02s0012g00450	0.737526	1.43795	4.87314	11.4065	0.000272215	0.0366787
VIT_07s0005g01520	0.689661	1.3669	4.28702	10.6455	0.000278947	0.0372889
VIT_00s1566g00010	0.882359	1.78435	3.64853	11.2199	0.000280903	0.0372889
VIT_15s0046g01030	0.395205	1.15563	5.54647	10.6238	0.00028263	0.0372889
VIT_05s0020g02510	0.826814	1.36993	4.23427	10.6071	0.00028549	0.0372889
VIT_08s0007g06360	0.344276	1.1453	5.73445	10.6005	0.000286631	0.0372889
VIT_08s0007g00470	-0.304016	-1.17617	5.65171	10.5825	0.000289783	0.0372889
VIT_00s0332g00050	-0.534928	-2.51137	2.93851	11.1302	0.00029092	0.0372889
VIT_12s0059g02320	0.951421	1.34339	4.17259	10.5732	0.000291406	0.0372889
VIT_18s0001g03470	0.353792	-1.72621	4.82183	14.4689	0.000293286	0.037295
VIT_01s0011g03440	1.21639	1.30369	5.2806	11.2036	0.000297123	0.0375482
VIT_11s0037g00510	-1.64022	-1.55916	9.88184	14.7037	0.0003078	0.0386574
VIT_01s0127g00600	-1.66685	0.366649	4.89639	13.4492	0.00031653	0.0393434
VIT_18s0122g01170	1.07356	1.51114	3.66697	10.4339	0.000317129	0.0393434
VIT_16s0050g01590	-0.168986	1.01804	4.60676	10.4135	0.000321074	0.0395913
VIT_00s0674g00010	0.757077	1.67608	4.13776	11.4569	0.000335463	0.0408914
VIT_12s0034g01240	0.892321	1.38557	4.84141	10.7883	0.000335637	0.0408914
VIT_08s0040g01760	0.647442	1.11003	7.44362	10.294	0.000345375	0.041395
VIT_05s0020g00930	0.335384	1.15571	8.08267	10.3789	0.000345495	0.041395
VIT_01s0146g00280	0.110959	0.973169	7.65903	10.2882	0.000346615	0.041395
VIT_04s0008g01010	1.08407	2.20483	3.4068	12.0814	0.000347908	0.041395
VIT_16s0022g00980	0.645772	1.2946	4.37139	10.225	0.000360279	0.0426177
VIT_03s0063g02580	0.847788	1.37842	4.68457	10.4773	0.000365904	0.0430328
VIT_14s0108g00750	0.319552	1.16858	4.99916	10.1851	0.000369223	0.0431736
VIT_08s0007g06670	0.760245	2.34233	2.07143	10.1666	0.000373449	0.0434183
VIT_05s0077g01670	-0.00921807	2.7169	1.52744	10.8559	0.000381729	0.0441288
VIT_18s0001g06840	0.624615	-1.1559	3.54404	10.1004	0.000388983	0.0447132
VIT_05s0029g01500	3.21578	6.07062	-0.0944477	10.1474	0.000397913	0.0448559
VIT_07s0005g05010	-0.787433	-1.91504	3.19986	10.0566	0.000399623	0.0448559
VIT_01s0011g04500	0.599489	1.18158	5.98861	10.1217	0.000402243	0.0448559
VIT_13s0067g03730	1.58205	3.35323	0.919947	10.046	0.000402258	0.0448559
VIT_00s0375g00030	1.02255	2.06536	3.25741	10.9501	0.000405507	0.0448559
VIT_00s0186g00020	0.623802	1.2011	5.43971	10.0359	0.000407037	0.0448559
VIT_14s0006g02310	1.09409	2.31222	4.16396	14.669	0.000407621	0.0448559
VIT_14s0108g00060	0.494249	1.19727	6.893	10.3063	0.000408081	0.0448559
VIT_18s0001g13710	0.627878	1.3131	4.16994	10.0148	0.000410065	0.0448559
VIT_18s0001g06350	1.34902	1.75398	3.03475	9.99136	0.000416066	0.0452689
VIT_02s0012g00240	-1.07639	-1.86222	4.22364	12.0414	0.000420904	0.0453074
VIT_06s0004g06150	0.611756	1.13109	7.58004	9.96817	0.000422081	0.0453074
VIT_06s0004g01640	-0.560019	0.577256	6.17596	9.96428	0.000423101	0.0453074
VIT_13s0064g00460	-0.6818	-1.16652	10.1335	9.93915	0.000429739	0.045427
VIT_00s0590g00020	0.651801	1.28131	4.82638	10.0061	0.000434072	0.045427
VIT_15s0046g02070	0.9072	1.28936	4.43211	9.91886	0.000435183	0.045427
VIT_06s0080g01270	0.463497	1.15671	5.29401	9.90765	0.00043822	0.045427
VIT_07s0031g02740	-2.22406	1.00525	1.85027	9.89977	0.000440369	0.045427
VIT_00s0313g00080	-0.448367	-1.14804	5.90835	9.89655	0.000441252	0.045427
VIT_18s0001g06070	0.29895	1.04533	7.63781	9.89371	0.000442032	0.045427
VIT_15s0048g00550	0.622191	1.2655	6.3273	10.5383	0.000444851	0.045427
VIT_13s0019g02140	0.166951	1.13118	4.56353	9.88257	0.000445102	0.045427
VIT_13s0064g00600	-0.47431	-3.22483	1.83735	9.87736	0.000446545	0.045427
VIT_14s0083g00290	0.368552	3.11312	0.569177	9.83946	0.000457196	0.0461917
VIT_10s0003g02070	-0.00346115	0.947391	7.63087	9.83452	0.000458602	0.0461917
VIT_08s0032g00190	-1.74489	1.1494	1.87782	9.79971	0.000468657	0.0469719
VIT_09s0002g06040	0.843449	1.23444	5.62873	10.0243	0.000474843	0.0473586
VIT_08s0007g02240	1.10447	-1.23598	4.65392	14.6577	0.000479212	0.0475613
VIT_17s0000g06050	-0.666022	-1.12087	6.01492	9.70212	0.000498109	0.0491967
VIT_01s0026g02660	0.394986	1.06439	5.68948	9.67976	0.000505129	0.049649
VIT_19s0027g01060	0.951368	1.17638	4.77704	9.65943	0.000511605	0.0499101
VIT_05s0077g02260	0.463548	1.4101	3.86123	9.65605	0.000512691	0.0499101
VIT_08s0032g01180	0.746608	1.11593	5.95965	9.61167	0.000527164	0.0509718
VIT_08s0032g00760	-0.0261494	1.0586	4.88102	9.63694	0.000528608	0.0509718
VIT_05s0029g00300	0.933448	1.53732	4.4239	10.5075	0.000534435	0.0510447
VIT_02s0087g00250	0.950561	1.55437	3.58616	9.57335	0.000540012	0.0510447
VIT_00s0459g00010	-0.78028	-2.03866	2.80199	9.56378	0.000543272	0.0510447
VIT_15s0024g00400	-0.0490733	-2.12316	2.57532	9.56318	0.000543478	0.0510447
VIT_13s0156g00260	0.75805	1.22914	4.89395	9.57021	0.000543667	0.0510447
VIT_14s0068g01340	0.673238	1.1193	7.27177	9.55288	0.000547012	0.0510447
VIT_10s0003g01320	0.476501	1.09429	6.16853	9.55233	0.0005472	0.0510447
VIT_03s0063g00130	-0.177215	-1.04041	7.44503	9.54586	0.000549435	0.0510447
VIT_18s0001g12390	-1.33962	0.0493284	4.28674	9.53321	0.000553827	0.0511465
VIT_05s0020g03670	0.538706	1.10161	7.91677	9.52826	0.000555557	0.0511465
VIT_14s0036g00810	0.731673	1.78827	2.85355	9.46226	0.000579171	0.0527454
VIT_11s0016g03240	-1.1976	0.764898	4.31143	11.4048	0.000582101	0.0527454
VIT_08s0007g08680	0.0676748	1.4338	4.15636	10.7314	0.000585169	0.0527454
VIT_07s0005g00230	0.830271	1.13442	5.388	9.43993	0.000587403	0.0527454
VIT_18s0001g04880	1.57514	1.64026	3.78282	10.2284	0.000588978	0.0527454
ENSRNA049469910	0.321751	2.93747	1.0363	9.56815	0.000590608	0.0527454
VIT_11s0016g03220	-2.34814	-0.477415	2.61875	9.43008	0.000591073	0.0527454
VIT_07s0104g01440	0.423014	2.02463	2.44246	9.55196	0.000600145	0.0533006
VIT_15s0046g01560	-1.14717	-1.0444	12.015	9.51783	0.000602533	0.0533006
VIT_07s0197g00050	-0.900521	-1.742	3.36532	9.42091	0.000605296	0.0533132
VIT_00s0386g00050	0.924482	0.0267664	7.65509	9.33491	0.000627805	0.0550574
VIT_15s0046g03570	0.528722	1.05029	6.37781	9.31363	0.000636345	0.0555669
VIT_18s0072g00370	-0.775263	-1.06651	6.30007	9.34462	0.000646237	0.0561895
VIT_15s0048g01870	0.781203	1.1527	4.73797	9.2442	0.00066508	0.0573528
VIT_19s0014g02460	1.0834	0.992985	8.19471	9.30516	0.000665254	0.0573528
VIT_17s0000g00720	-1.64713	-0.388186	3.65583	9.22938	0.000671386	0.0574546
VIT_14s0083g01160	-0.488401	-1.07726	6.48233	9.22211	0.000674507	0.0574546
VIT_06s0004g01790	0.661002	1.10834	6.23102	9.24333	0.000677177	0.0574546
VIT_09s0002g06800	0.804425	1.54402	4.06046	9.7882	0.000677731	0.0574546
VIT_07s0005g00660	0.563711	-0.701894	8.30503	9.65611	0.000684755	0.0578093
VIT_14s0128g00220	0.32772	1.00988	7.19406	9.10958	0.000724787	0.0607439
VIT_05s0049g00610	0.0336065	2.24448	1.59457	9.20251	0.000725488	0.0607439
VIT_03s0063g00920	0.495516	1.07212	7.37677	9.10138	0.000728603	0.0607548
VIT_03s0038g02420	0.592689	1.15223	4.78067	9.06996	0.000743427	0.0617378
VIT_05s0020g03010	0.377009	1.33104	4.02083	9.11202	0.00075157	0.061792
VIT_06s0004g03530	3.02389	4.44297	0.395087	9.04015	0.000757787	0.061792
VIT_18s0001g04010	0.43995	1.05715	5.49263	9.03462	0.000760481	0.061792
VIT_11s0037g00940	-0.725977	-1.16752	4.95165	9.02648	0.000764468	0.061792
VIT_13s0064g00200	0.788422	1.1959	5.33265	9.17871	0.000765923	0.061792
VIT_02s0025g01000	-0.593022	-1.04467	6.63757	9.02101	0.000767158	0.061792
VIT_12s0057g01370	0.740811	1.10182	5.66082	9.01558	0.000769838	0.061792
VIT_09s0070g00130	0.902098	1.19258	6.48111	9.55396	0.000772865	0.061792
VIT_11s0016g00870	-0.692498	1.16205	2.91511	8.99661	0.000779289	0.061792
VIT_19s0090g00930	0.421782	1.02139	6.05678	8.99158	0.000781815	0.061792
VIT_02s0012g00270	-1.07621	-0.946835	5.57022	9.20569	0.000784264	0.061792
VIT_16s0050g00650	0.925224	2.2729	1.8961	8.98471	0.000785279	0.061792
VIT_02s0025g00700	-2.06298	0.614642	2.44713	9.15139	0.000787304	0.061792
VIT_15s0048g01780	0.735354	1.18109	4.70791	8.97977	0.00078778	0.061792
VIT_17s0000g09310	-1.96267	0.481989	2.61902	8.97611	0.000789635	0.061792
VIT_02s0033g00240	0.547645	1.16557	5.19416	9.02349	0.000795045	0.0617989
VIT_15s0048g02780	0.516888	1.5232	3.39721	8.96404	0.000795798	0.0617989
VIT_05s0020g04110	0.888818	-0.209616	10.0579	9.01735	0.00080367	0.0621729
VIT_09s0002g06010	-0.231848	0.990151	4.02737	8.93273	0.000812016	0.0624328
VIT_18s0001g08240	-2.41475	-0.717418	2.82486	9.35305	0.000813167	0.0624328
VIT_12s0059g02660	1.17951	2.03835	2.2742	8.90622	0.000826024	0.0631815
VIT_09s0002g03570	1.26466	0.110646	3.75036	8.88794	0.000835836	0.0636926
VIT_18s0001g14040	-0.610588	-1.12833	5.00749	8.87469	0.000843022	0.0640004
VIT_10s0003g04040	0.913597	1.06312	6.0356	8.90165	0.000861047	0.0651259
VIT_18s0166g00260	1.21154	1.73262	3.72706	9.59787	0.000875656	0.065673
VIT_10s0003g00370	-0.741057	-1.12047	4.98541	8.81393	0.000876831	0.065673
VIT_07s0005g02060	-2.14648	-0.592271	2.83143	8.81342	0.000878098	0.065673
VIT_08s0056g00260	1.14905	1.10435	5.06121	9.02691	0.000881192	0.065673
VIT_14s0083g01030	0.474801	1.15776	4.87275	8.78927	0.000900759	0.0668863
VIT_05s0020g03330	-1.30887	-1.00277	6.73675	10.341	0.000911298	0.0674228
VIT_06s0080g00590	1.13838	2.09214	2.32888	8.72387	0.000929609	0.0685284
VIT_02s0025g05110	-2.61334	0.145355	2.15348	8.75762	0.000938873	0.068929
VIT_17s0000g01130	0.48811	1.1204	6.47766	8.95059	0.00094182	0.068929
VIT_08s0058g00390	0.352237	1.01608	8.81336	8.69208	0.000949043	0.0692087
VIT_05s0077g01040	0.604515	1.07871	6.25603	8.70175	0.000958258	0.0696311
VIT_02s0025g04310	0.422578	-0.797195	6.7366	9.09446	0.000968467	0.0701225
VIT_05s0102g00660	-2.06473	-0.0827879	2.66164	8.61343	0.000998985	0.0720757
VIT_10s0003g00620	-0.00224383	-1.55893	3.27909	8.58254	0.00101936	0.0730384
VIT_01s0010g01760	-0.342074	-1.30994	4.09955	8.57852	0.00102204	0.0730384
VIT_04s0023g01470	-0.0792213	0.875859	5.48595	8.57694	0.0010231	0.0730384
VIT_08s0007g00920	1.44472	1.25227	3.59011	8.56552	0.00103077	0.0732644
VIT_18s0041g00390	-1.70742	0.706537	4.07968	11.5372	0.00103602	0.0732644
VIT_09s0070g00890	-0.514213	-2.05363	2.92163	8.68975	0.00103956	0.0732644
VIT_04s0008g04250	-0.42419	1.23024	2.94111	8.55092	0.00104067	0.0732644
VIT_07s0129g00110	-0.677989	-1.4922	3.61352	8.54231	0.00104655	0.0734245
VIT_11s0052g00630	0.170818	-1.39708	3.59097	8.53613	0.0010508	0.073469
VIT_00s0301g00170	0.680804	1.05232	6.03603	8.51042	0.00106866	0.0744621
VIT_04s0008g05850	-0.35499	-1.12321	5.59965	8.54114	0.00108393	0.0752686
VIT_05s0020g00080	1.28377	1.38979	3.89293	8.6638	0.00109885	0.0759691
VIT_01s0026g00520	0.710169	1.09057	4.93716	8.46433	0.00110149	0.0759691
VIT_19s0014g05220	0.756004	1.3275	3.86253	8.456	0.00110753	0.0761279
VIT_09s0096g00090	-0.721996	-0.972961	6.31825	8.44458	0.00111588	0.0764434
VIT_18s0089g01270	-1.75583	-2.37019	6.53288	17.0509	0.0011356	0.0775335
VIT_18s0076g00350	0.802595	1.2938	4.38877	8.58841	0.0011473	0.0779789
VIT_15s0021g00940	1.07561	1.3337	9.48727	9.44888	0.00115329	0.0779789
VIT_03s0091g00490	-1.50909	0.622646	3.20104	8.84522	0.00115363	0.0779789
VIT_15s0046g02410	-0.0874582	-1.15809	4.90463	8.48171	0.00115952	0.0781181
VIT_02s0087g00840	-1.56422	0.335876	2.9934	8.36088	0.00117913	0.0791768
VIT_14s0030g01650	0.660445	0.981681	6.93123	8.35528	0.0011835	0.0792086
VIT_13s0067g02860	0.48565	1.039	5.43485	8.34127	0.0011945	0.0794576
VIT_04s0008g01230	-0.208886	1.3478	2.99128	8.3406	0.00119503	0.0794576
VIT_12s0055g00370	-0.179854	0.844553	5.08662	8.32752	0.0012054	0.0795737
VIT_05s0049g00840	2.05018	2.12102	2.08054	8.3262	0.00120645	0.0795737
VIT_08s0007g03370	1.17106	0.856018	5.20104	8.41769	0.00120851	0.0795737
VIT_17s0000g02140	-0.483125	-1.67264	6.0525	11.1669	0.00121748	0.0799059
VIT_01s0011g03190	1.0671	1.14675	4.77246	8.50354	0.0012231	0.0799061
VIT_10s0003g00130	1.3466	2.47734	1.73687	8.3027	0.00122534	0.0799061
VIT_08s0040g02740	0.0837699	0.965351	4.78876	8.2856	0.00123928	0.0805572
VIT_05s0020g00680	-2.47103	-0.407151	2.13755	8.26473	0.00125652	0.081391
VIT_02s0241g00190	5.46112	0	-0.441915	8.37807	0.00126241	0.081391
VIT_18s0001g09910	-0.655972	1.22573	2.72862	8.25565	0.00126411	0.081391
VIT_11s0052g00410	1.80305	2.30578	1.88985	8.23133	0.00128465	0.0822456
VIT_00s0227g00200	-0.341537	-0.991188	6.39602	8.22646	0.00128881	0.0822456
VIT_17s0000g10020	-1.06809	-1.04493	4.36869	8.26879	0.00128951	0.0822456
VIT_01s0011g04700	0.284614	1.2211	6.08071	9.43209	0.00131597	0.0832438
VIT_06s0004g05330	0.87808	-0.265288	5.96206	8.6054	0.00131701	0.0832438
VIT_05s0029g01140	-1.77076	-0.511692	3.90789	8.94553	0.00131743	0.0832438
VIT_00s0199g00150	1.14488	0.987979	6.17272	8.72146	0.00133868	0.0843244
VIT_14s0081g00060	0.944328	1.03996	7.02267	8.40968	0.00134657	0.0845242
VIT_18s0001g12360	0.163329	1.1493	4.00956	8.15647	0.00135016	0.0845242
VIT_15s0048g01800	0.417635	1.57109	2.78952	8.12188	0.00138162	0.0862282
VIT_19s0090g01350	1.0109	1.06953	9.53492	8.28254	0.00139182	0.0865991
VIT_11s0016g05290	0.950868	1.47596	3.4867	8.10618	0.00139615	0.0866039
ENSRNA049467389	0	5.39512	-0.535028	8.20501	0.00141207	0.0873251
VIT_07s0005g03370	-2.86413	1.45712	0.626467	8.08205	0.00141881	0.0874758
VIT_18s0001g15650	1.44102	0.803956	3.56343	8.06791	0.00143226	0.0880386
VIT_11s0118g00590	-0.352052	-1.07368	9.03431	8.04073	0.00145852	0.0893825
VIT_02s0012g01220	0.802317	0.981534	7.76515	8.02418	0.00147475	0.0901059
VIT_18s0041g00680	-0.39539	-1.11152	4.62814	8.01636	0.00148248	0.0903071
VIT_00s0551g00030	0.482717	0.997943	6.78317	7.99984	0.00149897	0.0905459
VIT_15s0048g01150	0.432436	1.04576	5.43587	7.99935	0.00149947	0.0905459
VIT_11s0016g01160	1.82939	1.15802	2.54697	7.99906	0.00149975	0.0905459
VIT_00s0374g00050	-0.625622	-2.13699	2.90295	8.35613	0.00152392	0.091733
VIT_00s0299g00110	-1.73294	0.166091	2.90665	7.95037	0.00154951	0.0929884
VIT_00s2001g00010	0.051075	0.927249	5.46819	7.94614	0.00155392	0.0929884
VIT_18s0072g00820	-0.112325	1.93348	1.74163	7.98022	0.00156652	0.0934175
VIT_11s0016g03560	-1.75863	-0.206918	3.12438	7.93055	0.00157027	0.0934175
VIT_00s0304g00030	0.208889	0.912023	6.82061	7.90882	0.00159337	0.0941128
VIT_07s0005g06160	-0.508084	0.826397	3.96549	7.9066	0.00159575	0.0941128
VIT_17s0000g07210	0.684332	1.22387	5.16675	8.428	0.00159584	0.0941128
VIT_05s0020g02690	-0.173277	0.798245	9.28278	7.89125	0.0016123	0.0943072
VIT_18s0001g08270	-1.2047	-0.348776	5.02633	7.90752	0.00161689	0.0943072
VIT_13s0064g01080	0.910185	0.922212	6.36204	7.88472	0.0016194	0.0943072
VIT_08s0040g01600	0.0199118	1.04446	4.14866	7.88394	0.00162026	0.0943072
VIT_10s0003g01170	1.48909	1.92416	2.24254	7.88205	0.00162231	0.0943072
VIT_06s0009g00230	0.35478	0.999124	5.06577	7.86965	0.00163591	0.0948269
VIT_02s0033g01360	0.275123	0.941719	5.5778	7.86529	0.00164072	0.0948355
VIT_03s0091g00500	-1.43679	0.940329	2.24721	7.84475	0.00166358	0.0956411
VIT_08s0040g00980	-0.567182	-1.03757	7.75144	7.8846	0.00166406	0.0956411
VIT_02s0012g01380	0.610067	0.979849	7.44108	7.8288	0.00168157	0.0961979
VIT_08s0007g02520	0.761331	1.20552	4.2434	7.82736	0.0016832	0.0961979
VIT_11s0016g00590	0.239481	0.957651	7.6054	7.81784	0.00169405	0.0965468
VIT_16s0050g01470	0.871729	1.02576	5.64541	7.86581	0.00170002	0.0966163
VIT_08s0007g02440	-2.12677	-0.0997746	2.38326	7.80792	0.00170543	0.0966537
VIT_01s0011g01730	-0.875874	0.408658	4.54822	7.81126	0.00171191	0.0967517
VIT_17s0000g09220	0.816204	1.08309	5.48651	7.91223	0.00172111	0.0970018
VIT_16s0050g01850	-1.06038	-0.366037	6.4594	7.80934	0.00172699	0.0970642
VIT_01s0026g02100	0.514136	1.05339	5.95625	7.86024	0.00175623	0.0984358
VIT_00s0233g00090	-1.48316	-2.5812	3.14571	10.1414	0.00177286	0.099095
VIT_08s0040g02610	0.0691482	-1.46049	3.60216	7.8355	0.00179235	0.0999099
VIT_11s0052g00420	1.92681	1.74055	2.49073	7.76875	0.00181566	0.100833
VIT_11s0016g05230	0.916713	1.30146	3.97096	7.73455	0.0018278	0.100833
VIT_13s0019g01530	-0.61537	-0.959999	5.94928	7.70444	0.00182909	0.100833
VIT_10s0116g00500	0.0395875	1.06743	4.2112	7.70176	0.00183242	0.100833
VIT_14s0083g00340	0.72556	1.01072	5.61534	7.70074	0.00183368	0.100833
VIT_13s0019g03640	-0.556131	-1.04475	5.05548	7.68723	0.00185057	0.101487
VIT_02s0033g00540	1.10269	1.44235	3.3436	7.67845	0.00186162	0.101819
VIT_14s0036g01100	1.89337	2.17068	2.56395	8.25086	0.00187853	0.102349
VIT_00s0125g00020	-0.310412	-1.0958	5.31751	7.71418	0.00188138	0.102349
VIT_09s0018g02110	0.0721784	0.823811	7.25077	7.64452	0.00190502	0.103359
VIT_07s0005g04180	0.671247	1.00241	5.46732	7.62497	0.00193052	0.104464
VIT_00s2015g00020	-3.51254	-0.527721	1.0828	7.61396	0.00194503	0.10497
VIT_11s0016g01380	0.604542	0.976955	6.57308	7.60644	0.00195502	0.105229
VIT_13s0019g01750	0.7548	1.29208	3.71791	7.59421	0.00197137	0.105706
VIT_05s0094g00490	-0.530013	-1.06521	4.68744	7.59206	0.00197426	0.105706
VIT_05s0124g00010	0.186523	0.911516	6.82132	7.58289	0.00198663	0.106089
VIT_05s0020g04600	1.02305	0.76469	5.44663	7.57677	0.00199492	0.106253
VIT_14s0030g01240	0.213104	-0.957712	4.32306	7.57119	0.00200253	0.10638
VIT_13s0019g04810	-0.99976	-1.9448	2.29821	7.56026	0.00201751	0.106896
VIT_09s0002g03250	-0.738503	-1.02868	5.66504	7.68882	0.00205704	0.108708
VIT_04s0043g00740	-0.311784	-0.989915	5.40449	7.52694	0.00206392	0.108789
VIT_06s0004g06000	0.597221	0.957913	6.83278	7.52286	0.00206968	0.108811
VIT_19s0027g01890	-0.350185	0.810483	5.42001	7.99089	0.00207741	0.108936
VIT_13s0106g00730	0.16908	0.90085	5.77202	7.50899	0.00208939	0.109282
VIT_05s0102g00460	0.247397	1.04983	4.25603	7.49118	0.00211499	0.110337
VIT_07s0129g00810	-0.225034	1.11867	3.38284	7.48539	0.00212338	0.110492
ENSRNA049470012	-0.261963	2.15038	1.30495	7.54019	0.00215185	0.111626
VIT_09s0018g01710	0.419679	0.957593	5.80198	7.45939	0.00216152	0.111626
VIT_17s0000g04470	0.842394	0.989191	4.99756	7.45661	0.00216563	0.111626
VIT_14s0068g01070	-0.191394	0.916426	4.1377	7.45192	0.00217261	0.111626
VIT_04s0023g01250	0.3598	0.966821	6.154	7.45191	0.00217262	0.111626
VIT_10s0003g00890	0.651249	0.941772	6.88168	7.4417	0.00218788	0.112128
VIT_01s0010g01810	0.541865	1.02299	5.6066	7.43924	0.00221921	0.113281
VIT_07s0031g02950	0.631962	1.42913	3.95588	7.96212	0.00222864	0.113281
VIT_05s0020g04240	-0.322348	1.61881	1.8928	7.40997	0.00223602	0.113281
VIT_05s0029g01060	0.515061	0.979385	6.74667	7.40721	0.00224026	0.113281
VIT_01s0150g00550	0.258244	1.00076	4.96028	7.40716	0.00224033	0.113281
VIT_00s0484g00030	1.03893	0.953693	4.51037	7.39655	0.00225671	0.113281
VIT_01s0026g00980	-0.0771156	-0.942112	5.51439	7.396	0.00225757	0.113281
VIT_15s0107g00300	0.641857	1.14447	4.44033	7.4138	0.00225812	0.113281
VIT_12s0035g00270	0.642295	1.01059	10.0776	7.39411	0.0022605	0.113281
VIT_16s0098g01170	0.178101	1.67532	2.31669	7.37296	0.0022936	0.114658
VIT_07s0005g00840	0.635925	1.05345	10.0305	7.33985	0.00234644	0.117011
VIT_06s0009g00310	-1.44925	0.284189	3.26586	7.36614	0.0023802	0.118405
VIT_17s0000g05050	0.884577	0.834291	5.76986	7.30517	0.00240318	0.119169
VIT_03s0088g00320	-0.685062	-0.939125	6.98606	7.32896	0.00240728	0.119169
VIT_04s0043g00130	-0.1628	-1.02245	4.97131	7.29083	0.00242706	0.119857
VIT_11s0016g01400	0.831078	-0.185972	6.80127	7.59787	0.00243549	0.119982
VIT_18s0041g00280	-0.801829	-0.829579	8.04474	7.27689	0.00245053	0.120431
VIT_09s0002g08330	-0.215878	-1.04429	5.44118	7.32413	0.0024595	0.120511
VIT_05s0077g01820	0.266175	1.93057	1.65648	7.2672	0.00246697	0.120511
VIT_12s0134g00200	-0.278715	0.984603	3.65184	7.26315	0.00247388	0.120511
VIT_14s0068g01020	0.904699	1.26691	3.83338	7.262	0.00247584	0.120511
VIT_17s0000g07190	-1.04955	-0.691092	10.1566	7.29982	0.0024907	0.120944
VIT_06s0004g07570	-0.471984	-1.03745	5.47209	7.25106	0.00250811	0.12101
VIT_13s0019g05210	0.907479	1.08381	4.46517	7.23731	0.00252281	0.12101
VIT_12s0142g00200	0.240042	0.953361	5.63115	7.24096	0.00252532	0.12101
VIT_14s0081g00710	0.559992	0.960124	8.18679	7.23157	0.00252848	0.12101
VIT_08s0007g05880	0.673624	0.924177	7.45992	7.2279	0.00253491	0.12101
VIT_12s0142g00090	0.0824611	0.948739	4.38768	7.22454	0.00254079	0.12101
VIT_08s0007g07340	0.431105	0.991611	4.83541	7.22146	0.00254621	0.12101
VIT_05s0094g01620	0.562837	1.00158	4.82107	7.21605	0.00255577	0.12101
VIT_15s0021g00920	0.536149	0.962829	7.44123	7.21501	0.00255761	0.12101
VIT_15s0046g01970	0.2251	1.05598	4.20309	7.20683	0.00257214	0.12101
VIT_14s0068g00790	0.664407	1.17935	6.38241	8.01413	0.00257349	0.12101
VIT_02s0012g00290	0.68115	0.91755	6.32139	7.20188	0.00258097	0.12101
VIT_00s1553g00010	2.63106	4.12465	0.180879	7.20004	0.00258426	0.12101
VIT_06s0061g00680	0.439997	1.13601	4.0263	7.19476	0.00259373	0.12101
VIT_08s0007g01430	0.0969447	-0.950418	5.06485	7.19913	0.00259388	0.12101
VIT_01s0137g00790	-1.83233	0.841015	2.13768	7.37727	0.00259674	0.12101
VIT_12s0028g01030	1.34574	0.824118	3.96529	7.23741	0.00259928	0.12101
VIT_13s0019g05080	0.395359	0.988076	5.15014	7.18873	0.00260458	0.12101
VIT_04s0023g00920	-0.71318	-0.942001	5.21368	7.18847	0.00260505	0.12101
VIT_09s0002g00670	-0.239672	1.7478	2.12181	7.43131	0.00261432	0.121164
VIT_00s0324g00010	-0.644942	-1.27682	4.51624	7.60576	0.00262439	0.121354
VIT_01s0011g00940	0.650834	1.06434	4.62223	7.15312	0.0026697	0.12317
VIT_14s0081g00200	0.469386	1.19359	4.03385	7.15072	0.00267903	0.12332
VIT_13s0084g00110	0.504572	0.974844	5.27945	7.14161	0.00269112	0.123369
VIT_06s0004g05560	0.966341	1.09353	5.5358	7.61962	0.00269282	0.123369
VIT_16s0050g01870	0.332127	-0.950908	4.08383	7.13778	0.00269827	0.123369
VIT_11s0037g00110	0.589732	0.99344	5.9546	7.15599	0.00270874	0.12357
VIT_04s0008g05870	-1.06869	-0.701022	5.2298	7.1797	0.00272509	0.124037
VIT_13s0067g00990	-1.58206	-0.175204	3.41532	7.13613	0.00277652	0.126096
VIT_09s0002g02280	1.01467	1.67409	4.21285	8.77682	0.00282889	0.12815
VIT_10s0003g00860	0.609858	0.995144	5.3167	7.06704	0.00283434	0.12815
VIT_15s0046g01220	0.432621	0.962054	5.22682	7.05407	0.00286008	0.129027
VIT_01s0011g06260	0.341808	0.907096	5.59951	7.03323	0.00290192	0.130625
VIT_02s0012g00030	0.479161	1.19002	3.87653	7.02207	0.00292461	0.13111
VIT_08s0007g07060	0.249985	1.08101	3.98875	7.01895	0.00293099	0.13111
VIT_00s1547g00010	0.759345	1.25629	3.89549	7.03453	0.00293277	0.13111
VIT_17s0000g09550	1.3623	1.17325	3.38159	7.01529	0.00293848	0.13111
VIT_05s0020g04490	0.13992	0.873	5.50185	7.01016	0.00294903	0.131293
VIT_18s0072g00740	-0.095442	0.826411	4.6209	7.00042	0.00296915	0.1319
VIT_14s0083g00850	0.561331	1.38125	3.30918	6.98462	0.00300212	0.132992
VIT_09s0002g04100	0.349566	0.957688	5.36663	6.9824	0.00300679	0.132992
VIT_08s0007g06790	0.0384257	0.828136	6.18896	6.9787	0.00301458	0.133047
VIT_01s0010g01830	-2.14307	-0.564503	2.26214	6.97345	0.00302565	0.133247
VIT_07s0031g02480	-0.732026	-0.89503	7.72444	6.9635	0.00309808	0.136142
VIT_01s0011g05650	0.839341	0.946873	6.79381	7.07561	0.00310795	0.136281
VIT_01s0010g01740	-0.258824	-0.972478	5.3414	6.9262	0.00312742	0.13684
VIT_08s0007g05120	0.729586	0.97853	5.45897	6.91143	0.00316237	0.138008
VIT_09s0002g02950	5.49696	5.2637	0.0201213	6.9467	0.0031736	0.138008
VIT_00s0207g00250	0.675353	1.26554	3.69651	6.9028	0.00317913	0.138008
VIT_10s0003g01080	1.08862	0.435258	5.03928	6.91779	0.00318126	0.138008
VIT_11s0016g04000	0.50844	1.08911	4.44896	6.88507	0.00321895	0.139067
VIT_00s2507g00010	-2.07483	0.663834	1.77067	6.9014	0.00321932	0.139067
VIT_04s0023g01700	0.913304	0.731205	6.92387	6.87393	0.00324423	0.139496
VIT_12s0028g01750	0.774058	1.08569	5.84812	7.3104	0.00324652	0.139496
VIT_01s0010g00980	-0.527953	-1.42562	4.99692	8.18459	0.00327067	0.139496
VIT_03s0038g04590	-0.292859	-0.950634	5.84906	6.86127	0.0032732	0.139496
VIT_11s0016g04790	0.412914	2.13338	1.26936	6.86017	0.00327574	0.139496
VIT_12s0028g00400	-2.55222	0.0460217	1.50956	6.86006	0.003276	0.139496
VIT_04s0023g00130	0.475351	-1.11322	3.61004	6.97755	0.00327725	0.139496
VIT_04s0044g01300	-1.13594	-1.41286	3.15435	6.85311	0.00332849	0.141381
VIT_15s0048g02060	5.70602	4.68192	-0.0400033	6.86926	0.003349	0.141956
VIT_13s0019g00740	0.144056	0.950413	4.5183	6.82142	0.00336623	0.14239
VIT_09s0002g04150	0.475585	1.03775	4.58075	6.80812	0.00339792	0.142737
VIT_11s0118g00810	0.354791	0.950622	5.2016	6.80634	0.00340219	0.142737
VIT_03s0038g03660	-0.502775	-1.09512	4.57707	6.80628	0.00340232	0.142737
VIT_03s0038g00200	-0.292062	-1.86945	2.44046	6.8062	0.00340251	0.142737
VIT_17s0000g04640	0.625718	1.04992	5.1465	6.87423	0.00346232	0.144416
VIT_08s0007g00760	-2.48512	0.808027	1.13786	6.77717	0.00347286	0.144416
VIT_11s0016g00470	-0.698803	-0.858217	7.83719	6.77625	0.0034751	0.144416
VIT_00s0551g00010	0.617549	0.986525	9.58947	6.7742	0.00348012	0.144416
VIT_03s0017g00140	-1.80314	-2.56141	1.07515	6.77261	0.00348404	0.144416
VIT_18s0001g08310	0.0889061	-0.766043	6.65398	6.77217	0.00348512	0.144416
VIT_18s0122g01160	0.799643	1.14708	4.18094	6.79085	0.00349513	0.144496
VIT_15s0021g02540	-1.16328	-1.42961	2.79844	6.76268	0.00350854	0.144496
VIT_10s0116g00570	-1.67883	0.344875	2.57343	6.76838	0.00351463	0.144496
VIT_10s0003g01830	0.0418066	1.28891	3.02024	6.75988	0.00351547	0.144496
VIT_14s0030g00260	-0.36397	1.60917	1.62546	6.75422	0.00352956	0.144546
VIT_03s0038g04570	-0.248492	0.696782	5.18142	6.75369	0.00353088	0.144546
VIT_07s0031g00680	0.66387	0.906202	5.92698	6.74733	0.00354678	0.144781
VIT_14s0068g01180	0.480707	1.01594	5.09949	6.7738	0.00355085	0.144781
VIT_11s0118g00650	0.513554	0.921863	6.08921	6.73981	0.00356567	0.145094
VIT_10s0116g00490	-0.870603	-1.10124	3.94477	6.73669	0.00357353	0.145124
VIT_06s0004g01100	0.866992	1.21747	3.75253	6.72911	0.00359272	0.14536
VIT_14s0060g02140	-0.112988	-0.83729	7.108	6.72875	0.00359363	0.14536
VIT_19s0015g01300	0.651447	-0.333663	6.37877	6.77788	0.00360632	0.145556
VIT_07s0151g00530	0.9389	1.15551	4.80489	7.17428	0.00361279	0.145556
VIT_12s0035g01840	-0.765759	-0.805139	6.82882	6.71201	0.00363642	0.145947
VIT_00s0317g00110	0.69096	0.95573	8.06224	6.72086	0.00365251	0.145947
VIT_18s0089g00100	-0.592331	-1.37223	3.72209	6.74274	0.00365693	0.145947
VIT_08s0007g03020	0.977422	1.05378	6.25974	7.36198	0.00366517	0.145947
VIT_05s0049g00010	-0.355204	-0.913807	6.86285	6.69947	0.00366882	0.145947
VIT_06s0061g00930	-0.399377	-1.87529	2.46846	6.69826	0.00367197	0.145947
VIT_14s0083g00120	0.263843	0.902466	5.80153	6.6975	0.00367393	0.145947
VIT_12s0059g01100	-0.719444	-0.881324	5.31565	6.69522	0.00367987	0.145947
VIT_18s0122g00290	-3.47085	2.5355	-0.0694089	6.8713	0.00369416	0.146228
ENSRNA049467282	-1.29058	2.60577	0.186018	6.70496	0.0037125	0.146669
VIT_02s0033g01050	0.693524	1.39854	3.38783	6.71178	0.0037238	0.14683
VIT_07s0151g00470	1.05772	1.97104	2.10665	6.68075	0.00375729	0.147691
VIT_19s0015g00730	0.660887	0.865834	6.07871	6.66475	0.00376015	0.147691
VIT_02s0025g04500	0.385524	0.944864	4.87707	6.6536	0.00379	0.148577
VIT_13s0156g00300	0.544432	1.21549	3.8341	6.64904	0.00380226	0.148771
VIT_04s0044g00130	-0.379332	-1.05089	5.07357	6.67286	0.003827	0.149237
VIT_08s0007g07840	-0.0159023	0.803692	5.02684	6.63922	0.00382886	0.149237
VIT_08s0007g07710	-2.04183	3.56533	-0.346034	6.76983	0.00383847	0.149326
VIT_06s0004g01830	-0.189017	1.41277	2.40618	6.63226	0.00384782	0.149404
VIT_08s0007g05350	0.919462	0.777128	8.2924	6.62548	0.00386637	0.149838
VIT_03s0038g04450	-0.959162	-0.329943	5.68584	6.62221	0.00387536	0.149901
VIT_11s0037g00450	-1.4551	0.889217	1.86154	6.61796	0.00388709	0.15007
VIT_12s0028g00410	0.731705	1.14027	5.71546	7.2154	0.0039017	0.150349
VIT_04s0023g03350	-0.779197	-0.855341	7.80506	6.66362	0.00391829	0.150702
VIT_05s0049g00180	0.394166	0.945887	5.85268	6.62933	0.00393625	0.151107
VIT_10s0003g00010	0.606603	0.937906	5.34066	6.57863	0.00399727	0.153161
VIT_09s0002g05780	-0.0435179	-1.49602	2.93065	6.57568	0.00400567	0.153194
VIT_07s0005g03420	0.242091	1.40365	2.76121	6.56084	0.00404821	0.154452
VIT_19s0015g00520	0.525985	1.00061	4.75318	6.55831	0.0040555	0.154452
VIT_08s0056g01660	0.0980305	0.900994	4.66802	6.5563	0.00406132	0.154452
VIT_09s0002g01390	0.441427	0.993615	4.63043	6.54884	0.00408297	0.154985
VIT_06s0080g01220	0.414783	0.881684	6.11023	6.54158	0.00410414	0.155499
VIT_12s0028g02960	0.439677	1.07928	5.72735	7.01651	0.00413587	0.156171
VIT_06s0004g07090	0.349789	0.975079	4.5737	6.53031	0.00413724	0.156171
VIT_17s0000g07720	0.121855	0.794358	6.03277	6.52076	0.00416551	0.156467
VIT_01s0011g02160	-0.900239	-0.829978	6.13332	6.80128	0.00416942	0.156467
VIT_11s0052g01600	0.777915	0.888838	5.65076	6.51786	0.00417411	0.156467
VIT_09s0002g02540	0.53168	0.940928	5.77559	6.51728	0.00417585	0.156467
VIT_12s0035g01050	1.08167	0.753032	5.16243	6.67343	0.00419428	0.156869
VIT_12s0028g03700	-0.680038	-1.0055	4.62344	6.50447	0.0042142	0.157102
VIT_18s0122g01060	1.00629	0.989167	4.4289	6.5372	0.00421641	0.157102
VIT_00s1679g00010	0.854263	2.66841	0.696547	6.50133	0.00422366	0.157102
VIT_16s0050g02320	-2.1859	-0.185952	2.09878	6.49817	0.00423318	0.157168
VIT_16s0039g01570	0.410385	0.970752	5.13112	6.49645	0.00424402	0.157284
VIT_04s0043g00770	0.317732	1.13395	3.73004	6.48543	0.00427187	0.158028
VIT_01s0113g00530	-0.413006	-2.97397	1.35052	6.4814	0.00428421	0.158077
VIT_08s0007g00710	0.378224	-0.787124	4.128	6.47992	0.00428873	0.158077
VIT_01s0011g04040	2.37556	1.11241	1.16055	6.46729	0.00432764	0.159223
VIT_09s0002g08070	0.619928	1.14852	4.394	6.63395	0.00433753	0.159299
VIT_19s0014g05430	0.450478	1.03844	4.23581	6.46051	0.00434866	0.159419
VIT_00s0229g00100	-0.254596	0.617831	6.20134	6.4565	0.00436113	0.159589
VIT_14s0030g01900	0.656808	0.890676	6.8188	6.45364	0.00437009	0.15963
VIT_00s2527g00010	-0.75516	-1.34405	5.46618	7.86028	0.0043849	0.159884
VIT_01s0150g00050	0.437383	0.92185	6.48099	6.44481	0.00449017	0.163429
VIT_00s0391g00060	-0.00367583	0.974962	3.9646	6.40856	0.00451345	0.163741
VIT_19s0135g00100	0.535783	0.931957	6.20137	6.43894	0.00451483	0.163741
VIT_00s0225g00070	0.32091	1.07636	4.11955	6.4008	0.00453861	0.164151
VIT_05s0077g00060	-0.653661	-1.30039	3.71486	6.43347	0.00455095	0.164151
VIT_13s0084g00090	-1.92715	0.428797	4.98849	10.4102	0.00455242	0.164151
VIT_05s0094g01100	0.183277	0.85694	5.07556	6.39413	0.00456039	0.164151
VIT_04s0008g03630	0.41876	2.15408	1.98192	6.92592	0.00456647	0.164151
VIT_19s0140g00140	-2.01984	0.00889647	2.09482	6.38657	0.0045852	0.164295
VIT_08s0040g02820	1.25919	1.29012	7.43352	8.21101	0.00458663	0.164295
VIT_18s0164g00030	0.942568	0.679801	7.25516	6.41249	0.00462317	0.165224
VIT_12s0035g00280	-0.562808	-0.908756	7.78599	6.37518	0.0046288	0.165224
VIT_08s0007g01890	1.48378	2.00878	1.75052	6.36245	0.00466525	0.165827
VIT_05s0077g00520	1.6515	2.70409	0.79398	6.36116	0.00466959	0.165827
VIT_02s0012g00100	0.687145	0.915249	6.59134	6.40039	0.00467279	0.165827
VIT_11s0037g00040	0.373747	0.928816	4.93168	6.35856	0.00467831	0.165827
VIT_16s0050g01580	0.25421	0.902579	6.68569	6.42938	0.00472197	0.167084
VIT_03s0038g01110	0.627403	2.30744	1.0085	6.34071	0.00473872	0.167385
VIT_08s0007g01330	0.314975	0.902998	5.11757	6.33427	0.00476071	0.167607
VIT_05s0077g01580	0.623935	-0.215546	7.57621	6.33203	0.0047684	0.167607
VIT_08s0040g01890	-0.681761	-0.961362	7.97049	6.55125	0.00476971	0.167607
VIT_06s0009g02230	-0.271773	-0.850711	6.88686	6.32853	0.00478039	0.167693
VIT_18s0001g02960	-0.649246	-3.27179	1.07397	6.31908	0.00481301	0.167846
VIT_12s0034g01330	0.445561	0.997212	4.63762	6.31709	0.00481991	0.167846
VIT_06s0009g03390	0.560717	1.68622	2.24662	6.3169	0.00482057	0.167846
VIT_12s0028g03780	0.862159	1.07063	4.59552	6.47919	0.00482144	0.167846
VIT_13s0019g03470	-0.324245	-0.893715	6.13913	6.31262	0.00483545	0.167846
VIT_19s0135g00070	0.111515	-0.726694	6.00167	6.31259	0.00483558	0.167846
VIT_03s0017g02160	0.870795	0.825753	4.96149	6.31059	0.00484252	0.167846
VIT_07s0005g05660	0.716997	0.821868	6.52937	6.30763	0.00485285	0.167918
VIT_02s0025g02020	0.780955	1.14891	4.93734	6.79132	0.00487856	0.168521
VIT_14s0030g01230	0.234355	-0.68933	8.66204	6.29629	0.00489265	0.168621
VIT_09s0002g05400	-0.520174	2.63019	0.3447	6.35025	0.00489802	0.168621
VIT_14s0108g00810	-0.310251	-0.95541	7.55594	6.35766	0.00495909	0.170435
VIT_12s0035g00340	-1.15505	-0.0165547	3.99063	6.27158	0.00498058	0.170694
VIT_09s0002g00740	-0.725437	-0.857556	7.31839	6.34739	0.00498341	0.170694
VIT_09s0096g00140	3.76983	3.58961	0.257624	6.26774	0.00499439	0.170783
VIT_17s0053g00400	1.86011	2.70594	0.861316	6.25534	0.00503926	0.171539
VIT_14s0066g02640	1.79988	2.51151	1.51702	6.50678	0.00503989	0.171539
VIT_12s0028g03340	0.151982	0.811703	5.70521	6.25049	0.00505692	0.171539
VIT_18s0041g01230	-1.00179	-0.499753	8.22851	6.38474	0.00505869	0.171539
VIT_05s0094g00390	0.679955	0.937727	4.83431	6.24924	0.0050615	0.171539
VIT_01s0010g02030	-1.34934	-0.688006	7.24004	7.79975	0.00506708	0.171539
VIT_11s0016g01450	1.12636	2.80549	0.531198	6.24355	0.00508232	0.171769
VIT_08s0040g00020	0.59579	0.977139	4.60183	6.24054	0.00509338	0.171857
VIT_08s0007g02500	0.494862	0.918647	5.05869	6.23238	0.00512348	0.172375
VIT_08s0040g03230	0.923805	0.799765	4.82829	6.23179	0.00512568	0.172375
VIT_11s0118g00180	0.90658	0.677536	5.52838	6.22059	0.00516734	0.17349
VIT_17s0000g09470	0.835184	1.06471	4.22475	6.22825	0.00518759	0.173883
VIT_07s0191g00050	-0.585133	0.904844	2.96842	6.21099	0.00520331	0.174123
VIT_07s0191g00200	-0.445237	-1.54391	2.91878	6.20788	0.00521503	0.174228
VIT_12s0028g03040	0.191023	0.825165	5.85448	6.20202	0.00523718	0.17466
VIT_03s0038g01090	0.589092	2.18565	1.08424	6.19823	0.00525158	0.17466
VIT_09s0002g01380	3.28809	3.95307	0.293561	6.19767	0.0052537	0.17466
VIT_05s0020g01830	0.520324	-0.482676	6.41952	6.31963	0.00526255	0.174668
VIT_16s0039g01460	0.386305	0.969401	5.20237	6.23392	0.00527955	0.174947
VIT_14s0128g00180	0.46543	0.939571	5.22118	6.17879	0.00532597	0.176199
VIT_08s0007g02820	0.696675	1.24712	3.37598	6.17403	0.00534438	0.176455
VIT_16s0098g00880	0.655109	0.926918	6.58666	6.26241	0.00535235	0.176455
VIT_01s0010g01730	-0.163275	0.66471	5.72363	6.17007	0.00535972	0.176455
VIT_11s0016g03320	-0.589613	-0.852924	6.63606	6.14797	0.00544629	0.178596
VIT_07s0005g01240	-0.278691	-1.18311	4.2856	6.26013	0.0054507	0.178596
VIT_15s0021g02270	0.232774	1.65286	2.10257	6.14675	0.00545111	0.178596
VIT_19s0014g03520	0.520053	0.915194	6.47663	6.17809	0.00546066	0.178621
VIT_05s0049g01120	1.13159	1.83505	4.37236	8.57313	0.00549101	0.179274
VIT_13s0156g00120	0.751591	0.906378	6.98176	6.24406	0.00549824	0.179274
VIT_00s1916g00010	0.579005	1.04893	4.07354	6.13024	0.00551675	0.179492
VIT_04s0008g01690	0.516847	0.859106	6.06021	6.12806	0.00552549	0.179492
VIT_08s0007g03990	0.124877	-0.95565	4.23671	6.1266	0.00553138	0.179492
VIT_06s0004g00930	0.445841	0.868582	5.76958	6.1234	0.00554423	0.179622
VIT_18s0001g09130	0.357538	0.83844	5.98716	6.11527	0.00557703	0.179933
VIT_19s0090g01460	0.0401279	0.799061	5.00962	6.11374	0.00558325	0.179933
VIT_04s0008g02050	0.431991	0.941173	7.53393	6.21696	0.00559259	0.179933
VIT_06s0004g02140	-0.277841	-0.905865	5.66929	6.10965	0.00559987	0.179933
VIT_04s0008g04160	0	4.96906	-0.696944	6.17698	0.00560279	0.179933
VIT_01s0010g01460	0.679199	1.23995	4.21023	6.47479	0.00560688	0.179933
VIT_17s0053g00090	-0.819738	-1.06886	4.06099	6.12453	0.00565361	0.181147
VIT_09s0002g00700	1.09929	1.66519	2.48619	6.09164	0.00567715	0.181615
VIT_01s0011g04640	-0.398181	-0.929983	5.38329	6.08814	0.00568808	0.181679
VIT_01s0011g05750	-0.299687	-0.961033	4.89405	6.08035	0.00572039	0.181891
VIT_14s0060g00790	0.904727	-0.483573	3.35332	6.08351	0.00572605	0.181891
VIT_11s0065g00970	-1.89062	-5.63359	0.0168904	6.1115	0.00572607	0.181891
VIT_11s0016g02360	-0.056993	-0.899064	4.84017	6.07793	0.00573048	0.181891
VIT_12s0035g01200	-0.295643	-0.887505	5.42652	6.06933	0.00576646	0.182149
VIT_05s0051g00340	-0.953216	-0.437356	7.36737	6.11322	0.00576656	0.182149
VIT_10s0003g02890	0.0286191	-0.791424	9.80983	6.06756	0.00577387	0.182149
VIT_17s0000g06870	0.575823	1.02085	4.4378	6.06744	0.0057744	0.182149
VIT_01s0010g02900	0.570166	0.890973	7.69217	6.05918	0.00580922	0.182859
VIT_11s0016g04720	0.53109	-0.470398	4.84619	6.05783	0.0058149	0.182859
VIT_17s0000g05840	-0.80093	-0.994108	4.14338	6.04683	0.0058617	0.184046
VIT_11s0016g00100	-0.76159	-0.880582	6.25497	6.28702	0.00587651	0.184227
VIT_16s0100g00360	-0.428256	-0.902155	5.68406	6.03947	0.0058932	0.184466
VIT_08s0007g06480	0.462536	-0.427736	6.44368	6.03424	0.00591572	0.184887
VIT_12s0028g03730	0.757404	1.00595	7.6307	6.38137	0.00595094	0.185605
VIT_00s0527g00020	0.257611	0.872007	5.05396	6.02471	0.00595695	0.185605
VIT_07s0129g00310	0.0999562	0.847183	5.96631	6.12299	0.00597553	0.185899
VIT_02s0087g00380	0.651104	1.29955	3.69052	6.20388	0.00599243	0.186141
VIT_00s2608g00010	-0.224452	-0.91328	5.21385	6.01415	0.00600299	0.186184
VIT_17s0000g01920	-0.726429	-0.911681	5.70607	6.19372	0.00602552	0.186311
VIT_00s1355g00010	0.428695	1.27834	3.09218	6.00687	0.00603496	0.186311
VIT_04s0023g03810	-0.123418	0.986613	3.59509	6.00665	0.00603596	0.186311
VIT_18s0001g10150	0.516884	0.880218	7.56196	6.0041	0.0060472	0.186311
VIT_01s0137g00200	-4.25131	1.64301	0.0012205	6.04672	0.00605703	0.186311
VIT_15s0046g03150	1.73295	-0.866533	0.960906	5.99921	0.00606882	0.186311
VIT_00s0246g00070	0.443787	-1.33008	2.62649	5.99868	0.00607118	0.186311
VIT_05s0020g00200	0.755111	0.975434	4.55325	5.99158	0.0061027	0.186582
VIT_06s0009g01740	0.432049	1.70459	2.27616	6.0736	0.00610678	0.186582
VIT_07s0151g00900	0.845566	1.5919	6.02546	8.54916	0.00610751	0.186582
VIT_12s0035g01400	0.493044	1.15553	3.59586	5.98746	0.0061211	0.186716
VIT_05s0077g00910	0.884638	1.16189	4.82512	6.57023	0.00615207	0.187138
VIT_08s0007g03110	0.665056	0.906679	8.38381	5.98751	0.00617536	0.187138
VIT_19s0015g01290	0.261193	-1.01369	3.77671	5.9873	0.00617629	0.187138
VIT_09s0002g02200	-0.735598	-0.833947	8.15229	6.02338	0.00618535	0.187138
VIT_17s0000g05770	-0.230285	-1.87982	2.20228	5.97311	0.00618559	0.187138
VIT_07s0005g03350	-0.438535	-0.871896	7.72056	5.97212	0.00619011	0.187138
VIT_03s0063g02460	-0.157214	1.33758	2.48033	5.98517	0.00621215	0.187526
VIT_06s0004g04470	-1.0503	-0.392697	9.89425	6.18042	0.00626032	0.1887
VIT_11s0016g04600	-1.22354	0.745623	2.29517	5.95066	0.00628799	0.189254
VIT_18s0122g00240	0.0246228	1.69889	1.56253	5.94547	0.0063119	0.189333
VIT_12s0034g01140	0.61882	-0.246879	7.34687	5.93839	0.00634472	0.189333
VIT_11s0016g00690	-0.115045	0.650307	7.20392	5.93835	0.00634489	0.189333
VIT_12s0059g00590	-0.890507	-0.64393	10.1458	5.93832	0.00634502	0.189333
VIT_15s0021g02470	0.939096	1.28782	3.28759	5.93777	0.00634757	0.189333
VIT_05s0094g00350	-0.79229	-2.61333	1.56834	5.96998	0.00634976	0.189333
VIT_01s0026g00410	-0.986855	-5.87098	0.284148	5.96709	0.00635577	0.189333
VIT_05s0029g00480	0.74146	0.802785	8.46858	5.92939	0.00638666	0.189933
VIT_01s0137g00460	0.397837	0.949388	5.57934	6.03513	0.00640366	0.189933
VIT_16s0050g01830	1.35665	-0.141471	2.56576	5.96763	0.00640406	0.189933
VIT_14s0066g01640	0.617637	0.994013	5.04794	6.02776	0.00641326	0.189933
VIT_14s0066g01460	-0.0858099	-0.869115	5.14907	5.91978	0.00643175	0.189967
VIT_12s0034g01710	1.49487	2.98499	0.39192	5.9181	0.00643968	0.189967
VIT_13s0047g01140	-0.50074	-0.887942	5.18209	5.91752	0.0064424	0.189967
VIT_06s0004g04480	0.0121065	-0.894816	4.49645	5.90336	0.00650961	0.191307
VIT_05s0062g00910	0.86817	0.893322	7.08181	6.16916	0.00652265	0.191307
VIT_03s0038g02390	-1.46195	0.286414	2.71199	5.9003	0.00652425	0.191307
VIT_08s0007g03870	0.311485	1.05898	5.4273	6.47703	0.00654654	0.191307
VIT_11s0078g00310	0.591417	0.847921	6.03605	5.89564	0.00654659	0.191307
VIT_18s0001g06380	-2.8087	-1.3358	0.809347	5.89469	0.00655117	0.191307
VIT_04s0023g03920	0.682888	1.11834	4.98244	6.33608	0.00655366	0.191307
VIT_05s0102g00120	0.381338	-0.546426	5.90095	5.88609	0.00659259	0.19187
VIT_10s0116g00060	-0.363929	-0.950265	5.23606	5.88809	0.00659767	0.19187
VIT_06s0080g00920	0.713667	-0.0839486	6.83619	5.88431	0.00660124	0.19187
VIT_07s0031g01830	-1.13251	-1.18353	3.85499	6.33803	0.00661465	0.19189
VIT_02s0012g00190	-0.522984	-0.82134	7.06507	5.87862	0.00662884	0.19189
VIT_03s0063g00780	0.0792852	1.13205	3.37245	5.87833	0.00663025	0.19189
VIT_14s0060g02440	0.19306	0.87737	4.63036	5.87346	0.00665402	0.192305
VIT_15s0024g01030	-0.99741	-2.40688	1.62175	5.87556	0.00670109	0.193198
VIT_05s0049g00140	0.918949	1.67538	2.39965	5.86328	0.00670393	0.193198
VIT_04s0023g00600	0.140261	-0.714048	7.5892	5.85658	0.00673699	0.193877
VIT_00s2608g00020	0.199048	-1.19252	3.25462	5.84908	0.00677422	0.194279
VIT_02s0025g04630	0.386469	0.824886	7.35767	5.84592	0.00678999	0.194279
VIT_18s0001g00910	-0.128155	-1.26537	3.74819	5.91241	0.00679124	0.194279
VIT_13s0156g00140	0.444273	0.975986	4.61702	5.84439	0.00679764	0.194279
VIT_19s0015g01850	-0.420821	-0.85606	5.72563	5.84207	0.00680924	0.194279
VIT_14s0006g00660	1.32968	1.84965	2.16129	5.87838	0.00682026	0.194279
VIT_15s0021g01010	0.602575	0.939568	5.59075	5.911	0.00682195	0.194279
ENSRNA049469766	-0.126405	1.94795	1.87466	6.39309	0.0068322	0.194279
VIT_08s0056g01600	0.820316	0.0431158	9.76564	5.8512	0.00683691	0.194279
VIT_05s0094g01400	0.51991	0.900368	9.72174	5.83412	0.00684914	0.194355
VIT_09s0002g02490	0.331406	1.35116	2.68847	5.82211	0.00690996	0.19533
VIT_12s0057g00880	0.637501	0.82449	6.54583	5.82086	0.0069163	0.19533
VIT_15s0021g01180	0.662135	0.913385	6.88819	5.94426	0.00691779	0.19533
VIT_18s0122g00480	0.0938844	0.732305	6.79698	5.81976	0.00692188	0.19533
VIT_04s0008g03100	0.0482888	-0.713072	7.3018	5.81614	0.00694035	0.19558
VIT_00s0174g00330	0.316518	0.839987	7.35213	5.81144	0.00696443	0.195797
VIT_17s0000g00070	-1.82222	-1.91913	5.10792	10.2628	0.0069681	0.195797
VIT_02s0012g00550	-1.07305	-0.326708	4.34419	5.80728	0.00698579	0.195797
VIT_01s0011g01820	-0.413387	-0.881133	8.00088	5.80642	0.00699021	0.195797
VIT_08s0007g03950	0.764593	0.804086	6.90308	5.81625	0.00699868	0.195797
VIT_07s0031g01680	1.22843	1.66491	2.32849	5.80212	0.00701237	0.195797
VIT_00s0332g00060	-0.565844	-1.08645	5.8399	6.3986	0.00701542	0.195797
VIT_18s0001g06640	0.678116	1.45775	2.69282	5.7989	0.00702902	0.195907
VIT_11s0052g00080	-0.0437947	0.729085	5.24986	5.7944	0.00705235	0.196289
VIT_02s0025g03590	0.732084	0.891707	4.91573	5.78876	0.00708175	0.196838
VIT_14s0108g01600	-0.781205	-0.96167	5.27314	6.1139	0.00709856	0.197036
VIT_09s0002g03460	0.391877	0.821752	6.80451	5.78174	0.00711847	0.197319
VIT_12s0057g01540	0.407584	1.0246	4.38942	5.81959	0.00717461	0.198605
VIT_18s0001g06260	1.70201	-4.12247	0.0368854	5.79705	0.00719293	0.198732
VIT_04s0008g03950	0.123092	-0.720848	8.18988	5.76575	0.00720295	0.198732
VIT_02s0012g02190	-0.876617	-0.975463	4.75402	6.09843	0.00720852	0.198732
VIT_17s0000g01110	-0.0638471	0.699582	8.6239	5.75864	0.00724079	0.19881
VIT_14s0083g00590	0.768884	0.910365	5.04459	5.78718	0.00724144	0.19881
VIT_15s0046g02910	0.84771	0.803114	5.72286	5.79488	0.00726226	0.19881
VIT_08s0007g05030	1.58107	1.98951	1.65253	5.75131	0.00728012	0.19881
VIT_04s0008g05830	-1.05154	-1.0783	3.73276	5.86471	0.00728072	0.19881
VIT_11s0052g00320	-0.781726	-0.867997	7.14824	6.05778	0.00728213	0.19881
VIT_18s0001g05110	-0.49614	-0.909802	6.16758	5.83168	0.00728887	0.19881
VIT_12s0028g00710	0.658873	0.910031	8.36693	5.79495	0.00728949	0.19881
VIT_03s0063g02260	-0.611466	-0.786665	7.4249	5.74713	0.00730257	0.1989
VIT_08s0040g02670	0.232408	0.805961	6.34436	5.74413	0.00731877	0.199074
VIT_11s0037g00290	4.88025	0	-0.658726	5.7981	0.00735355	0.199464
VIT_07s0005g01980	-1.03132	-1.16551	5.10083	6.87969	0.0073549	0.199464
ENSRNA049468071	1.38867	2.49531	1.06373	5.73607	0.00736249	0.199464
VIT_01s0011g00850	0.64707	-0.395542	4.45328	5.73314	0.00737846	0.19963
VIT_11s0016g00210	-0.909087	-0.762639	6.18219	6.07069	0.00739896	0.199763
VIT_11s0037g00210	-0.715627	-1.04196	7.20879	6.40846	0.00740403	0.199763
VIT_14s0060g01300	0.485766	1.49871	2.75012	5.76262	0.00742004	0.199763
VIT_01s0026g00740	-1.51874	-0.715513	2.84741	5.72337	0.00743191	0.199763
VIT_09s0002g02430	-0.457806	0.436747	9.38157	5.72327	0.00743244	0.199763
VIT_03s0063g01740	-0.981156	-1.01422	3.85014	5.76479	0.00745826	0.200171
VIT_03s0038g02110	1.33355	-0.748524	1.80879	5.71694	0.00746731	0.200171
VIT_15s0021g00570	-0.238535	-0.985638	4.33337	5.71505	0.00747776	0.200187
VIT_15s0024g00740	-5.51665	-0.546254	0.130275	5.73938	0.00750288	0.20057
VIT_14s0068g01970	0.826682	1.4487	2.89249	5.70892	0.00751176	0.20057
VIT_00s0371g00050	0.501597	-0.385939	6.52986	5.712	0.0075222	0.200585
VIT_16s0098g01200	-0.325789	-0.810382	6.80494	5.70336	0.0075427	0.200869
VIT_08s0040g00260	0.0406159	-3.00185	1.04985	5.6974	0.00757606	0.201407
VIT_13s0067g02950	0.354772	0.958556	5.39709	5.89725	0.00758561	0.201407
VIT_02s0087g00400	-0.327601	-0.922661	7.66771	5.78686	0.0075926	0.201407
VIT_17s0000g05700	-2.54873	-0.525765	1.34886	5.69142	0.00760965	0.201596
VIT_17s0000g02520	0.577856	0.805474	5.91285	5.68934	0.00762135	0.201644
VIT_03s0097g00670	-0.810581	-0.685995	5.25437	5.68424	0.00765018	0.202144
VIT_13s0064g00160	0.681066	0.791224	7.75978	5.68161	0.00766513	0.202257
VIT_16s0013g02100	-0.35443	-0.932802	4.73284	5.67998	0.00767435	0.202257
VIT_00s0125g00210	-0.0674928	-1.21441	3.51516	5.6742	0.00770732	0.202863
VIT_07s0185g00040	-0.921673	-0.851548	4.51156	5.72294	0.00775357	0.202959
VIT_02s0025g04590	0.901323	0.8656	4.17214	5.66591	0.00775477	0.202959
VIT_00s0897g00010	0.184522	1.06105	3.51988	5.66485	0.00776089	0.202959
VIT_13s0067g03120	-1.04166	-0.803236	3.74719	5.66293	0.00777196	0.202959
VIT_00s0125g00170	-0.583435	-0.962768	4.70709	5.68495	0.00777355	0.202959
VIT_14s0068g01490	0.17661	1.0623	3.72683	5.66247	0.00777457	0.202959
VIT_11s0037g00680	3.41775	3.81119	0.282924	5.66139	0.00778081	0.202959
VIT_05s0094g01520	-0.352982	-0.849737	9.29785	5.65428	0.00782191	0.203477
VIT_04s0008g00700	-0.161574	-0.892448	7.39625	5.76155	0.0078304	0.203477
VIT_12s0121g00060	-0.0249722	-2.1338	1.84453	5.65113	0.00784022	0.203477
VIT_00s0216g00040	-0.335946	-0.890116	5.341	5.65105	0.00784067	0.203477
VIT_19s0014g03210	-0.628723	-2.15333	1.8273	5.64797	0.0078586	0.203683
VIT_01s0182g00140	-0.767571	1.42697	1.23809	5.6456	0.00787245	0.203702
VIT_09s0002g04680	-0.847066	-0.566116	8.90161	5.64381	0.0078829	0.203702
VIT_10s0003g04820	2.11025	-0.0398197	0.790599	5.6427	0.00788938	0.203702
VIT_00s1405g00010	-0.905502	-2.65452	1.30306	5.63854	0.00791381	0.203969
VIT_18s0001g00820	0.366684	0.907341	7.60338	5.76032	0.00791977	0.203969
VIT_05s0020g04020	0.756667	1.47823	2.7041	5.63082	0.00795929	0.204728
VIT_00s0253g00140	0.885772	1.70447	2.57502	5.82509	0.00799535	0.205396
VIT_18s0001g03870	1.42126	2.61295	0.748307	5.62057	0.0080201	0.205772
VIT_12s0059g02180	0.0102193	1.09416	3.12016	5.61834	0.00803334	0.205852
VIT_13s0019g02280	-0.436037	-0.966922	5.09296	5.65959	0.0080535	0.205989
VIT_01s0010g03390	-0.486799	-1.07887	4.46516	5.70682	0.00805893	0.205989
VIT_11s0052g00960	0.253897	0.807902	6.10684	5.61094	0.00807766	0.206205
VIT_03s0088g00710	-2.04166	3.22364	-0.533186	5.63717	0.00808768	0.206205
VIT_10s0003g04180	-0.1826	-0.852377	9.15103	5.60114	0.00813671	0.206894
VIT_18s0001g12520	-0.291235	-1.0339	4.49539	5.63812	0.00814088	0.206894
VIT_13s0067g03100	-0.612992	-0.797264	6.32306	5.59974	0.00814518	0.206894
VIT_15s0048g00870	0.236351	0.84624	5.08911	5.59504	0.00817368	0.207178
VIT_18s0122g01320	-0.411416	-1.01984	7.47443	6.01472	0.00818305	0.207178
VIT_08s0007g08840	-0.62653	-0.855838	5.76569	5.6353	0.00819061	0.207178
VIT_05s0020g04220	-0.452741	0.7884	6.5741	6.88379	0.00819991	0.207178
VIT_10s0116g00410	0.763021	-0.476027	4.53602	6.1547	0.0082073	0.207178
VIT_09s0002g00890	-0.0779831	0.76985	4.61596	5.5839	0.00824166	0.207788
VIT_09s0054g00820	-1.45054	-5.57626	0.0471864	5.60596	0.00827574	0.2082
VIT_04s0079g00670	-0.312468	-2.34039	1.51051	5.57791	0.00827846	0.2082
VIT_12s0028g02070	0.257455	0.980443	3.97386	5.57218	0.00831388	0.208832
VIT_00s0246g00010	0.746037	-0.947906	2.6635	5.56603	0.0083565	0.209644
VIT_04s0008g00650	0.512379	0.866832	8.32378	5.56199	0.00837717	0.209658
VIT_19s0090g01750	1.48299	1.0007	2.64794	5.56034	0.00838747	0.209658
VIT_08s0007g00040	0.814768	1.15686	4.38429	5.95478	0.00838796	0.209658
VIT_01s0011g01110	0.0867058	0.716893	7.03524	5.55818	0.00840098	0.209726
VIT_16s0050g02340	-0.767276	0.250306	4.76546	5.54557	0.00848028	0.211405
VIT_02s0025g02190	-2.43066	0.481427	0.984664	5.54418	0.00848905	0.211405
VIT_07s0031g03040	-1.20993	0.0511302	3.98742	5.8142	0.00850635	0.211577
VIT_00s0684g00040	-0.528992	-1.40932	3.99322	6.16126	0.00852155	0.211674
VIT_02s0012g03140	-1.01683	-2.11913	1.54679	5.53756	0.00853105	0.211674
VIT_06s0004g04300	0.950509	1.23272	6.13945	6.8133	0.00856002	0.212134
VIT_07s0129g00790	-0.165947	-1.2701	3.83514	5.77922	0.00858215	0.212229
VIT_09s0002g02620	-2.19985	0.125405	1.5361	5.52915	0.0085847	0.212229
VIT_14s0066g02410	-0.980353	0.0270314	4.2959	5.52323	0.0086227	0.21273
VIT_04s0008g01780	-0.862603	-0.664531	4.93122	5.52274	0.00862587	0.21273
VIT_18s0001g08920	0.555522	1.0562	4.47919	5.69176	0.00864995	0.212811
VIT_11s0016g05320	-2.85059	0.40513	0.828763	5.51553	0.00867235	0.212811
VIT_17s0000g02550	0.548307	0.828082	6.30846	5.5142	0.008681	0.212811
VIT_15s0048g02860	0.729937	0.834468	5.68501	5.52482	0.00869729	0.212811
VIT_15s0046g00240	-0.0345914	-0.817495	4.89251	5.51162	0.00869775	0.212811
VIT_05s0020g02480	0.506993	0.846538	5.33738	5.51125	0.0087001	0.212811
VIT_16s0039g00660	1.10905	0.575096	7.015	6.18729	0.00872434	0.212811
VIT_06s0009g02540	0.0132642	0.779947	4.63561	5.5069	0.00872839	0.212811
VIT_11s0016g04040	0.40949	0.839754	5.8768	5.50633	0.00873213	0.212811
VIT_08s0058g01250	5.16013	2.60746	-0.501168	5.53301	0.00873375	0.212811
VIT_01s0150g00610	0.273189	-0.55273	6.24975	5.4985	0.00878333	0.213706
VIT_18s0001g15230	0.907322	1.85463	1.71375	5.49726	0.00879148	0.213706
VIT_18s0001g14690	-0.282288	1.43939	1.7632	5.49384	0.00881399	0.213795
VIT_05s0020g03490	0.144164	-0.980674	3.72037	5.4935	0.00881618	0.213795
VIT_05s0051g00870	0.313627	0.798428	7.59951	5.4903	0.0088373	0.213839
VIT_05s0049g01830	-1.25339	0.655534	2.78568	5.66485	0.00883902	0.213839
VIT_03s0063g00370	0.412169	0.810461	5.94449	5.4872	0.00885781	0.214039
VIT_10s0042g01180	-1.35585	-1.36543	2.27348	5.48147	0.00889578	0.214592
VIT_08s0007g03280	0.0132841	1.08693	3.14468	5.48057	0.00890179	0.214592
VIT_08s0032g00460	0.849403	0.728019	5.8961	5.50656	0.00893286	0.214967
VIT_11s0149g00120	-0.985339	-0.760032	3.91689	5.47507	0.00893849	0.214967
VIT_04s0008g00680	0.503236	0.827593	6.25933	5.46928	0.00897727	0.215316
VIT_13s0073g00690	0.263133	0.953958	4.43214	5.49502	0.00898594	0.215316
VIT_07s0005g04460	-0.888994	-0.679725	6.37168	5.70321	0.00898841	0.215316
VIT_13s0067g00180	0.414905	0.826701	7.518	5.46659	0.00899529	0.215316
VIT_04s0008g01740	-1.55519	1.19965	1.21881	5.49045	0.00902157	0.21545
VIT_04s0008g06030	0.687323	0.855644	7.21026	5.53368	0.00902574	0.21545
VIT_12s0059g02250	0.0467394	-0.871815	4.31261	5.46081	0.00903431	0.21545
VIT_18s0001g06560	0.513877	0.824942	6.08516	5.45616	0.00906578	0.21545
VIT_12s0035g01630	-2.84145	-5.20924	-0.29554	5.47897	0.00909034	0.21545
VIT_05s0020g04780	0	4.92293	-0.70342	5.57375	0.00909974	0.21545
VIT_14s0066g01400	0.272814	0.839964	5.0006	5.45089	0.00910162	0.21545
VIT_08s0007g07530	0.323493	0.866394	5.21159	5.44931	0.00911239	0.21545
VIT_03s0017g00920	-3.16847	-0.833645	0.766031	5.44899	0.00911454	0.21545
VIT_07s0129g00470	0.893321	0.692098	5.11899	5.44882	0.00911569	0.21545
VIT_18s0122g01280	-0.394891	-0.984444	5.3375	5.63557	0.00912671	0.21545
VIT_17s0000g03800	0.393548	0.808796	6.6173	5.44703	0.00912797	0.21545
VIT_01s0011g06340	-0.436278	-0.884587	5.69723	5.45759	0.00917696	0.21603
VIT_12s0057g00600	0.238617	0.800292	5.52801	5.43903	0.0091828	0.21603
VIT_03s0063g01900	0.763112	1.02727	4.55063	5.5913	0.00918442	0.21603
VIT_06s0004g01410	-1.00782	-2.04965	2.26486	5.68533	0.00921131	0.216413
VIT_15s0048g01990	-0.598132	-0.783513	6.44067	5.43325	0.00922261	0.216428
VIT_14s0066g00320	0.549051	0.850616	5.27167	5.42235	0.00929828	0.217953
VIT_05s0062g01030	0.304287	0.901782	4.31661	5.42057	0.00931063	0.217991
VIT_19s0014g05110	0.788808	0.96798	4.28129	5.41784	0.00933813	0.218383
VIT_14s0060g00440	-1.92532	0.163635	1.88602	5.41445	0.00935349	0.218491
VIT_08s0040g02510	0.425488	0.834999	5.87899	5.41121	0.00937622	0.218691
VIT_03s0063g00820	0.37793	0.94241	4.33323	5.41017	0.00938354	0.218691
VIT_09s0002g04780	-1.86596	-0.306337	2.16514	5.40804	0.00939856	0.218791
VIT_07s0151g00800	-0.239758	-0.828732	8.10168	5.40642	0.00940995	0.218806
VIT_11s0016g02320	0.510427	1.10858	3.87078	5.4143	0.00942503	0.218906
VIT_16s0022g00540	-0.414159	-0.848162	5.86557	5.39806	0.00946913	0.219455
VIT_13s0320g00070	-1.5678	0.208732	2.5956	5.43302	0.00947023	0.219455
VIT_03s0180g00130	-0.016777	0.665936	6.68231	5.39268	0.0095075	0.220068
VIT_16s0098g00270	0.835541	1.1807	5.59394	6.33941	0.00952892	0.220105
VIT_07s0005g00360	0.246375	-0.998854	3.37741	5.38942	0.00953076	0.220105
VIT_14s0036g00850	-0.316531	-0.971349	4.318	5.3858	0.00955667	0.220453
VIT_18s0001g15330	1.0297	0.975682	3.82514	5.38149	0.00958768	0.220802
VIT_18s0001g02260	-0.12409	-0.771177	6.21685	5.38068	0.00959349	0.220802
VIT_07s0104g00830	0.00318211	0.795926	4.66081	5.37695	0.0096204	0.22108
VIT_04s0008g00470	0.699871	0.771189	5.91348	5.376	0.00962731	0.22108
VIT_14s0006g01570	-0.532102	-0.781166	6.57218	5.37097	0.00966369	0.221666
VIT_00s0769g00010	-0.793764	-0.628032	8.76066	5.36827	0.00968334	0.221866
VIT_03s0038g00760	-0.494289	-0.829727	7.7584	5.36354	0.00971781	0.222099
VIT_05s0102g00570	0.266158	0.819966	5.73151	5.36282	0.00972305	0.222099
VIT_15s0045g00630	0.552229	0.857295	5.79397	5.37225	0.00972626	0.222099
VIT_12s0028g01570	-1.07902	1.16683	1.73106	5.44281	0.00973864	0.222133
VIT_08s0056g00560	0.20484	0.768673	6.73559	5.35789	0.00975917	0.222352
VIT_17s0000g05070	-0.585052	0.421601	8.76284	5.64546	0.00979003	0.222798
VIT_05s0020g01420	0.971143	2.49586	0.721055	5.35225	0.00980064	0.222798
VIT_08s0007g00740	-0.540648	-0.922775	6.85745	5.59194	0.00983289	0.223263
VIT_09s0002g06550	0.183976	0.746001	6.26014	5.3465	0.00984308	0.223263
VIT_01s0011g04650	1.24351	0.684928	3.49141	5.34224	0.00987467	0.223553
VIT_07s0031g02220	0.752107	0.872171	5.50591	5.42324	0.00988031	0.223553
VIT_00s0265g00080	0.0701702	0.854178	4.26292	5.34034	0.0098888	0.223553
VIT_12s0028g03650	-0.289893	-0.900007	5.02465	5.33587	0.00992217	0.224058
VIT_11s0206g00150	0.423831	1.09996	3.54938	5.33271	0.00994577	0.224342
VIT_08s0007g04690	-0.657757	-0.799824	4.90333	5.32825	0.00997917	0.224846
VIT_18s0001g08970	-0.0497236	0.684128	6.00128	5.32388	0.0100121	0.225093
VIT_14s0068g00390	-0.12662	-0.925256	4.38524	5.32249	0.0100226	0.225093
VIT_18s0001g08430	0.34421	1.13167	4.30492	5.75466	0.0100319	0.225093
VIT_16s0100g00290	-0.587132	0.234501	7.80817	5.32093	0.0100344	0.225093
VIT_14s0108g01500	-0.920818	-0.353014	8.15576	5.40241	0.0100832	0.225885
VIT_19s0027g00530	0.0406943	-2.56021	1.17301	5.31334	0.0100919	0.225885
VIT_04s0008g01730	0.694389	-0.146967	6.39097	5.37296	0.0101305	0.226501
VIT_08s0058g01460	-0.650722	-2.97627	1.39507	5.47252	0.0101723	0.227117
VIT_05s0062g00940	0.498408	0.875626	4.65203	5.30073	0.0101882	0.227117
VIT_12s0055g01090	0.62994	0.879997	5.99928	5.4026	0.0101968	0.227117
VIT_00s0471g00040	-0.21777	-1.42703	2.80133	5.29805	0.0102088	0.227117
VIT_05s0124g00550	0.280511	0.919853	4.22631	5.29678	0.0102186	0.227117
VIT_14s0060g00990	-1.48354	0.429211	2.20294	5.29488	0.0102333	0.227117
VIT_00s1405g00020	-1.90704	-3.42532	0.296086	5.29449	0.0102362	0.227117
VIT_13s0067g03890	0.343888	0.803205	8.60609	5.29266	0.0102503	0.227183
VIT_18s0089g00010	-0.665307	-0.87239	4.57191	5.28971	0.0102732	0.227441
VIT_07s0031g00990	0.180951	0.898465	4.31004	5.28705	0.0102938	0.22765
VIT_16s0022g00030	-0.759294	-0.984101	4.25668	5.36879	0.0103099	0.227705
VIT_01s0011g02980	0.0342275	0.873476	4.38991	5.30373	0.0103299	0.227705
VIT_01s0010g02420	0.266412	0.778342	5.79022	5.28207	0.0103325	0.227705
VIT_14s0219g00250	0.646318	1.06225	4.10962	5.31462	0.0103495	0.227705
VIT_14s0066g01340	0.991791	0.916322	9.18805	5.76994	0.0103523	0.227705
VIT_02s0025g03000	3.74251	5.26487	-0.402671	5.30154	0.0103744	0.227945
VIT_07s0031g01630	0.539203	0.853397	6.04524	5.29824	0.0104089	0.228376
VIT_18s0001g07640	0.47127	1.27637	4.23396	6.05333	0.0104165	0.228376
VIT_09s0054g01080	-1.17516	-3.58749	0.563741	5.26731	0.0104483	0.228828
VIT_18s0001g12130	-0.564526	-0.833146	5.50988	5.26434	0.0104769	0.22906
VIT_01s0011g06630	0.0940933	0.701968	6.90033	5.26232	0.0104877	0.22906
VIT_03s0017g02380	-0.695313	-0.784391	5.67281	5.29561	0.0104927	0.22906
VIT_07s0005g03410	0	4.77591	-0.774669	5.30896	0.010523	0.229476
VIT_14s0060g01190	-0.8755	0.0935888	4.82233	5.25551	0.0105418	0.22964
VIT_03s0091g00270	0.420559	0.86379	5.06811	5.25086	0.0105789	0.230161
VIT_01s0146g00150	-0.830154	-0.858572	7.30928	5.70655	0.0105883	0.230161
VIT_14s0036g00970	0.652347	0.927579	4.37298	5.24483	0.0106272	0.230758
VIT_00s0186g00080	1.0831	1.39585	5.75896	6.93918	0.0106759	0.231569
VIT_13s0019g00340	0.340558	0.763435	6.52633	5.23474	0.0107086	0.232031
VIT_03s0038g01920	-0.546507	-0.873398	4.76151	5.23032	0.0107444	0.232335
VIT_02s0025g01320	-0.267224	-0.874567	9.81229	5.23019	0.0107455	0.232335
VIT_14s0006g01290	2.14855	0.316489	0.927599	5.23635	0.0107718	0.232647
VIT_14s0108g01330	0.441326	0.781715	6.2585	5.22561	0.0107827	0.232647
VIT_02s0025g04900	-0.364271	-0.931034	4.4491	5.21989	0.0108295	0.233408
VIT_06s0004g02190	-0.473564	-0.857593	5.03626	5.218	0.010845	0.233494
VIT_06s0009g01080	-0.187742	-0.865047	5.22936	5.21166	0.0108972	0.23435
VIT_19s0027g00740	-0.29113	1.21977	2.13836	5.21037	0.0109078	0.23435
VIT_09s0002g03640	0.176387	-1.04501	6.15964	6.45339	0.010925	0.234474
VIT_08s0007g02330	0.110453	0.702609	6.53836	5.20546	0.0109484	0.234728
VIT_04s0044g00380	-3.75862	1.84951	-0.170436	5.25899	0.0109837	0.235237
VIT_05s0020g04440	0.602489	0.77022	6.54371	5.19387	0.0110449	0.236244
VIT_16s0098g01250	-0.893507	-0.12146	4.87813	5.19279	0.011054	0.236244
VIT_06s0004g07080	-0.434475	-0.928233	4.72935	5.19023	0.0110754	0.236454
VIT_06s0009g01890	0.549564	0.954104	4.68698	5.22443	0.0111101	0.236808
VIT_13s0073g00150	-3.51493	-0.192224	0.51157	5.1845	0.0111236	0.236808
VIT_00s0965g00010	-0.849654	-2.06163	1.67388	5.1825	0.0111404	0.236808
VIT_07s0005g05500	0.870809	1.14143	3.43598	5.182	0.0111447	0.236808
VIT_05s0029g01450	1.04843	1.80208	1.7164	5.18037	0.0111585	0.236808
VIT_01s0011g01570	-0.51716	-0.782919	6.74479	5.1795	0.0111658	0.236808
VIT_06s0061g00730	-0.304244	-0.958608	5.58461	5.37703	0.0111735	0.236808
VIT_12s0142g00050	-0.681147	-0.984487	4.11526	5.17291	0.0112223	0.237523
VIT_18s0001g05660	0.069562	-0.922411	3.92443	5.17156	0.0112332	0.237523
VIT_11s0037g00390	0.13747	0.84706	4.27509	5.17051	0.0112422	0.237523
VIT_14s0171g00410	-0.263078	0.576278	5.72457	5.16778	0.0112655	0.237767
VIT_03s0038g03400	1.52985	-4.0851	-0.0609034	5.18755	0.0113001	0.238251
VIT_18s0117g00130	0.00730596	-0.690146	6.88337	5.16077	0.0113256	0.23854
VIT_06s0009g02840	0.347899	-1.98306	1.43068	5.1541	0.011383	0.239502
VIT_02s0087g00150	1.23284	2.79408	0.562296	5.17139	0.0114418	0.240492
VIT_13s0019g02300	0.162353	0.773281	7.86557	5.14574	0.0114555	0.240529
VIT_04s0044g01930	-0.619248	1.05087	2.50324	5.20449	0.0115126	0.24115
VIT_13s0067g00730	0.731702	0.875715	4.28186	5.13849	0.0115187	0.24115
VIT_01s0011g01670	1.04761	1.67789	2.3345	5.21816	0.0115246	0.24115
VIT_05s0051g00850	0.688117	0.972632	4.31824	5.15827	0.0115324	0.24115
VIT_09s0054g01750	0.813444	0.451446	6.88523	5.12683	0.0116212	0.242757
VIT_19s0014g00750	0.882364	1.06777	3.6936	5.12462	0.0116407	0.242792
VIT_07s0005g00450	0.409725	0.855692	4.88064	5.12347	0.0116509	0.242792
VIT_11s0118g00420	-0.785632	-1.42628	3.50622	5.47912	0.0116587	0.242792
VIT_14s0060g02150	-0.0807135	-0.801959	5.47648	5.11877	0.0116926	0.243248
VIT_00s0203g00100	-0.18046	-0.92675	4.55735	5.11894	0.0117118	0.243399
VIT_03s0038g01830	1.01704	-0.375284	2.71112	5.11525	0.0117239	0.243402
VIT_00s0218g00170	0.34042	0.900208	4.56084	5.11259	0.0117476	0.243646
VIT_15s0046g01900	-1.5761	-1.21372	2.10508	5.10649	0.0118023	0.244332
VIT_07s0151g00280	-1.21298	-1.25331	5.84859	7.00054	0.0118139	0.244332
VIT_14s0006g02630	1.55799	2.37277	0.876434	5.10291	0.0118345	0.244332
VIT_08s0007g08200	-0.0617634	-0.755792	5.51209	5.10269	0.0118364	0.244332
VIT_14s0128g00760	0.0869609	0.688004	7.19415	5.10221	0.0118407	0.244332
VIT_04s0023g02610	4.42546	5.30982	-0.242146	5.14574	0.0118614	0.244368
VIT_07s0104g00640	-1.98238	0.0416292	1.76823	5.09935	0.0118665	0.244368
VIT_13s0067g01760	-0.937851	-0.912804	4.18553	5.26846	0.0118942	0.244571
VIT_12s0142g00070	0.151785	0.715631	6.77521	5.09553	0.0119011	0.244571
VIT_01s0011g06120	-0.505212	-1.06319	3.80374	5.09428	0.0119124	0.244571
ENSRNA049470028	-1.25046	2.42613	0.0763808	5.16864	0.0119439	0.244969
VIT_10s0003g00080	-0.149293	0.660319	4.93445	5.08881	0.0119621	0.245096
VIT_18s0001g02340	-0.821453	-0.666005	7.10059	5.24286	0.0119849	0.245152
VIT_14s0128g00360	-0.589676	-0.750119	6.4073	5.08587	0.0119889	0.245152
VIT_07s0129g00380	0.574221	0.913669	4.29188	5.08394	0.0120065	0.245266
VIT_17s0000g06980	0.724837	0.920156	9.61402	5.23574	0.0120464	0.245833
VIT_14s0068g01110	-0.608747	-0.741655	6.5353	5.07465	0.0120918	0.246513
VIT_05s0062g00520	0.173769	1.01813	3.48641	5.07242	0.0121123	0.246684
VIT_18s0001g12680	0.396453	1.21282	2.97205	5.07104	0.0121251	0.246697
VIT_06s0004g04320	0.427917	0.86731	4.73417	5.06296	0.0122	0.247694
ENSRNA049466012	2.36765	5.01606	-0.615791	5.0849	0.0122091	0.247694
VIT_07s0031g00750	0.237188	1.95558	0.944465	5.06059	0.012222	0.247694
VIT_15s0048g01110	0.234484	-1.01394	3.69108	5.1504	0.0122228	0.247694
VIT_14s0060g01390	0.655734	-0.22721	6.67797	5.23095	0.0122424	0.247846
VIT_06s0004g03280	0.602516	0.887	4.62837	5.05623	0.0122627	0.247909
VIT_03s0063g01390	-0.788363	-0.925202	3.98834	5.05507	0.0122735	0.247909
VIT_18s0001g01110	0.256442	0.837039	5.18299	5.06216	0.0122896	0.247909
VIT_04s0008g02200	-0.452059	-0.887962	4.93579	5.05348	0.0122995	0.247909
VIT_08s0007g00540	-0.92406	0.0408265	5.70492	5.37879	0.0123065	0.247909
VIT_14s0068g01830	-5.20843	0.0551736	0.0598254	5.07124	0.0123358	0.248254
VIT_18s0122g00070	0.45622	0.895677	5.1341	5.08168	0.0123651	0.248517
VIT_11s0037g00800	-1.17818	-1.79747	1.57712	5.04398	0.0123778	0.248517
VIT_08s0040g00590	0.11432	0.697708	6.87153	5.04278	0.0123891	0.248517
VIT_05s0020g04760	0.432948	0.845196	4.99971	5.04186	0.0123978	0.248517
VIT_07s0151g00550	0.434235	0.817402	5.18814	5.03654	0.0124482	0.249283
VIT_01s0011g05520	-0.687496	-1.05194	3.80318	5.02816	0.0125281	0.250636
VIT_14s0060g01710	0.850556	0.792855	5.16674	5.09423	0.0125892	0.251611
VIT_13s0101g00470	0.487887	0.846203	4.90884	5.01907	0.0126153	0.251747
VIT_14s0006g00600	2.36765	5.06389	-0.609283	5.03976	0.0126331	0.251747
VIT_03s0091g01010	2.36765	5.06389	-0.609283	5.03976	0.0126331	0.251747
VIT_18s0001g01760	4.67094	0	-0.733718	5.05413	0.0127264	0.253357
VIT_01s0137g00810	-0.573888	-0.822802	4.9979	5.00191	0.0127818	0.254003
VIT_13s0074g00570	0.244915	-0.707925	4.67462	5.00171	0.0127838	0.254003
VIT_03s0038g03530	0.857872	0.197297	5.24313	5.0203	0.0128257	0.254587
VIT_14s0006g00250	-1.7171	0.388051	1.67614	4.99265	0.0128726	0.255269
VIT_00s0265g00130	0.460084	-0.348923	6.10931	4.98956	0.012903	0.255375
VIT_12s0057g01000	1.04366	0.438422	3.91624	4.98956	0.012903	0.255375
VIT_00s0304g00070	0.066863	-0.648829	6.57982	4.97918	0.0130059	0.257003
VIT_18s0001g02650	-0.0607661	-0.706176	6.54435	4.97871	0.0130106	0.257003
VIT_11s0103g00380	-2.14434	0.448816	1.06667	4.97462	0.0130514	0.25756
VIT_14s0030g00840	0.0325124	1.10647	2.9403	4.97259	0.0130717	0.257587
VIT_18s0041g02390	-5.05436	-2.44676	-0.356761	4.99257	0.0130933	0.257587
VIT_09s0002g03480	-5.05436	-2.44676	-0.356761	4.99257	0.0130933	0.257587
VIT_06s0004g04650	0.691372	-0.0509346	9.99978	4.96922	0.0131055	0.257587
VIT_13s0067g00270	-0.171271	-0.751883	7.05945	4.96816	0.0131161	0.257587
VIT_05s0124g00400	0.279583	0.789729	5.72813	4.96455	0.0131524	0.25781
VIT_12s0134g00300	-0.800165	-0.820664	4.40453	4.9814	0.0131528	0.25781
VIT_17s0000g05600	1.13742	1.97951	1.63245	5.01089	0.0131769	0.258034
VIT_17s0000g03690	0.733344	0.813072	11.5564	4.96049	0.0131933	0.258078
VIT_09s0002g04520	0.844984	0.796329	8.40066	5.13912	0.0132306	0.258078
VIT_04s0023g01820	0.804868	0.877772	4.44549	4.96907	0.0132368	0.258078
VIT_00s0455g00030	-0.768169	-1.38461	2.78319	4.95353	0.0132639	0.258078
ENSRNA049463903	-0.187944	-1.56924	4.45241	6.43783	0.0132666	0.258078
VIT_02s0025g04770	0.783541	1.00823	3.88089	4.95197	0.0132797	0.258078
VIT_03s0063g02300	0.258413	0.91417	4.84437	5.10669	0.0132829	0.258078
VIT_04s0023g00310	0.322104	0.755136	6.3951	4.95004	0.0132993	0.258078
VIT_14s0060g02090	-1.58196	0.149869	2.41481	4.96582	0.0133046	0.258078
VIT_14s0006g02230	0.0479325	0.746456	4.76743	4.9484	0.0133161	0.258078
VIT_07s0005g04860	0.193784	0.956925	3.71837	4.94815	0.0133187	0.258078
VIT_00s0203g00150	0.261739	0.783918	7.25149	4.94998	0.0133417	0.258278
VIT_12s0057g00020	0.680102	0.749096	8.26166	4.9443	0.013358	0.258347
VIT_08s0007g04750	0.362921	0.828757	5.3151	4.93494	0.0134541	0.25996
VIT_05s0020g04610	0.353254	0.763833	6.67941	4.93159	0.0134888	0.260357
VIT_06s0004g08220	-0.477358	-0.735877	6.66744	4.93048	0.0135003	0.260357
VIT_00s0294g00040	0.932634	0.487037	4.82606	4.92796	0.0135264	0.260613
VIT_09s0054g00530	0.8462	0.762509	6.02352	5.10354	0.0135722	0.261249
VIT_18s0001g02510	-0.488551	-0.756492	8.45122	4.92229	0.0135854	0.261255
VIT_16s0039g00900	0.359984	0.847203	4.92226	4.91995	0.0136097	0.261477
VIT_06s0004g03450	-0.696893	-0.684318	5.80128	4.91493	0.0136623	0.26224
VIT_02s0109g00230	-0.577392	-0.75581	7.12891	4.9144	0.0136905	0.262532
VIT_15s0024g01600	0.820138	1.32295	2.9016	4.90744	0.0137411	0.263254
VIT_03s0063g01250	0.323554	1.41809	2.1896	4.9037	0.0137806	0.263383
VIT_14s0060g00380	0.304452	0.855631	4.42851	4.90295	0.0137885	0.263383
VIT_00s0215g00040	-0.605043	-0.841552	4.83321	4.90338	0.01379	0.263383
VIT_11s0016g04420	-0.712483	-0.767845	7.22774	5.06172	0.0138095	0.263383
VIT_05s0102g00600	-1.25306	-1.14378	4.46216	6.06195	0.0138125	0.263383
VIT_10s0003g00900	0.483022	1.03749	3.82785	4.89908	0.0138296	0.263462
VIT_03s0088g01190	0.110783	-1.0639	5.00382	5.72282	0.0138904	0.26396
VIT_08s0040g01170	-0.266135	-0.834671	5.18027	4.89273	0.0138972	0.26396
VIT_18s0001g11250	-0.040522	-0.692285	6.77137	4.89241	0.0139006	0.26396
VIT_08s0040g02450	0.385076	0.772818	6.23324	4.89175	0.0139076	0.26396
VIT_19s0177g00230	0.150219	-1.72702	1.87506	4.88778	0.0139501	0.264294
VIT_08s0007g02090	0.609116	-0.257151	5.78164	4.91502	0.0139518	0.264294
VIT_14s0083g00640	0.503471	0.794351	5.98803	4.88622	0.0139668	0.264294
VIT_15s0048g02530	-1.57125	0.567709	1.75846	4.88455	0.0139848	0.264294
VIT_00s0246g00110	0.161163	-1.04241	3.74927	5.04372	0.0139902	0.264294
VIT_02s0154g00230	0.30499	0.952571	3.99581	4.87939	0.0140404	0.264949
VIT_19s0015g00680	-0.576709	-0.753119	7.70308	4.87587	0.0140784	0.264949
VIT_01s0010g02870	-0.645517	0.53265	3.74114	4.87508	0.014087	0.264949
VIT_13s0019g02410	-0.295133	-0.838593	5.01296	4.87468	0.0140913	0.264949
VIT_03s0063g02680	2.52604	0.280999	0.282241	4.87468	0.0140914	0.264949
VIT_05s0051g00940	0.322373	0.791205	5.3377	4.87239	0.0141162	0.264949
VIT_17s0053g00770	0.837893	1.35375	2.68458	4.87224	0.0141178	0.264949
VIT_14s0066g02560	0.615381	0.77833	6.66105	4.8828	0.014129	0.264949
VIT_04s0008g05440	0.221165	0.89344	4.68676	4.95399	0.0141773	0.265316
VIT_17s0000g09120	-0.251318	-1.04351	3.80259	4.86558	0.0141903	0.265316
VIT_16s0098g01380	0.892901	0.929314	3.91901	4.86529	0.0141934	0.265316
VIT_09s0054g01770	0.719066	0.604149	6.34151	4.86292	0.0142194	0.265316
VIT_16s0039g00720	-0.357514	-0.813463	5.27619	4.86278	0.0142209	0.265316
VIT_03s0038g02170	0.00992051	-0.709899	6.04272	4.86223	0.0142269	0.265316
VIT_00s0710g00010	0.378399	-0.474207	6.40278	4.8783	0.01425	0.265497
VIT_13s0064g00040	0.770735	0.955343	4.52426	4.97612	0.0142627	0.265497
VIT_13s0074g00010	0.284289	0.858864	4.9008	4.87638	0.0143079	0.266095
VIT_04s0008g06800	0.554289	0.823652	5.30701	4.85248	0.0143341	0.266211
VIT_02s0025g04180	0.993399	0.907082	4.06445	4.90229	0.0143453	0.266211
VIT_08s0007g01930	3.72981	3.04992	0.151428	4.85709	0.014373	0.266211
VIT_01s0011g02460	0.429886	0.783563	5.82496	4.84888	0.0143739	0.266211
VIT_02s0109g00360	0.540076	0.762613	5.95438	4.84836	0.0143795	0.266211
VIT_08s0007g08990	0.789708	1.05775	3.53631	4.84278	0.0144414	0.267018
VIT_19s0090g01370	-1.07814	-0.179848	4.20437	4.86349	0.0144494	0.267018
VIT_05s0049g01090	0.109082	0.797105	4.86258	4.84843	0.0144689	0.267137
VIT_08s0007g07580	-1.65229	0.193869	2.00283	4.83505	0.0145278	0.26798
VIT_08s0007g06140	-2.02354	-0.0175933	1.6352	4.83252	0.014556	0.268006
VIT_06s0004g02600	-0.733941	-0.992243	3.87435	4.83228	0.0145587	0.268006
VIT_05s0094g00920	0.143575	0.708192	6.04531	4.8314	0.0145687	0.268006
VIT_04s0008g06490	-0.0800812	0.620571	5.65513	4.82887	0.0145971	0.268286
VIT_08s0040g00820	-1.21283	-0.0696247	3.86578	5.00383	0.014623	0.268519
VIT_00s2300g00010	-0.679741	0.168151	5.85215	4.82531	0.0146371	0.268537
VIT_01s0011g02600	-2.83443	0.868905	0.375376	4.8226	0.0146678	0.268771
VIT_00s2390g00010	-0.798006	-2.0709	1.53828	4.82184	0.0146763	0.268771
VIT_01s0010g02390	0.824769	1.00464	5.64186	5.35944	0.0147311	0.269531
VIT_00s0271g00110	0.263198	-0.914513	3.49432	4.81507	0.0147532	0.269693
VIT_16s0098g00160	-0.895534	0.64554	2.6707	4.81135	0.0147956	0.270225
VIT_04s0023g00320	-1.43338	-0.764827	2.55621	4.80749	0.0148397	0.270458
VIT_09s0002g06900	0.00860475	2.2226	0.364699	4.80701	0.0148451	0.270458
VIT_01s0011g01330	-3.75856	1.59346	-0.282661	4.8275	0.0148482	0.270458
VIT_14s0066g00800	0.433714	0.788344	7.58376	4.80444	0.0148747	0.270691
VIT_13s0074g00440	-0.423819	0.5009	4.5388	4.80159	0.0149074	0.270691
VIT_01s0150g00290	-0.613321	-0.762756	6.89257	4.85796	0.0149084	0.270691
VIT_00s0505g00060	0.242491	0.980355	4.13397	4.90223	0.0149195	0.270691
VIT_15s0021g00970	-0.0921234	0.919018	3.48447	4.79984	0.0149275	0.270691
VIT_04s0008g02320	-0.633512	-0.744199	7.88961	4.81815	0.0149495	0.27073
VIT_15s0048g02870	0.777339	0.787888	7.60682	4.95052	0.0149563	0.27073
VIT_09s0018g00620	0.636017	0.7897	4.81036	4.79438	0.0149905	0.271108
VIT_19s0090g01550	-0.13349	-0.790987	4.9614	4.78677	0.0150789	0.272126
VIT_09s0018g00630	0.693234	1.3122	3.60304	5.11347	0.0150796	0.272126
VIT_05s0020g00360	0.48808	0.804611	5.5864	4.78608	0.0150869	0.272126
VIT_04s0008g01590	-2.05484	-1.98169	7.06051	9.8567	0.0151319	0.272598
VIT_02s0154g00560	0.826972	1.05742	3.55465	4.78108	0.0151452	0.272598
VIT_05s0049g00680	1.9273	1.63351	1.3877	4.78026	0.0151548	0.272598
VIT_17s0000g08070	-0.126197	0.597808	8.37582	4.77925	0.0151667	0.272598
VIT_11s0052g00620	-0.540012	-0.741663	5.60897	4.77768	0.0151851	0.2726
VIT_14s0171g00430	0.430306	0.774165	6.03511	4.77696	0.0151936	0.2726
VIT_07s0031g01180	-0.651086	-0.765718	7.75151	4.84158	0.0152817	0.273611
VIT_09s0002g04330	0.462152	0.741871	6.92561	4.76874	0.0152904	0.273611
VIT_01s0026g01550	0.516856	0.824388	5.53357	4.78021	0.0152927	0.273611
VIT_17s0000g08000	-0.0308449	-0.758015	5.41291	4.76761	0.0153037	0.273611
VIT_09s0018g01140	0.40602	0.772866	5.93954	4.76625	0.0153197	0.273657
VIT_14s0060g02650	3.0659	2.50843	0.272575	4.76378	0.015349	0.27394
VIT_00s0125g00290	0.525004	1.79089	1.41595	4.76101	0.015382	0.274233
VIT_17s0000g07960	-0.310733	-0.822446	4.7992	4.76013	0.0153924	0.274233
VIT_08s0007g06150	0.156007	0.713882	8.1259	4.75653	0.0154353	0.274646
VIT_13s0064g00810	-0.0905976	-0.696558	6.99272	4.75579	0.0154442	0.274646
VIT_01s0011g00060	0.685882	1.17444	3.4132	4.7664	0.0154561	0.274646
VIT_06s0004g05020	0.358159	-0.419664	8.27654	4.75176	0.0154924	0.274677
VIT_10s0042g01070	0.333133	0.743253	5.84561	4.75144	0.0154963	0.274677
VIT_06s0080g00800	0.273748	-0.677684	4.69753	4.75468	0.0154993	0.274677
VIT_09s0002g04690	-0.83741	-2.14445	1.55226	4.76566	0.0155118	0.274677
VIT_03s0091g00440	-0.803813	0.265835	3.93801	4.74709	0.0155485	0.275087
VIT_15s0046g00060	0.74124	0.869773	4.19015	4.74316	0.0155958	0.275569
VIT_03s0017g00460	-0.346331	-0.913016	4.39985	4.74174	0.0156129	0.275569
VIT_03s0038g03130	-0.142501	-1.19445	5.75417	5.79091	0.0156164	0.275569
VIT_05s0062g00830	0.273466	-0.54081	5.65374	4.73956	0.0156394	0.275735
VIT_18s0001g04680	-0.878028	-0.694253	4.84157	4.83872	0.0156658	0.275962
VIT_02s0025g00380	-0.392961	-0.993159	4.0044	4.73471	0.0156981	0.276292
VIT_18s0086g00710	-0.525596	-0.809404	7.45931	4.7908	0.0158021	0.277721
VIT_14s0066g01930	0.359718	0.786962	5.1903	4.72535	0.0158123	0.277721
VIT_09s0002g05730	0.34236	0.811328	5.01946	4.72451	0.0158226	0.277721
VIT_12s0035g00240	0.285385	0.754234	6.39998	4.72359	0.0158339	0.277721
VIT_13s0067g03300	0.410278	0.814375	6.42158	4.77176	0.0158598	0.277936
VIT_02s0087g00490	0	4.67899	-0.787657	4.78561	0.0159031	0.278286
VIT_19s0014g04130	0.510211	0.746616	5.88089	4.71763	0.0159072	0.278286
VIT_07s0005g04610	0.0117201	0.692339	5.8561	4.71782	0.0159273	0.278399
VIT_18s0001g13230	-0.559993	-0.759598	9.20164	4.71226	0.0159735	0.278967
VIT_04s0044g00710	-0.666776	-0.71499	9.06325	4.70964	0.0160059	0.279293
VIT_13s0073g00620	-0.0405153	0.714001	4.47785	4.70846	0.0160205	0.279309
VIT_04s0008g00740	1.04132	1.8737	1.95776	4.85528	0.0160637	0.279821
VIT_18s0001g03910	0.504807	1.03215	5.77976	5.30019	0.0160889	0.28002
VIT_12s0035g01540	-1.20997	1.35061	0.740332	4.69703	0.0161631	0.281066
VIT_08s0007g05970	-0.278675	-0.896044	4.33235	4.69596	0.0161766	0.281066
VIT_02s0025g00900	0.0948553	0.682194	7.99879	4.69439	0.0161963	0.281118
VIT_15s0048g01810	0.302952	0.788096	4.95187	4.69341	0.0162085	0.281118
VIT_19s0014g02690	-0.239918	0.756068	3.68024	4.69144	0.0162333	0.281118
VIT_14s0060g00950	0.814677	1.88335	1.37933	4.69133	0.0162348	0.281118
VIT_04s0008g04520	-0.672351	-0.674472	6.44009	4.70189	0.016298	0.281612
VIT_08s0007g05600	0.23337	0.898537	3.94895	4.6851	0.0163135	0.281612
VIT_16s0100g00620	0.325968	3.3099	-0.41027	4.68506	0.0163139	0.281612
VIT_02s0012g01900	0.477447	0.746118	7.15133	4.68468	0.0163187	0.281612
VIT_12s0035g01700	0.112074	0.703823	5.59502	4.68155	0.0163584	0.282058
VIT_06s0009g01580	0.0572846	-0.712666	5.00917	4.67976	0.0163811	0.282211
VIT_10s0003g00330	-0.0226797	-0.834779	4.574	4.6772	0.0164137	0.282532
VIT_18s0041g00600	-0.174582	2.46355	-0.0463585	4.67588	0.0164305	0.282582
VIT_14s0128g00690	1.7755	-3.72083	-0.173078	4.69629	0.0164479	0.282642
VIT_07s0005g06670	0.203127	1.0131	3.39511	4.67242	0.0164747	0.282833
VIT_07s0141g00270	1.03913	1.03004	3.29727	4.67148	0.0164868	0.282833
VIT_08s0040g01550	-0.600323	-1.93459	1.82852	4.66935	0.0165141	0.283062
VIT_12s0121g00010	0.812316	1.03707	3.71335	4.66427	0.0165794	0.283943
VIT_16s0039g01490	-0.445636	-0.856476	4.42593	4.65812	0.0166588	0.285062
VIT_00s0357g00020	0.444853	0.817634	5.08243	4.65657	0.0166788	0.285165
VIT_15s0024g01530	0.793004	1.10979	3.30925	4.65495	0.0166998	0.285278
VIT_13s0019g00330	-0.738017	0.512987	6.55179	5.71556	0.0167134	0.285278
VIT_18s0157g00170	0.630027	1.28894	3.14696	4.73751	0.0167335	0.285381
VIT_01s0010g03510	-0.141833	-2.22034	1.44023	4.65054	0.0167571	0.285544
VIT_12s0028g01370	0.748325	1.19469	3.37341	4.69751	0.016798	0.286002
VIT_16s0013g01520	-0.965056	-0.651222	3.8659	4.64477	0.0168324	0.286334
VIT_13s0067g00700	0.0413086	-0.717743	4.94248	4.64372	0.0168462	0.286334
VIT_11s0016g05410	-0.427244	-0.785686	7.06221	4.6571	0.0168597	0.286334
VIT_05s0029g00540	-1.29906	-2.24237	0.957616	4.64123	0.0168788	0.286419
VIT_06s0009g02510	-0.726629	-0.588585	5.79163	4.63861	0.0169132	0.286745
VIT_03s0091g00520	0.470113	0.814092	4.6506	4.63763	0.0169262	0.286745
VIT_19s0015g02680	0.465484	-0.476786	6.07918	4.83516	0.0169602	0.287082
VIT_00s0203g00210	0.205127	-0.641709	4.92387	4.63216	0.0169983	0.287339
VIT_04s0008g03830	0.496659	0.910536	4.16586	4.63175	0.0170037	0.287339
VIT_18s0001g07240	0.513481	0.807889	9.1189	4.62943	0.0170344	0.287619
VIT_03s0063g02270	-1.51535	-5.25815	-0.148866	4.6471	0.0170561	0.287747
VIT_17s0000g03640	1.36157	1.23587	2.60616	4.62673	0.0170703	0.287748
VIT_18s0001g07670	0.242533	0.857556	5.85473	4.82705	0.0171503	0.288858
VIT_18s0001g15410	-0.226319	0.604584	4.60061	4.61955	0.017166	0.288882
VIT_19s0027g01690	-0.779211	1.7687	0.360308	4.61759	0.0171921	0.288891
VIT_12s0034g01860	0.234853	0.720057	7.66175	4.61738	0.0171949	0.288891
VIT_11s0016g00170	-0.64837	-0.63937	7.37599	4.61046	0.0172878	0.289487
VIT_18s0001g02560	0.601548	1.23486	3.38855	4.70334	0.0173057	0.289487
VIT_00s0229g00160	0.141716	0.771286	4.83885	4.60901	0.0173074	0.289487
VIT_08s0007g01990	0.328096	0.767056	5.76099	4.60873	0.0173111	0.289487
VIT_01s0150g00200	0.681504	0.719746	5.42362	4.60848	0.0173145	0.289487
VIT_19s0014g03360	-0.314648	-0.73143	6.3376	4.60839	0.0173157	0.289487
VIT_06s0004g00240	-0.647385	-0.686455	8.79459	4.60721	0.0173316	0.289514
VIT_09s0002g00540	-0.532737	0.51309	3.94883	4.59708	0.0174689	0.291226
VIT_18s0072g01170	-0.648647	-0.71273	6.03334	4.62596	0.0174895	0.291226
VIT_18s0001g12620	-4.52288	-4.52288	-0.640946	4.6345	0.0174964	0.291226
VIT_14s0083g00960	-0.796052	-0.609229	8.34076	4.67258	0.0175037	0.291226
VIT_00s0187g00050	-1.70312	-0.422197	2.1705	4.59377	0.0175141	0.291226
VIT_02s0033g01120	-0.414197	-0.830368	10.9289	4.59334	0.0175199	0.291226
VIT_01s0026g00840	-0.17529	-0.738731	5.95009	4.59097	0.0175522	0.291525
VIT_08s0058g01020	0.0156701	0.666096	9.11431	4.5894	0.0175738	0.291634
VIT_11s0052g01630	0.674516	-0.333401	3.84754	4.5884	0.0175875	0.291634
VIT_06s0061g01330	0.410733	0.841479	4.66131	4.586	0.0176204	0.291943
VIT_07s0031g01160	-0.766451	-1.38709	2.8081	4.60156	0.0176714	0.292248
VIT_17s0000g00570	-0.28827	-0.725844	6.73694	4.58176	0.0176788	0.292248
VIT_06s0004g00980	0.506259	0.899426	5.60129	4.78396	0.0176885	0.292248
VIT_10s0003g00410	-0.439754	-1.45793	3.17553	4.79594	0.0176963	0.292248
VIT_15s0048g02570	-0.509096	-0.783199	5.42429	4.57296	0.0178005	0.293321
VIT_08s0032g00860	0.129029	0.706763	5.42836	4.57207	0.0178129	0.293321
VIT_11s0016g01440	0.668233	0.674388	6.9706	4.57101	0.0178277	0.293321
VIT_11s0118g00780	0.191786	0.733233	7.71128	4.57065	0.0178327	0.293321
VIT_09s0002g00350	-0.190123	-0.738816	5.68373	4.57059	0.0178334	0.293321
VIT_13s0067g03360	0.407907	0.738822	6.0839	4.56578	0.0179005	0.294162
VIT_18s0072g00670	0.140922	0.717058	8.43418	4.56265	0.0179443	0.294162
VIT_08s0040g00670	-0.646734	0.243737	5.89559	4.68952	0.0179444	0.294162
VIT_15s0048g02590	-0.789526	-0.646564	6.15601	4.7111	0.0179506	0.294162
VIT_18s0001g08830	0.616638	0.733433	5.84538	4.55907	0.0179945	0.294162
ENSRNA049467404	1.28049	3.04915	-0.000151189	4.55895	0.0179962	0.294162
VIT_08s0040g00470	0.411803	0.759923	8.55654	4.55809	0.0180083	0.294162
VIT_08s0007g03040	1.683	1.71619	1.48077	4.55803	0.0180091	0.294162
VIT_08s0058g00870	0.210956	-0.5365	7.30307	4.55764	0.0180146	0.294162
VIT_02s0025g04540	-0.319243	-0.730272	7.05324	4.55595	0.0180384	0.294314
VIT_05s0020g02020	-0.768796	-0.622609	7.70698	4.63411	0.0180877	0.294882
VIT_15s0048g01860	1.13169	1.88286	1.45929	4.55023	0.0181191	0.295157
VIT_11s0052g01680	0.491628	-1.89986	1.74832	4.69299	0.0181447	0.295276
VIT_05s0102g00620	-0.946547	-0.442459	5.87191	4.75466	0.0181554	0.295276
VIT_17s0000g08080	-0.0489895	-0.755176	6.55793	4.61125	0.0182254	0.296177
VIT_01s0011g01130	-0.30245	-1.02334	3.66229	4.54015	0.0182623	0.296428
VIT_03s0091g00460	1.57882	1.15829	2.21186	4.53962	0.01827	0.296428
VIT_09s0070g00050	0.447968	0.759716	5.69686	4.53562	0.0183271	0.297117
VIT_04s0008g04710	-0.615814	-0.868012	4.6439	4.57447	0.0183851	0.297821
VIT_06s0004g00710	0.363522	0.751212	5.72722	4.53013	0.0184059	0.297879
VIT_12s0059g01670	0.245336	0.774792	4.69815	4.52781	0.0184393	0.297879
VIT_00s0424g00010	1.07409	2.756	0.183349	4.52765	0.0184416	0.297879
VIT_12s0059g00290	-0.150986	0.893065	3.38291	4.52726	0.0184472	0.297879
VIT_19s0014g03530	0.573908	0.749115	5.39449	4.52218	0.0185206	0.298827
VIT_08s0040g01470	0.609814	0.8059	5.6545	4.56962	0.0185544	0.298877
VIT_01s0010g02360	-0.533961	-1.51127	2.36083	4.51901	0.0185666	0.298877
VIT_11s0016g04830	-0.42458	-0.747103	5.58851	4.51893	0.0185678	0.298877
VIT_10s0116g01860	1.0479	1.43468	2.34516	4.51723	0.0185925	0.299037
VIT_03s0038g00880	0.0571416	0.642692	6.58161	4.51567	0.0186152	0.299058
VIT_14s0081g00080	0.560396	0.747524	5.52979	4.51513	0.0186231	0.299058
VIT_03s0038g04110	-0.403596	0.483753	5.08933	4.51678	0.0186997	0.299451
VIT_01s0011g05880	-0.516267	-0.751806	6.08856	4.51678	0.0187065	0.299451
VIT_07s0005g05670	0.59586	0.753958	5.54887	4.50845	0.0187207	0.299451
VIT_18s0001g07810	-0.681151	-0.64789	8.72467	4.50804	0.0187267	0.299451
VIT_01s0026g01020	-0.0205117	-0.780991	5.17626	4.52396	0.0187348	0.299451
VIT_06s0080g01210	-2.08523	2.93082	-0.607677	4.52463	0.0187524	0.299451
VIT_04s0023g03550	-0.111961	-1.13924	3.9744	4.73333	0.0187597	0.299451
VIT_18s0001g02070	-0.523297	-0.815899	4.56183	4.50447	0.0187791	0.299451
VIT_18s0164g00100	-1.02531	-2.19562	4.05988	6.78515	0.0187813	0.299451
VIT_06s0061g01090	2.11713	2.17619	0.890825	4.50295	0.0188015	0.299451
VIT_03s0097g00530	-0.804	-0.344439	8.4157	4.50199	0.0188226	0.299451
VIT_10s0003g03920	0.562033	0.848122	4.29614	4.49942	0.0188534	0.299451
VIT_13s0019g02550	-1.45929	-0.0143218	2.49193	4.49761	0.0188801	0.299451
VIT_09s0002g03510	-0.0335819	0.610354	6.03027	4.4976	0.0188803	0.299451
VIT_00s0379g00020	-0.767778	-0.607497	5.26782	4.49737	0.0188908	0.299451
VIT_08s0040g02980	0.487214	0.709933	6.30009	4.49485	0.018921	0.299451
VIT_19s0015g01400	0.307425	0.71443	6.23907	4.49447	0.0189267	0.299451
VIT_08s0058g01230	0.68697	-0.145714	12.4685	4.51735	0.0189331	0.299451
VIT_03s0063g01960	0.0568995	-1.81433	1.9165	4.49968	0.0189536	0.299451
VIT_01s0011g01740	-3.04301	-0.920092	0.646124	4.49947	0.0189567	0.299451
VIT_08s0058g01430	0.793173	0.834156	3.97115	4.49244	0.0189567	0.299451
VIT_18s0001g00210	1.36255	1.05869	2.49499	4.4901	0.0189915	0.299538
VIT_12s0057g00080	0.287533	1.55838	1.64935	4.48984	0.0189954	0.299538
VIT_03s0063g00070	-0.552024	-0.740413	9.20316	4.48902	0.0190076	0.299538
VIT_16s0022g01590	-0.0503852	-0.727091	5.33617	4.48753	0.0190298	0.299538
VIT_07s0031g01290	0.165355	0.694604	5.72684	4.48712	0.0190358	0.299538
VIT_07s0104g00090	0.302367	0.720664	7.10648	4.48514	0.0190654	0.299658
VIT_09s0002g03170	-0.304743	-0.738568	6.05632	4.48378	0.0190857	0.299658
VIT_18s0001g10500	-0.781337	-0.77928	4.32649	4.4943	0.0190903	0.299658
VIT_05s0020g02830	1.06239	0.466784	3.87068	4.50355	0.0191023	0.299658
VIT_02s0012g02810	-0.727495	-0.992268	4.35908	4.70285	0.019132	0.299891
VIT_17s0000g01090	-0.335083	-3.34726	0.543407	4.47943	0.0191509	0.299957
VIT_15s0107g00550	0.0327063	1.21604	2.53303	4.47607	0.0192015	0.300518
VIT_06s0061g01180	-0.685684	-0.595204	6.0241	4.47469	0.0192223	0.300612
VIT_02s0025g00720	0.853836	0.979753	3.56701	4.46729	0.019334	0.302128
VIT_14s0068g00150	0.408908	1.84818	1.08127	4.46118	0.0194269	0.303346
VIT_05s0077g02040	-0.246906	-0.857452	4.58081	4.45865	0.0194654	0.303529
VIT_18s0001g11120	0.224532	0.753425	5.18269	4.45798	0.0194757	0.303529
VIT_09s0002g03140	-0.702686	-1.91588	1.81369	4.47574	0.0194834	0.303529
VIT_15s0046g02040	-0.516711	-0.775444	6.46961	4.51263	0.0195615	0.304513
VIT_00s0125g00180	0.213283	0.891743	3.86795	4.44941	0.0196071	0.304989
VIT_15s0048g00900	-0.572386	-0.790037	5.59476	4.50564	0.0196644	0.305647
VIT_03s0110g00020	-2.58876	-4.95652	-0.383821	4.46186	0.0196903	0.305817
VIT_12s0057g00100	0.186458	1.18374	2.71169	4.43575	0.0198185	0.307296
VIT_00s1373g00020	-2.57583	-2.41623	0.216694	4.43497	0.0198306	0.307296
VIT_01s0011g01540	0.708164	0.747289	6.4465	4.53235	0.0198428	0.307296
VIT_01s0011g05110	-0.0573796	-0.835825	8.70906	4.6416	0.019846	0.307296
VIT_06s0004g01000	3.41799	2.9733	-0.0224281	4.42811	0.0199378	0.308396
VIT_14s0068g00920	0.202309	-0.641637	7.77975	4.58126	0.019951	0.308396
VIT_09s0002g02420	0.135102	0.662747	6.72311	4.4259	0.0199724	0.308396
VIT_14s0066g01650	-0.151149	0.549599	7.27211	4.42556	0.0199777	0.308396
VIT_14s0066g02550	-0.71128	0.00638677	5.97506	4.42211	0.0200319	0.308946
VIT_06s0004g03210	0.83751	1.04797	3.66059	4.45084	0.0200437	0.308946
VIT_00s0144g00010	-0.39212	-0.8007	5.72416	4.44063	0.0200603	0.308968
VIT_19s0014g01390	-0.528982	-0.66962	7.31897	4.41827	0.0200925	0.309147
VIT_14s0036g01020	-0.483078	-0.724608	8.61092	4.41765	0.0201023	0.309147
VIT_06s0004g05980	-0.700219	-1.2783	2.82441	4.41617	0.0201257	0.309274
VIT_17s0000g07520	0.699955	0.791214	4.29754	4.41318	0.0201731	0.309595
VIT_13s0019g02180	0.366782	-0.369979	7.0357	4.41292	0.0201771	0.309595
VIT_04s0069g00960	0.364953	0.984887	3.63031	4.41158	0.0201984	0.309688
VIT_13s0084g00510	-0.322244	-1.13342	3.25063	4.40921	0.0202361	0.310033
VIT_02s0154g00310	-2.12081	1.4054	0.0986866	4.40639	0.020281	0.310487
VIT_01s0150g00380	-2.45274	1.10859	0.215212	4.40423	0.0203156	0.310563
VIT_13s0084g00130	-0.468747	-5.35082	0.0602814	4.42156	0.0203189	0.310563
VIT_06s0061g01230	-0.745441	-0.114896	8.18345	4.40309	0.0203337	0.310563
VIT_09s0002g02350	0.403234	0.748956	5.85524	4.40181	0.0203543	0.310563
VIT_04s0044g00530	1.27959	1.03014	4.61345	5.27414	0.020375	0.310563
VIT_16s0115g00310	0.569699	1.02746	3.62531	4.40035	0.0203775	0.310563
VIT_03s0091g00240	-0.346678	-0.87036	5.06688	4.44489	0.0203985	0.31065
VIT_03s0063g00530	-5.22785	-0.545914	-0.0356029	4.41436	0.0204334	0.310949
VIT_02s0025g03100	0.331158	0.740212	5.25277	4.39121	0.0205247	0.311901
VIT_15s0021g00650	0.25962	-0.694588	4.02784	4.39108	0.0205267	0.311901
VIT_00s2269g00010	0.374252	0.792	9.47381	4.38885	0.0205629	0.312011
VIT_04s0044g00110	0.71936	0.591485	7.01879	4.38874	0.0205645	0.312011
VIT_16s0148g00180	1.56285	1.66438	1.44418	4.38752	0.0205844	0.312079
VIT_13s0019g04190	0.431835	0.738173	7.23056	4.38405	0.0206406	0.31269
VIT_14s0060g01750	-0.383717	-0.79552	4.80412	4.38314	0.0206554	0.31269
VIT_01s0026g00770	-1.1293	-1.03144	3.05361	4.42279	0.0207181	0.313227
ENSRNA049468062	-0.6163	-5.28893	0.00170027	4.39643	0.0207217	0.313227
VIT_06s0004g03150	0.0251379	-0.701942	4.8623	4.37687	0.0207576	0.313537
VIT_05s0102g00260	-0.463332	-0.7077	6.07807	4.37283	0.0208239	0.314305
VIT_03s0038g02300	0.61409	0.750938	6.70655	4.4099	0.0208566	0.314566
VIT_01s0150g00280	-0.455361	-1.00625	5.20304	4.77115	0.0209553	0.315537
VIT_11s0037g00820	0.721894	0.948543	3.88041	4.36419	0.0209661	0.315537
VIT_12s0057g01430	0.886035	0.531414	5.58423	4.49189	0.0209676	0.315537
VIT_05s0077g01540	4.52835	0	-0.798727	4.39829	0.0209922	0.31559
VIT_00s0207g00030	0.958597	1.05999	3.23571	4.35933	0.0210466	0.31559
VIT_00s0525g00050	-3.14733	0.291681	0.36765	4.35906	0.0210509	0.31559
VIT_07s0005g02230	-0.142844	-0.715212	7.22811	4.35893	0.0210531	0.31559
VIT_14s0030g01150	0.969947	2.46292	0.367013	4.35788	0.0210706	0.31559
VIT_08s0056g01620	0.495721	0.770425	5.94539	4.3706	0.0210777	0.31559
VIT_06s0009g03440	0.154046	0.815028	4.13917	4.35733	0.0210796	0.31559
VIT_07s0005g02790	-0.0854768	-1.10555	3.24618	4.35478	0.0211222	0.315916
VIT_14s0036g00660	-0.534689	-0.899815	4.02491	4.35416	0.0211325	0.315916
VIT_06s0004g04520	-1.5546	-0.207956	2.51742	4.36506	0.0211957	0.316047
VIT_13s0019g01040	-0.0460117	1.7685	1.16503	4.40535	0.0211971	0.316047
VIT_03s0038g01510	0.121817	-0.624059	10.6292	4.34997	0.0212024	0.316047
VIT_13s0019g05360	0.0139541	0.632083	5.60386	4.34991	0.0212034	0.316047
VIT_17s0000g04150	0.585481	0.970138	7.686	4.81547	0.0212466	0.31646
VIT_15s0048g00370	-0.258122	0.537038	6.78909	4.43032	0.0215046	0.319857
VIT_13s0156g00220	0.173766	0.670338	6.35407	4.33176	0.0215091	0.319857
VIT_11s0016g01710	-0.43158	-0.747731	5.42021	4.33101	0.0215219	0.319857
VIT_17s0000g05880	0.520253	0.713329	5.78559	4.32917	0.0215531	0.319958
VIT_05s0049g01410	-1.60023	-0.113102	2.52924	4.39775	0.021595	0.319958
VIT_16s0022g02200	-0.317442	0.689113	6.35609	4.97363	0.0216058	0.319958
VIT_17s0000g08720	0.410879	1.02993	3.32859	4.32603	0.0216066	0.319958
VIT_18s0001g12020	0.298327	0.748066	4.95273	4.32599	0.0216073	0.319958
VIT_18s0001g06200	0.526388	0.850125	5.69592	4.46285	0.0216683	0.320628
VIT_15s0048g00670	1.38128	1.69358	9.54659	6.53945	0.0217019	0.320891
VIT_05s0077g01090	0.541006	-0.410485	4.20923	4.31761	0.0217508	0.321324
VIT_14s0006g03170	-0.536746	-1.49305	2.43311	4.31692	0.0217627	0.321324
VIT_08s0007g07400	0.145216	0.678194	6.10153	4.31359	0.0218199	0.321706
VIT_19s0085g00030	0.343418	0.733924	5.26138	4.31088	0.0218667	0.321706
VIT_07s0129g00290	0.294666	0.698905	6.89283	4.31059	0.0218718	0.321706
VIT_12s0059g00600	1.2594	1.44717	2.28377	4.32324	0.0218756	0.321706
VIT_02s0087g00610	0.015478	-0.659961	5.50618	4.30995	0.0218828	0.321706
VIT_10s0003g02800	0.163855	0.770752	4.48326	4.30991	0.0218835	0.321706
VIT_17s0000g02310	0.10891	0.729819	4.7378	4.30388	0.021988	0.322304
VIT_07s0005g03340	0.653171	1.81884	1.27224	4.30333	0.0219976	0.322304
VIT_07s0191g00070	-0.0187002	1.0522	2.9778	4.30282	0.0220064	0.322304
VIT_06s0004g03550	-0.128058	-0.748314	9.80354	4.3012	0.0220346	0.322304
VIT_12s0028g02340	-0.547989	-0.79446	9.9864	4.31749	0.0220563	0.322304
VIT_18s0001g02200	0.0711202	0.785982	4.09375	4.29917	0.02207	0.322304
VIT_01s0011g00560	0.769013	0.590088	8.71023	4.3056	0.0220705	0.322304
VIT_07s0005g04890	0.717486	1.19051	3.01922	4.29886	0.0220754	0.322304
VIT_07s0104g00970	0.677147	0.772201	5.15029	4.31611	0.0220802	0.322304
VIT_01s0011g05290	1.02983	0.766745	4.56475	4.55917	0.0220861	0.322304
VIT_14s0030g01250	-0.467216	-0.72845	5.151	4.29652	0.0221164	0.322304
VIT_02s0154g00330	-0.0635197	-0.709288	5.58424	4.29567	0.0221311	0.322304
VIT_08s0056g00580	0.87007	0.991373	3.6321	4.29649	0.0221421	0.322304
VIT_13s0019g01240	-0.136835	-1.09649	3.22644	4.29438	0.0221538	0.322304
VIT_07s0005g00940	-0.709567	0.367772	3.91749	4.29348	0.0221694	0.322304
VIT_05s0062g00890	-0.638769	-0.680047	7.15723	4.33179	0.0221916	0.322304
VIT_01s0026g01930	0.493498	0.728987	5.59608	4.29212	0.0221934	0.322304
VIT_13s0106g00230	-0.57402	0.614818	5.35767	5.05178	0.0222627	0.322963
VIT_01s0011g03380	-0.264086	-0.82709	4.55123	4.28773	0.0222705	0.322963
VIT_16s0050g01430	0.603955	1.08286	3.23607	4.28291	0.0223556	0.32382
VIT_02s0033g01330	0.725705	0.123166	8.2662	4.29698	0.0223729	0.32382
VIT_09s0002g06970	0.427264	-1.20151	2.15168	4.28168	0.0223774	0.32382
VIT_03s0038g02450	-0.233302	1.64014	0.882401	4.27944	0.022417	0.324163
VIT_12s0028g00320	0.156833	-0.74854	8.29114	4.61855	0.0224865	0.324936
VIT_19s0014g03400	-0.533468	-0.737685	8.24233	4.27966	0.0225355	0.32524
VIT_02s0025g02000	0.226067	-0.61262	4.83023	4.27256	0.0225395	0.32524
VIT_00s1339g00010	0.321904	-0.870111	3.29042	4.27021	0.0225815	0.325615
VIT_06s0004g06390	0.568851	0.96561	4.4501	4.44613	0.0227001	0.326871
VIT_04s0023g02500	0.606656	0.822493	4.51284	4.26258	0.0227182	0.326871
VIT_07s0031g00660	-0.0525029	-0.691056	5.66958	4.26218	0.0227254	0.326871
VIT_10s0003g03720	0.501576	0.762906	5.64213	4.26462	0.0227338	0.326871
VIT_12s0034g00210	0.016082	0.66395	5.31378	4.26088	0.0227489	0.326871
VIT_07s0005g01650	-0.622938	-0.646811	7.22209	4.26016	0.0227913	0.327249
VIT_08s0007g08700	0.370343	1.70797	1.21091	4.25629	0.0228317	0.327477
VIT_01s0137g00620	-0.559075	-0.724622	5.88334	4.27258	0.0228394	0.327477
VIT_01s0026g00360	0.948769	0.330605	4.09295	4.25985	0.0228818	0.327853
VIT_04s0023g00610	4.42422	0	-0.813127	4.28571	0.022914	0.327853
VIT_00s0254g00010	4.42422	0	-0.813127	4.28571	0.022914	0.327853
VIT_11s0016g05430	-0.346363	-1.0863	3.50942	4.24884	0.0229668	0.327933
VIT_13s0019g05130	-0.681485	-0.681089	8.93196	4.28089	0.0229784	0.327933
VIT_00s0194g00080	-1.08654	1.05974	1.14257	4.24784	0.0229851	0.327933
VIT_16s0050g00710	0.688035	0.598983	6.77213	4.24629	0.0230132	0.327933
VIT_00s0246g00200	-0.535849	-1.86499	2.7247	4.77394	0.0230163	0.327933
VIT_01s0011g05050	-0.467254	-0.809489	4.52735	4.24356	0.0230631	0.327933
VIT_14s0108g01170	0.558263	0.702054	6.03341	4.24303	0.0230728	0.327933
VIT_08s0007g05080	0.437465	0.732995	6.48281	4.24259	0.0230809	0.327933
VIT_00s0779g00010	-0.738211	-0.561038	5.45867	4.24257	0.0230814	0.327933
VIT_04s0023g00080	-0.217563	-0.778538	6.15567	4.29351	0.0231062	0.327933
VIT_19s0014g01640	0.36603	0.820774	6.02351	4.37641	0.0231088	0.327933
VIT_09s0002g00580	-1.37237	-2.25149	1.02389	4.24973	0.023113	0.327933
VIT_07s0005g02420	-4.66381	0.646004	-0.10644	4.25518	0.0231488	0.328213
VIT_13s0064g00020	0.444278	0.746561	7.56832	4.23759	0.0231726	0.328309
VIT_14s0030g01440	-0.531906	-0.66902	6.4089	4.23572	0.023207	0.328309
VIT_18s0001g02710	0.0399246	-0.985198	3.3318	4.23518	0.0232169	0.328309
VIT_09s0070g00450	1.64587	-3.7207	-0.224804	4.25137	0.0232268	0.328309
VIT_19s0015g01550	-4.98894	-1.46518	-0.30209	4.25039	0.0232363	0.328309
VIT_18s0001g06910	0.050996	0.820503	5.00171	4.46714	0.0232622	0.328447
VIT_07s0031g02170	-0.431106	0.356007	7.49835	4.25371	0.0232809	0.328484
VIT_00s0265g00010	0.889618	0.645831	4.15396	4.23052	0.0233028	0.328564
VIT_01s0011g00760	-0.239795	-5.30361	0.110523	4.2492	0.0233317	0.328744
VIT_17s0000g08200	0.642051	0.963528	3.66205	4.22797	0.02335	0.328775
VIT_00s1390g00010	-0.949841	-2.48124	0.920056	4.22622	0.0233826	0.329005
VIT_09s0018g00610	0.454109	0.957323	3.85988	4.22366	0.02343	0.329444
VIT_08s0007g07620	0.303732	-0.425503	8.58539	4.22044	0.02349	0.330061
VIT_02s0025g04530	-0.268891	-1.04495	3.51156	4.2194	0.0235093	0.330104
VIT_01s0011g02000	0.097214	0.867768	4.63519	4.44717	0.0235504	0.33023
VIT_04s0008g01890	-0.381683	-0.749391	5.44327	4.21718	0.0235508	0.33023
VIT_02s0025g00360	-0.957928	-0.83095	3.78023	4.26613	0.0236017	0.330532
VIT_06s0004g06170	0.747871	0.721176	5.19616	4.23921	0.0236048	0.330532
VIT_00s1034g00010	-0.544996	0.851927	2.49286	4.21061	0.0236739	0.331271
VIT_05s0094g00300	0.725557	0.581415	6.01229	4.20952	0.0236945	0.33128
VIT_16s0050g02540	-3.35072	1.82368	-0.414461	4.22493	0.0237071	0.33128
VIT_15s0048g00210	-0.405802	-0.812916	5.10908	4.22405	0.0237287	0.331355
VIT_05s0020g03750	1.43729	1.80506	1.43781	4.2065	0.0237513	0.331443
VIT_13s0047g01120	0.18526	0.726097	4.81971	4.20413	0.0237961	0.331841
VIT_13s0067g02450	0.114722	-0.620096	5.19072	4.2004	0.0238667	0.332598
VIT_07s0005g06050	2.83887	-2.0416	-0.587326	4.21389	0.0239143	0.332836
VIT_08s0032g00050	0.343696	0.788925	4.48756	4.19777	0.0239165	0.332836
VIT_18s0001g13790	0.537513	0.722805	5.41445	4.19666	0.0239377	0.332887
VIT_14s0036g00460	2.5575	2.33635	0.394949	4.19586	0.023953	0.332887
VIT_13s0084g00160	0.643738	0.8078	5.63082	4.32001	0.0239954	0.333126
VIT_04s0008g01970	-0.504984	-0.854995	4.22716	4.19244	0.0240181	0.333126
VIT_16s0039g02680	0.421982	0.81946	4.30642	4.19188	0.0240288	0.333126
VIT_14s0036g00930	-0.696675	-0.599911	7.84945	4.20677	0.0240645	0.333126
ENSRNA049462592	-1.80581	-5.02143	-0.310666	4.20503	0.0240819	0.333126
VIT_17s0000g03870	-0.425457	-0.721754	7.76994	4.18863	0.024091	0.333126
VIT_17s0000g06060	0.0679354	0.70833	4.75965	4.18833	0.0240966	0.333126
VIT_01s0026g02710	0.747337	0.577337	5.22617	4.18743	0.0241138	0.333126
VIT_01s0011g04300	-0.759931	-1.03408	3.43308	4.18504	0.0241598	0.333126
VIT_18s0001g14450	0.426157	0.702509	6.21122	4.18459	0.0241684	0.333126
VIT_12s0034g01770	0.695827	1.07351	3.23943	4.18316	0.024196	0.333126
VIT_17s0000g08770	0.334389	-0.52804	4.54205	4.18289	0.0242011	0.333126
VIT_01s0026g02630	-0.234311	-0.88422	4.10144	4.18279	0.0242031	0.333126
VIT_12s0035g00990	-1.71507	-0.502032	1.91686	4.18167	0.0242245	0.333126
VIT_01s0127g00490	0.375858	0.785478	5.05716	4.17942	0.0242679	0.333126
VIT_18s0001g05810	0.16694	0.692652	6.00612	4.17942	0.0242679	0.333126
VIT_14s0006g00070	0.736092	0.999009	3.43958	4.17936	0.0242691	0.333126
VIT_00s0304g00080	-5.02147	-0.198914	-0.106976	4.19437	0.0242854	0.333126
VIT_12s0055g00900	-0.509426	-0.753126	4.77456	4.17836	0.0242885	0.333126
VIT_16s0039g00320	0.668283	1.03196	3.38801	4.17788	0.0242976	0.333126
VIT_06s0080g00910	1.53061	1.55376	1.75104	4.17606	0.0243328	0.333384
VIT_00s0515g00010	-0.5105	-0.923658	4.10487	4.18041	0.0243669	0.333626
VIT_14s0108g01210	-0.348253	-1.0812	3.53245	4.17331	0.0243861	0.333665
VIT_08s0007g02700	-0.100838	-2.41898	1.004	4.17042	0.0244423	0.334155
VIT_06s0009g00880	0.250581	0.687651	5.98063	4.16974	0.0244554	0.334155
VIT_08s0032g00140	-2.52731	-2.27022	0.120608	4.16893	0.0244712	0.334155
VIT_16s0039g02020	-0.499929	-0.6943	6.03809	4.16559	0.0245364	0.33459
VIT_07s0130g00170	-0.624207	-0.730047	6.85132	4.28965	0.0245499	0.33459
VIT_08s0217g00090	-0.678706	-0.64859	6.54244	4.22161	0.0245524	0.33459
VIT_04s0008g03410	0.502201	0.692384	5.97904	4.16183	0.0246098	0.335148
VIT_18s0001g14620	-0.760349	-1.7908	1.72656	4.15994	0.024647	0.33543
VIT_18s0041g02060	-2.88597	2.12999	-0.536671	4.17332	0.0246926	0.335826
VIT_06s0004g06910	4.42513	4.824	-0.412553	4.16888	0.0247793	0.336685
VIT_12s0028g01080	0.671105	0.687508	10.2495	4.15273	0.0247889	0.336685
VIT_18s0001g08580	-0.228852	-0.891445	5.76732	4.40993	0.0248288	0.337003
VIT_02s0087g00910	0.533763	1.02517	3.43189	4.14737	0.0248948	0.337673
VIT_05s0062g01220	0.259739	0.791671	4.44886	4.14637	0.0249146	0.337716
VIT_08s0058g00570	-0.43296	-0.84712	7.03545	4.35643	0.0250446	0.339252
VIT_18s0001g07920	-0.469833	0.371173	4.67571	4.13745	0.0250922	0.339672
VIT_08s0007g07270	-1.1797	-0.659941	3.22152	4.13544	0.0251325	0.339991
VIT_11s0016g03330	-0.556036	-0.771031	4.79009	4.13448	0.0251517	0.340025
VIT_08s0007g00980	0.340553	1.12358	2.88535	4.13072	0.0252273	0.340659
VIT_11s0016g05740	0.655865	0.85851	4.51368	4.18248	0.0252322	0.340659
VIT_19s0085g00890	-1.84051	-0.486495	1.72096	4.12915	0.0252589	0.340794
VIT_07s0104g01300	0.113986	-0.59313	6.66449	4.12542	0.025334	0.341365
VIT_19s0085g00680	0.522878	0.72984	5.31085	4.12538	0.0253348	0.341365
VIT_01s0026g00310	-0.717345	-0.47874	6.82392	4.12382	0.0253664	0.341565
VIT_03s0063g02450	-0.506992	-0.677563	7.6749	4.12018	0.0254401	0.342331
VIT_08s0007g07370	0.275049	0.896537	3.71781	4.11896	0.0254648	0.342367
VIT_19s0027g00200	0.786378	0.301533	9.72527	4.13122	0.0254992	0.342367
VIT_04s0008g04060	0.709883	0.245231	5.82004	4.11475	0.0255506	0.342367
VIT_12s0057g00670	-0.724475	-0.408095	7.2264	4.11393	0.0255673	0.342367
VIT_11s0149g00220	-0.167795	-0.819893	4.871	4.14756	0.0255743	0.342367
VIT_00s0920g00010	-0.59839	-1.32386	2.60993	4.11263	0.0255937	0.342367
VIT_04s0008g03240	-1.66498	0.167707	1.68267	4.112	0.0256066	0.342367
VIT_09s0002g05570	1.10581	1.81679	1.53098	4.11094	0.0256282	0.342367
VIT_14s0068g00410	0.12042	0.742197	4.37043	4.11015	0.0256445	0.342367
VIT_01s0011g02500	2.3676	4.72699	-0.702043	4.12488	0.0256572	0.342367
VIT_07s0191g00030	0.448264	0.873118	4.30609	4.11536	0.025659	0.342367
VIT_11s0016g01060	0.430163	-2.41117	0.768369	4.10925	0.025663	0.342367
VIT_02s0012g02240	-0.0840515	-0.721736	4.9786	4.10863	0.0256756	0.342367
VIT_01s0113g00470	0.154444	1.02869	3.12636	4.10722	0.0257046	0.342367
VIT_01s0026g01250	-2.30705	0.339027	0.863972	4.1065	0.0257193	0.342367
VIT_06s0004g01270	-0.683415	-0.590965	8.12545	4.11153	0.0257373	0.342367
VIT_11s0016g03250	1.59072	2.02861	1.06375	4.10495	0.025751	0.342367
VIT_05s0020g01820	0.774789	0.414386	6.81256	4.13851	0.0257572	0.342367
VIT_05s0094g00450	-0.0200678	0.738734	4.12063	4.1044	0.0257625	0.342367
VIT_19s0014g02520	-0.310936	-0.796443	4.57635	4.1005	0.0258428	0.343209
VIT_16s0100g01210	0.849242	0.737772	4.66519	4.2008	0.0258986	0.343727
VIT_05s0077g01830	-0.585055	-0.691773	5.52497	4.09629	0.0259296	0.343914
VIT_03s0088g00160	-1.06266	2.20544	-0.195662	4.09536	0.025949	0.343947
VIT_17s0000g04050	-0.348339	-0.714066	7.20656	4.0928	0.0260019	0.344424
VIT_05s0102g00270	-0.616528	-0.673095	6.26366	4.13168	0.0260225	0.344472
VIT_12s0034g00480	0.818303	0.875589	3.7034	4.09074	0.0260449	0.344545
VIT_08s0007g08260	0.080758	0.652077	5.84698	4.08815	0.0260987	0.344897
VIT_14s0036g01270	0.0368675	-1.19637	2.92542	4.10095	0.0261186	0.344897
VIT_04s0008g00190	-0.315192	-0.755089	5.19108	4.08702	0.0261224	0.344897
VIT_18s0001g05850	-0.10473	1.46027	1.22911	4.08415	0.0261824	0.345465
VIT_13s0074g00720	0.309975	-0.449307	5.39858	4.08326	0.0262009	0.345486
VIT_00s1003g00010	0.145452	0.85037	4.82692	4.29786	0.0262253	0.345582
VIT_08s0040g02350	0.591555	2.20837	0.395065	4.08039	0.0262612	0.345757
VIT_03s0038g00940	0.903205	0.00100376	3.96888	4.10169	0.026289	0.345757
VIT_04s0008g05070	-0.411138	0.644874	3.77719	4.09372	0.0263044	0.345757
VIT_13s0147g00200	0.533962	1.02347	3.34471	4.07823	0.0263065	0.345757
VIT_16s0098g00600	-0.274319	0.915633	3.20432	4.11282	0.0263597	0.346233
VIT_05s0029g01240	-1.41054	-1.21934	1.82473	4.06977	0.0264849	0.34763
ENSRNA049469807	3.03621	4.23387	0.257679	4.53049	0.0265135	0.34763
ENSRNA049466124	-0.185962	-1.97942	2.21932	4.38575	0.0265173	0.34763
VIT_17s0000g07810	0.565135	0.746127	5.84075	4.0881	0.0266037	0.348434
VIT_12s0057g00090	3.45478	2.88383	-0.00288943	4.06374	0.0266129	0.348434
VIT_18s0001g10720	0.228529	0.718682	4.85916	4.06192	0.0266516	0.348663
VIT_11s0078g00260	-0.257996	0.451429	7.1743	4.06059	0.02668	0.348663
VIT_12s0034g01780	0.546028	0.665392	6.10763	4.05985	0.0266958	0.348663
VIT_09s0002g06320	-0.54528	-0.799488	4.28147	4.0597	0.0266989	0.348663
VIT_07s0031g01220	1.12911	1.24572	2.60377	4.05553	0.0267883	0.349605
VIT_07s0141g00040	-0.286019	0.541579	4.49771	4.05413	0.0268183	0.349702
VIT_15s0046g01360	-0.854731	-1.85144	1.42068	4.05327	0.0268368	0.349702
VIT_16s0148g00140	1.51178	-2.04907	0.337385	4.13942	0.0268623	0.349702
VIT_07s0005g01540	0.829589	-4.48836	-0.101372	4.06692	0.0268645	0.349702
VIT_00s0301g00050	0.336781	0.764961	4.80372	4.04905	0.0269275	0.350092
VIT_16s0100g00520	0.513993	0.660315	6.4085	4.0486	0.0269371	0.350092
VIT_18s0001g14060	1.35018	1.57303	1.67622	4.04819	0.026946	0.350092
VIT_16s0039g02530	0.833719	0.0463037	4.7909	4.14677	0.0269876	0.350203
VIT_07s0104g00160	0.150885	0.667299	5.97907	4.04483	0.0270185	0.350203
VIT_12s0028g03350	0.645337	1.10323	3.24322	4.04474	0.0270206	0.350203
VIT_09s0002g06100	-0.389679	-0.771266	5.20641	4.04461	0.0270234	0.350203
VIT_03s0088g00400	0.469972	0.721188	5.806	4.04215	0.0270766	0.350669
VIT_04s0008g01450	0.91945	1.92409	1.18595	4.04534	0.0271317	0.351134
VIT_09s0054g00930	-0.151865	-0.665565	7.25688	4.03861	0.0271534	0.351134
VIT_07s0031g00330	-0.498649	-0.694213	5.20615	4.03811	0.0271643	0.351134
VIT_12s0055g01150	-0.236231	-1.03136	3.5736	4.03688	0.0271911	0.351257
VIT_06s0004g05390	0.564453	0.913725	3.7177	4.03574	0.0272159	0.351303
VIT_00s0404g00070	-0.393718	-1.4476	2.95972	4.1981	0.0272292	0.351303
VIT_17s0000g02950	0.678004	0.703571	5.40128	4.04819	0.02726	0.351319
VIT_02s0025g03670	1.05699	1.10152	2.99655	4.03349	0.0272649	0.351319
VIT_04s0008g01800	0.144956	1.40502	1.73116	4.02985	0.0273447	0.351909
VIT_04s0023g01300	-0.664464	-0.537006	7.68841	4.02982	0.0273453	0.351909
VIT_07s0005g04360	-0.594431	-0.819314	4.06367	4.02526	0.0274454	0.352973
VIT_06s0009g01910	0.911617	0.872628	9.85835	4.44312	0.02749	0.353324
VIT_13s0175g00090	-1.01601	-1.34945	2.29457	4.02056	0.0275488	0.353462
VIT_06s0009g02060	0.824393	1.02561	3.38508	4.01996	0.0275621	0.353462
VIT_08s0105g00350	0.232602	0.696345	5.47775	4.01821	0.0276009	0.353462
VIT_00s0533g00050	0.80358	0.8662	9.18443	4.34583	0.027608	0.353462
VIT_13s0064g01240	-0.394302	-0.695127	8.64869	4.01743	0.027618	0.353462
VIT_05s0049g01070	0.377764	1.27085	2.43757	4.01658	0.0276369	0.353462
VIT_05s0020g03690	0.988692	1.37201	2.271	4.01611	0.0276473	0.353462
VIT_19s0014g01550	0.0486907	0.63921	7.09705	4.01582	0.0276537	0.353462
VIT_11s0052g01120	0.522461	0.695225	5.75637	4.01567	0.0276571	0.353462
VIT_04s0008g02760	-1.24108	1.76409	0.243772	4.0372	0.0276987	0.353772
VIT_12s0059g01590	-0.355729	-0.817077	7.81254	4.14598	0.0277378	0.354049
VIT_03s0017g02170	-0.197991	-0.682478	6.45839	4.01054	0.0277711	0.35415
VIT_14s0066g01710	-4.9862	0.0756058	-0.0803693	4.0368	0.0278112	0.35415
VIT_05s0020g04330	-1.99024	1.4168	0.0494575	4.00848	0.027817	0.35415
VIT_05s0049g00780	1.28515	1.71381	1.44374	4.00783	0.0278314	0.35415
VIT_19s0014g00550	-0.443389	-0.746648	6.22634	4.05313	0.0278422	0.35415
VIT_18s0001g06150	-0.646589	-1.55336	2.43391	4.05491	0.0278745	0.35415
VIT_14s0128g00100	-0.203398	-0.687366	6.03856	4.00478	0.0278995	0.35415
VIT_02s0025g01790	-1.22866	0.0550683	2.68504	4.00456	0.0279046	0.35415
VIT_19s0014g05370	0.596695	0.845312	4.1467	4.00432	0.0279099	0.35415
VIT_18s0001g05960	0.743567	0.722779	4.45812	4.00388	0.0279198	0.35415
VIT_17s0000g07120	-0.0101466	-0.683545	5.8604	4.00845	0.0279435	0.354229
VIT_08s0040g01900	-4.32225	-4.32225	-0.716166	4.03085	0.027992	0.354434
VIT_02s0025g03270	-0.730896	-0.643262	7.21022	4.15621	0.0279975	0.354434
VIT_19s0090g01200	0.539672	0.756471	5.03685	3.99977	0.0280119	0.354434
VIT_08s0032g01210	0.825923	1.02445	3.90738	4.14705	0.028043	0.354608
VIT_14s0083g00260	-0.655807	0.259276	4.76129	4.02381	0.0281148	0.355146
VIT_07s0031g01860	-0.305275	-0.724047	5.2292	3.99479	0.0281241	0.355146
VIT_00s0187g00290	1.23295	1.72204	4.06706	5.4451	0.0281548	0.355146
VIT_16s0022g00350	-0.764814	-2.00792	1.34423	3.99238	0.0281785	0.355146
VIT_08s0007g05700	-0.00853317	-0.671142	5.07749	3.99004	0.0282316	0.355146
VIT_00s1238g00010	0.0141659	-1.0554	3.05663	3.98999	0.0282326	0.355146
VIT_06s0061g00090	-0.688585	-0.754939	4.16111	3.98978	0.0282373	0.355146
VIT_07s0005g04390	-0.644019	-0.956394	3.73629	3.9897	0.0282391	0.355146
VIT_02s0025g02110	-4.36002	-4.36002	-0.708478	4.01829	0.0282714	0.355146
VIT_11s0016g00020	-0.355148	-0.925944	4.77963	4.1621	0.0282738	0.355146
VIT_00s2364g00010	0.858598	0.930514	5.59137	4.50358	0.0282803	0.355146
VIT_05s0020g00560	-0.652397	-0.791853	4.17593	3.98714	0.0282973	0.355146
VIT_02s0012g00090	0.491356	0.726898	8.3049	3.98616	0.0283196	0.355146
VIT_15s0048g01310	-0.514958	-1.58873	1.91803	3.9857	0.02833	0.355146
VIT_07s0104g00890	0.0741047	-4.98943	-0.0130569	3.99517	0.0284432	0.356346
VIT_04s0008g04210	-0.0770976	-0.790052	4.26592	3.97921	0.0284781	0.356563
VIT_00s0214g00130	0.685709	0.639408	5.19746	3.97813	0.0285026	0.356604
VIT_14s0171g00180	-0.493526	-0.740073	5.93721	4.01641	0.0285164	0.356604
VIT_18s0001g08390	0.251822	-0.66506	4.40897	4.01679	0.0285638	0.356736
VIT_08s0007g06400	0.134097	0.644997	7.81022	3.97506	0.028573	0.356736
VIT_01s0150g00130	0.546123	-0.196613	6.3646	3.99775	0.0285796	0.356736
VIT_01s0011g01660	0.411803	0.688481	6.70088	3.97162	0.0286521	0.357396
VIT_18s0001g15220	0.214905	1.16475	7.12374	5.23774	0.0286676	0.357396
VIT_17s0000g08920	1.41078	2.17482	0.736545	3.96698	0.0287592	0.357989
VIT_14s0083g00180	-0.0909918	-0.731447	4.71862	3.96696	0.0287596	0.357989
VIT_07s0191g00180	0.222986	0.7373	9.16674	3.97889	0.0287679	0.357989
VIT_12s0034g01100	0.635316	1.14818	3.01244	3.96345	0.0288409	0.358678
VIT_08s0007g01850	-3.14763	-0.00390338	0.301455	3.9624	0.0288653	0.358762
VIT_18s0072g00340	-0.463179	-0.704098	9.5728	3.96035	0.0289128	0.359133
VIT_13s0064g00880	0.411026	0.712881	7.64456	3.95857	0.0289543	0.359202
VIT_06s0080g01100	0.566509	-0.16921	5.48183	3.95835	0.0289593	0.359202
VIT_08s0007g06760	-0.117676	-0.701804	5.16486	3.95698	0.0289913	0.359202
VIT_06s0009g02080	-3.47727	-0.926401	0.374042	3.97448	0.0290149	0.359202
VIT_08s0040g01910	0.551018	0.685953	6.52808	3.95508	0.0290356	0.359202
VIT_14s0108g00150	-0.451368	-0.683454	6.09246	3.95484	0.0290412	0.359202
VIT_13s0019g00960	-0.712338	-1.41783	2.39727	3.95441	0.0290512	0.359202
VIT_13s0019g04050	-1.4063	0.0411058	2.29238	3.95332	0.0290766	0.359202
VIT_06s0080g00740	-0.194962	-0.67449	6.74024	3.95329	0.0290773	0.359202
VIT_07s0141g00200	0.214931	0.915553	3.47951	3.95135	0.0291227	0.359545
VIT_13s0067g01920	-0.599908	-0.762655	4.59607	3.95057	0.0291982	0.360173
VIT_15s0024g00240	-0.621218	-0.693275	4.64505	3.94693	0.0292264	0.360173
VIT_02s0025g03910	0.243366	0.90727	3.69676	3.94692	0.0292267	0.360173
VIT_10s0116g00460	-0.811465	-0.524414	4.64556	3.94558	0.0292582	0.360344
VIT_01s0011g05600	-1.79714	-0.154639	1.91842	3.9664	0.0293007	0.360649
VIT_04s0023g02590	0.326171	0.773809	4.77063	3.9416	0.0293519	0.361061
VIT_08s0007g02380	-1.69585	-0.00461886	1.97206	3.95138	0.0294607	0.362166
VIT_06s0009g03640	0.993506	0.297277	3.73697	3.9363	0.0294774	0.362166
VIT_03s0097g00560	0.681299	0.581544	6.01162	3.93405	0.0295307	0.362489
VIT_01s0011g01780	-1.85254	0.465544	1.09026	3.93369	0.0295393	0.362489
VIT_10s0003g05490	0.163077	0.695048	4.91768	3.9298	0.029632	0.363036
VIT_05s0077g01150	4.12496	4.82434	-0.476484	3.94384	0.0296331	0.363036
VIT_00s0187g00120	4.67116	2.60729	-0.653756	3.94366	0.0296374	0.363036
VIT_12s0034g02200	-0.0782076	0.757068	3.87282	3.92788	0.0296778	0.363188
VIT_16s0022g00890	0.325547	0.993492	3.9111	4.06095	0.0297193	0.363188
VIT_18s0001g03200	0.451293	0.690974	6.48392	3.92565	0.0297311	0.363188
VIT_14s0108g00740	-0.414713	-1.18862	3.58746	4.05927	0.0297361	0.363188
VIT_02s0012g00360	0.587877	0.725543	5.09253	3.92532	0.0297391	0.363188
VIT_06s0004g08200	-0.509139	-0.705672	6.51215	3.9553	0.0297639	0.363274
VIT_00s0504g00010	-0.507998	-2.6902	0.70233	3.92312	0.0297919	0.363397
VIT_19s0014g01280	0.29588	0.751502	4.78909	3.92188	0.0298217	0.363413
VIT_02s0025g02080	-3.37055	-0.392402	0.348389	3.92139	0.0298334	0.363413
VIT_06s0004g02220	0.113339	0.670224	5.13704	3.92033	0.0298589	0.363413
VIT_04s0008g01950	0.619859	-0.140479	4.72686	3.91965	0.0298751	0.363413
VIT_14s0066g00570	3.43277	5.39517	-0.375049	4.2344	0.0298825	0.363413
VIT_14s0068g01140	-0.103851	-1.40272	2.51066	3.91785	0.0299186	0.363538
VIT_06s0009g00690	-0.371143	-0.729948	5.33048	3.91743	0.0299286	0.363538
VIT_01s0011g05500	-0.441005	-0.786606	4.49955	3.9164	0.0299535	0.363624
VIT_18s0001g14980	0.795589	0.841913	3.8374	3.91249	0.0300479	0.36435
VIT_02s0012g00250	-0.927484	-0.933408	3.21671	3.91245	0.0300491	0.36435
VIT_07s0005g02960	0.323203	0.702997	5.35721	3.90974	0.0301147	0.364522
VIT_13s0158g00090	-0.262746	-1.72976	1.88662	3.90922	0.0301273	0.364522
VIT_03s0038g02280	0.499839	0.679892	6.05379	3.90878	0.030138	0.364522
VIT_12s0059g00410	-4.732	-2.12452	-0.489933	3.92162	0.0301646	0.364522
VIT_00s0541g00010	1.07413	2.64451	0.164405	3.90751	0.0301687	0.364522
VIT_02s0025g00300	-0.345276	-0.788854	4.71499	3.90711	0.0301786	0.364522
VIT_19s0015g01800	0	4.38153	-0.876936	3.94436	0.0301887	0.364522
VIT_14s0083g01110	-0.411178	0.35354	6.03333	3.91012	0.0302986	0.36523
VIT_08s0007g00720	-0.441034	-0.702339	5.74275	3.89946	0.0303653	0.36523
VIT_08s0007g01300	-0.309423	-0.833408	6.50741	4.09878	0.0303719	0.36523
VIT_03s0038g02770	0.529067	0.709093	4.84501	3.8982	0.0303961	0.36523
VIT_03s0038g03860	-0.0144699	-0.648885	6.70467	3.89868	0.0304044	0.36523
VIT_04s0023g02280	-0.0112835	-4.98938	-0.0453904	3.9117	0.0304049	0.36523
VIT_05s0020g02600	-0.34894	-0.690853	7.03294	3.89765	0.0304095	0.36523
VIT_06s0004g02180	1.72632	-0.473058	0.40748	3.89723	0.0304198	0.36523
VIT_08s0040g00300	0.322752	-0.529428	4.32742	3.89701	0.0304253	0.36523
VIT_08s0007g07500	0.523029	0.932692	3.57665	3.89621	0.030445	0.36523
VIT_08s0007g03240	-4.76728	-2.15979	-0.482375	3.90979	0.0304515	0.36523
VIT_10s0003g01960	0.316203	1.14685	5.11603	4.80304	0.0304627	0.36523
VIT_05s0077g02060	0.447591	0.869428	6.72799	4.19547	0.0305593	0.365837
VIT_09s0002g05790	0.315404	0.662211	6.20598	3.89137	0.0305639	0.365837
VIT_13s0101g00460	0.764582	0.495991	5.19755	3.89069	0.0305808	0.365837
VIT_16s0039g00190	3.74232	4.77537	-0.550111	3.90372	0.0305998	0.365837
VIT_00s0207g00130	-0.00172411	1.55733	1.20638	3.88927	0.0306156	0.365837
VIT_04s0008g02440	0.112527	0.708517	4.46716	3.88905	0.0306213	0.365837
VIT_13s0019g02650	-0.24562	-0.739819	4.91485	3.8883	0.0306396	0.365841
VIT_03s0038g04090	-0.383982	-0.671769	6.63861	3.88438	0.0307367	0.366785
VIT_00s1008g00010	-0.0344375	-5.11416	0.014962	3.89729	0.0307763	0.366851
VIT_16s0039g01550	0.5315	1.3456	2.29377	3.88229	0.0307886	0.366851
VIT_10s0042g00950	-0.0714905	0.612307	5.0633	3.88198	0.0307963	0.366851
VIT_14s0030g01270	-0.0383717	0.55468	7.88766	3.88043	0.0308349	0.366891
VIT_08s0007g04780	-0.0374207	-0.774959	8.05018	4.07575	0.0308358	0.366891
VIT_07s0005g02440	-0.333845	1.1731	2.17896	3.96837	0.0310659	0.368759
VIT_08s0040g01480	-0.692126	-0.562334	9.23264	3.87211	0.031066	0.368759
VIT_15s0021g02730	-0.324193	-0.737861	5.62149	3.8708	0.0310756	0.368759
VIT_02s0025g01670	0.664585	-0.72067	2.77865	3.86994	0.0310969	0.368759
VIT_19s0090g00270	-0.795576	-0.692591	3.96425	3.86953	0.0311073	0.368759
VIT_08s0007g07300	-0.391162	-0.762108	5.19303	3.87235	0.0311155	0.368759
VIT_15s0107g00210	0.145442	-4.91801	-0.0453751	3.88221	0.0311321	0.368759
VIT_15s0024g00080	0.216889	0.727991	4.53942	3.86742	0.0311604	0.368759
VIT_06s0004g07770	0.604076	0.675368	5.65999	3.86729	0.0311636	0.368759
VIT_10s0003g05380	-0.605515	-0.744009	5.27166	3.94198	0.0311868	0.368759
VIT_17s0000g05920	0.244508	0.696247	5.07796	3.86616	0.0311921	0.368759
VIT_05s0077g00690	-0.294574	-0.677956	6.56336	3.86482	0.031226	0.368946
VIT_12s0035g02080	0.730494	-0.415683	3.04874	3.86387	0.0312498	0.368974
VIT_11s0016g03210	-0.646046	-0.530221	9.518	3.86259	0.0312821	0.368974
VIT_00s0868g00020	-0.340714	-1.6356	2.01387	3.86222	0.0312915	0.368974
VIT_08s0007g08270	1.11103	1.98916	0.856528	3.86185	0.031301	0.368974
VIT_03s0097g00140	0.213513	1.90608	0.833239	3.87844	0.0314296	0.370172
VIT_01s0011g00570	0.577839	0.671872	7.75596	3.8564	0.031439	0.370172
VIT_07s0141g00580	-0.461371	-0.737542	5.21494	3.85241	0.0315406	0.370649
VIT_00s0880g00020	0.116404	0.61829	7.05521	3.85206	0.0315494	0.370649
VIT_05s0020g00410	-0.715117	-0.441421	7.45411	3.8568	0.0315617	0.370649
VIT_05s0049g00200	-0.214977	-0.682029	5.69459	3.8515	0.0315636	0.370649
VIT_04s0008g07340	0.100854	-0.568121	6.82118	3.85123	0.0315706	0.370649
VIT_02s0025g03230	-0.0178357	-1.15466	2.92399	3.85039	0.0315921	0.370688
VIT_08s0058g01370	-0.495337	-0.7702	5.11788	3.87908	0.0316253	0.370864
VIT_00s0187g00220	-0.589824	-0.853394	4.02956	3.84812	0.03165	0.370913
VIT_02s0025g04060	-0.886472	-0.498244	6.25931	4.1171	0.031666	0.370913
VIT_14s0068g00930	0.444063	-0.323357	6.58599	3.91023	0.031758	0.371733
VIT_14s0060g00930	-0.364986	-0.780201	5.61258	3.89906	0.031786	0.371733
VIT_16s0050g00610	0.392145	0.677952	7.46536	3.84263	0.0317908	0.371733
VIT_13s0019g04220	2.29214	2.45421	0.68183	3.91577	0.0318211	0.371874
VIT_08s0007g08960	-0.270101	-0.754628	5.275	3.83993	0.0318602	0.372117
VIT_11s0016g05840	0.707636	1.05231	8.12819	4.50061	0.03203	0.373293
VIT_00s1830g00010	1.15966	1.76843	1.2315	3.83321	0.0320338	0.373293
VIT_03s0063g01480	-1.42926	1.83864	-0.142067	3.83312	0.0320362	0.373293
VIT_17s0000g06780	0.730209	1.1578	2.82512	3.83195	0.0320666	0.373293
VIT_13s0139g00170	-0.0240814	0.558351	6.53814	3.83091	0.0320934	0.373293
VIT_11s0016g03940	0.473598	1.09051	3.57034	3.95018	0.03213	0.373293
VIT_18s0089g00410	-0.534356	0.397396	5.2594	3.97731	0.0321351	0.373293
VIT_18s0001g13080	0.126277	-2.96826	0.408666	3.82745	0.0321834	0.373293
VIT_19s0090g01490	-0.348856	-0.702901	5.65951	3.82725	0.0321888	0.373293
VIT_04s0043g00570	-0.409691	-0.670294	6.62053	3.82677	0.0322012	0.373293
VIT_19s0085g00200	0.55352	0.736777	4.50986	3.82659	0.032206	0.373293
VIT_09s0002g03410	0.0329965	0.979256	2.98437	3.82652	0.0322077	0.373293
VIT_11s0037g00850	0.153189	-0.524015	6.7954	3.82637	0.0322115	0.373293
VIT_11s0016g01080	1.3631	1.80623	1.28769	3.82569	0.0322294	0.373293
VIT_13s0101g00300	-0.283899	-5.05397	-0.0787919	3.8388	0.0322361	0.373293
VIT_01s0010g02480	-0.280868	0.54492	4.22551	3.82382	0.0322781	0.373567
VIT_18s0001g13870	-0.502771	-0.621063	7.28009	3.82244	0.0323142	0.373635
VIT_11s0016g01820	0.382439	0.661639	6.37355	3.82219	0.0323207	0.373635
VIT_01s0137g00360	-1.33735	0.827807	1.08264	3.82076	0.0323582	0.373828
VIT_05s0049g00310	0.388353	0.728099	4.72029	3.82015	0.0323742	0.373828
VIT_13s0019g00590	-0.78355	-0.464859	4.95836	3.81695	0.032458	0.374544
VIT_11s0016g00840	-0.236903	-0.68966	5.96751	3.81639	0.032473	0.374544
VIT_14s0006g02720	-0.399019	-0.674392	6.8625	3.81518	0.0325047	0.374697
VIT_13s0019g03060	0.403877	1.07656	2.97006	3.81417	0.0325314	0.374792
VIT_18s0001g09410	0.53796	0.7681	4.54761	3.81195	0.0325897	0.375146
VIT_18s0001g06760	0.328443	1.37761	1.76623	3.81094	0.0326165	0.375146
VIT_15s0048g01410	-0.257675	-0.675335	7.53934	3.81091	0.0326174	0.375146
VIT_15s0046g01980	0.919531	1.1957	2.6369	3.80803	0.0326934	0.375715
VIT_17s0000g05570	-0.250421	-0.728227	5.77958	3.80586	0.0327605	0.375715
VIT_07s0129g00730	0.238439	0.678654	7.75639	3.80519	0.0327688	0.375715
VIT_08s0007g07160	0.699758	0.724514	5.02409	3.84104	0.0327875	0.375715
VIT_10s0405g00020	0.481055	0.664974	7.31276	3.8043	0.0327924	0.375715
VIT_15s0024g01620	1.16628	0.780083	3.27425	3.82443	0.0328179	0.375715
VIT_00s0274g00090	-0.0483755	-0.942274	3.85886	3.82405	0.0328281	0.375715
VIT_06s0061g01200	1.80233	2.61382	0.265338	3.80287	0.0328303	0.375715
VIT_01s0010g03910	0.750457	-0.127559	4.0691	3.81568	0.0328331	0.375715
VIT_11s0016g04230	0.266177	0.656668	6.70319	3.80172	0.032861	0.375823
VIT_02s0012g02120	0.787164	0.506723	6.71252	3.90419	0.0328981	0.376037
VIT_06s0009g02450	0.303765	0.751528	4.84452	3.79537	0.0330304	0.376671
VIT_12s0055g00910	-0.127867	-0.690491	5.06408	3.7945	0.0330538	0.376671
VIT_00s0193g00160	-0.302549	-2.35147	0.946365	3.79326	0.0330869	0.376671
VIT_18s0001g11620	0.429214	-1.36669	1.69696	3.79304	0.0330928	0.376671
VIT_14s0030g01530	-0.569001	-0.77085	4.30278	3.79303	0.0330931	0.376671
VIT_12s0142g00180	0.898956	0.980013	7.14642	4.49774	0.0330953	0.376671
VIT_01s0010g01390	-0.371646	0.317101	6.85554	3.79094	0.0331492	0.376671
VIT_01s0011g05590	-0.102454	-0.641748	6.23534	3.79039	0.033164	0.376671
VIT_03s0038g03730	-0.249757	-0.661296	6.73628	3.78946	0.033189	0.376671
VIT_18s0001g07660	-0.0462377	-0.809238	4.05951	3.78895	0.0332028	0.376671
VIT_11s0149g00010	-4.48808	0.481779	-0.235521	3.80168	0.0332133	0.376671
VIT_17s0000g08420	0.996028	1.87769	1.02305	3.7878	0.0332337	0.376671
VIT_00s0265g00100	0.922226	1.28505	2.44816	3.78736	0.0332456	0.376671
VIT_06s0009g01010	-4.28592	0.729737	-0.285226	3.79979	0.0332639	0.376671
VIT_03s0038g00430	-0.107715	-1.43956	2.13319	3.78604	0.0332811	0.376671
VIT_05s0077g00140	-0.374099	-0.705368	5.59541	3.78603	0.0332816	0.376671
VIT_17s0000g01260	0.368666	1.66083	1.13215	3.78602	0.0332817	0.376671
VIT_02s0025g00780	0.10581	-4.95771	-0.0200683	3.79893	0.0332868	0.376671
VIT_13s0067g00230	-0.588685	-0.779364	4.05586	3.78495	0.0333106	0.37673
VIT_00s0187g00360	0.287506	-0.414492	7.14603	3.78406	0.0333347	0.376793
VIT_01s0011g05180	1.68775	2.61647	6.79609	7.9204	0.0333902	0.377208
VIT_16s0050g00200	0.774919	0.706331	4.60647	3.80743	0.0334085	0.377208
VIT_06s0061g01350	0.457119	0.852832	4.07564	3.77759	0.03351	0.378144
VIT_16s0039g02200	-0.472852	-0.647653	6.03389	3.77307	0.0336331	0.379323
VIT_05s0020g02660	-0.306461	-0.747088	5.01014	3.77175	0.0336691	0.379519
VIT_07s0129g00640	-0.0218665	-1.3672	2.23593	3.76961	0.0337277	0.379969
VIT_00s1209g00010	-3.20469	-0.217991	0.273383	3.76784	0.0337763	0.380088
VIT_16s0013g00860	-0.493309	-0.638685	6.05631	3.7674	0.0337882	0.380088
VIT_18s0001g11580	0.136361	1.34699	1.78426	3.76718	0.0337943	0.380088
VIT_07s0141g00110	-0.211508	-0.755107	4.75864	3.76577	0.0338328	0.380311
VIT_08s0007g02350	0.563645	0.7472	9.86769	3.77382	0.0338842	0.380648
VIT_06s0004g00890	0.609596	0.605599	6.7619	3.76286	0.033913	0.380648
VIT_05s0020g03460	0.423108	0.668498	6.44535	3.76264	0.0339189	0.380648
VIT_04s0023g03610	0.0654107	-0.587257	5.87024	3.76141	0.0339528	0.380818
VIT_08s0040g03250	0.130411	0.637353	6.09703	3.76039	0.033981	0.380924
VIT_00s0253g00090	3.18158	2.92802	-0.090434	3.75897	0.0340202	0.381153
VIT_07s0031g01710	2.6224	0.536509	0.213823	3.84217	0.0340698	0.381499
VIT_02s0033g00260	1.70076	3.31012	-0.291178	3.75579	0.0341082	0.381574
VIT_12s0028g02610	0.488589	1.21812	2.40367	3.75558	0.034114	0.381574
VIT_14s0006g01480	4.67138	3.52423	-0.571477	3.76603	0.0341816	0.382017
VIT_15s0045g00290	-0.431728	-1.62293	2.04775	3.7528	0.0341911	0.382017
VIT_05s0020g01980	-0.132157	-0.62958	6.81611	3.75017	0.0342642	0.382623
VIT_14s0066g00730	-0.986637	-1.10733	2.65376	3.74952	0.0342918	0.382721
VIT_00s0684g00030	1.11316	0.494129	4.47443	4.1127	0.0343241	0.382731
VIT_16s0039g00760	0.635294	1.23251	2.71792	3.7478	0.0343303	0.382731
VIT_07s0130g00130	0.331162	0.668702	7.16638	3.74472	0.0344161	0.383231
VIT_10s0003g05210	0.282798	3.08935	-0.471469	3.74459	0.0344198	0.383231
VIT_12s0028g01360	0.394356	0.744098	6.5793	3.81453	0.0344409	0.383231
VIT_17s0000g08330	-0.750318	-1.64957	1.83298	3.74349	0.0344505	0.383231
VIT_01s0011g06290	0.267461	0.740225	4.78502	3.74166	0.0345019	0.383593
VIT_16s0050g00680	0.450727	0.684378	5.63349	3.73853	0.0345897	0.384224
VIT_02s0025g01780	-1.76217	-0.671469	1.74223	3.74309	0.0346002	0.384224
VIT_02s0033g00270	-0.90908	1.31481	0.742476	3.73733	0.0346234	0.384224
VIT_01s0026g01340	0.637693	0.0704552	7.14523	3.73695	0.0346342	0.384224
VIT_18s0041g00670	0.180008	-0.58358	5.15052	3.74079	0.0346648	0.384354
VIT_08s0007g00390	-0.681826	-0.791102	4.24455	3.76343	0.0347407	0.384986
VIT_17s0000g02940	0.73533	2.46355	0.0467884	3.73246	0.0347608	0.384999
VIT_07s0031g01230	0.942441	0.175304	7.75307	4.31114	0.0348037	0.385264
VIT_05s0029g01100	0.636415	1.20194	2.63821	3.72763	0.0348976	0.385627
VIT_17s0000g09280	-0.535367	-0.672031	9.19799	3.72741	0.034904	0.385627
ENSRNA049468653	-3.79755	1.21823	-0.397458	3.73944	0.0349233	0.385627
VIT_15s0048g01050	1.12412	0.788234	2.97628	3.72672	0.0349235	0.385627
VIT_08s0007g07430	-0.226931	0.718025	3.52675	3.72645	0.0349312	0.385627
VIT_11s0065g00640	-0.463022	-0.651615	6.80906	3.7244	0.0349893	0.385694
VIT_08s0056g01310	0.423227	0.838868	4.10673	3.72412	0.0349973	0.385694
VIT_04s0008g04000	-1.13988	-0.0329404	3.00603	3.72391	0.0350034	0.385694
VIT_14s0219g00210	1.06732	-4.25078	-0.158567	3.74105	0.0350256	0.385694
VIT_19s0027g01350	-1.73739	-4.95297	-0.35453	3.73545	0.0350359	0.385694
VIT_08s0007g08160	-0.616885	-0.744779	4.10221	3.72167	0.0350672	0.385694
VIT_18s0072g00270	-1.21642	-1.59665	1.43987	3.72157	0.03507	0.385694
VIT_18s0001g14100	0.374641	0.751244	4.68332	3.71877	0.0351499	0.386091
VIT_19s0090g00580	0.732221	0.0858608	5.52838	3.75106	0.0351579	0.386091
VIT_14s0083g01050	-0.453934	-0.72257	4.76705	3.71831	0.035163	0.386091
VIT_03s0063g00400	-1.02014	-1.00091	2.61896	3.71609	0.0352266	0.38658
VIT_11s0016g01610	0.778059	1.22277	2.77269	3.7258	0.0352587	0.386724
VIT_03s0038g02470	0.243137	0.665512	6.35631	3.71295	0.0353169	0.386982
VIT_12s0035g01900	-0.571878	-0.638641	8.28122	3.71386	0.0353266	0.386982
VIT_18s0001g14610	-1.61735	-0.549579	1.92042	3.71174	0.0353516	0.386982
VIT_04s0008g04410	-0.35769	-0.699584	5.03886	3.71145	0.03536	0.386982
VIT_06s0009g03670	1.43678	1.08978	2.26906	3.73877	0.0353928	0.386982
VIT_16s0039g01770	0.2927	2.2374	0.198618	3.71019	0.0353963	0.386982
VIT_03s0038g03450	0.478352	-1.4787	1.48088	3.70901	0.0354302	0.387144
VIT_01s0146g00070	-0.248329	0.409028	7.9156	3.70522	0.0355396	0.388131
VIT_19s0014g04790	0.254051	1.09699	2.97427	3.70709	0.0355697	0.388152
VIT_00s0264g00010	-0.21918	-4.9893	-0.0931891	3.7164	0.0355796	0.388152
VIT_12s0028g03180	0.278219	0.670512	5.98402	3.70305	0.0356026	0.388194
VIT_09s0002g01490	0.0605847	0.596738	6.52118	3.70006	0.0356894	0.388806
VIT_11s0149g00400	1.0595	0.774752	3.39146	3.6984	0.0357376	0.388806
VIT_10s0003g00580	1.03675	1.58282	1.66486	3.69828	0.0357411	0.388806
VIT_19s0014g01950	-0.285525	0.856569	3.0306	3.71492	0.0357501	0.388806
VIT_00s0179g00140	-0.970872	-1.67656	1.57698	3.69683	0.0357832	0.388806
VIT_17s0000g03860	0.0500508	0.613386	5.56392	3.69682	0.0357836	0.388806
VIT_13s0067g00120	1.02096	0.522836	3.66072	3.7066	0.0357925	0.388806
VIT_05s0020g04510	-0.422658	-0.708577	9.55162	3.6945	0.0358513	0.389237
VIT_13s0019g04750	-1.33481	0.237406	2.00095	3.69265	0.0359053	0.389616
VIT_00s0220g00070	-0.0292834	-0.614443	8.81871	3.68802	0.0360411	0.390818
VIT_03s0091g00720	-0.306814	-0.715034	4.86316	3.68756	0.0360545	0.390818
VIT_04s0023g00300	-0.666918	-0.672735	4.44501	3.68647	0.0360867	0.390958
VIT_00s0407g00080	-0.484365	-1.02231	3.36811	3.68421	0.0361531	0.391469
VIT_11s0016g05780	-0.337418	-0.949299	3.67173	3.6826	0.0362004	0.391576
VIT_01s0026g00180	-3.75849	1.21109	-0.411485	3.69499	0.0362014	0.391576
VIT_04s0023g03070	0.670654	-4.48825	-0.151038	3.69432	0.0362212	0.391581
VIT_16s0022g01210	-0.0225268	1.40356	1.58319	3.69283	0.0362816	0.391854
VIT_09s0002g07980	-0.0028801	-4.88461	-0.100287	3.69191	0.0362919	0.391854
VIT_04s0008g03640	-2.08542	2.69027	-0.687396	3.69117	0.0363135	0.391854
VIT_17s0000g01530	0.373083	0.917053	3.74872	3.67877	0.0363235	0.391854
ENSRNA049469475	0.102542	1.42001	1.58261	3.67491	0.0364377	0.392879
VIT_06s0004g05680	0.220207	0.660994	9.16245	3.67254	0.0364986	0.39308
VIT_01s0026g01510	0.524661	0.69321	5.08871	3.67228	0.0365064	0.39308
VIT_10s0003g03270	0.41597	0.664735	6.1558	3.67201	0.0365144	0.39308
VIT_09s0002g01400	0.554256	1.30535	2.20215	3.66941	0.0365918	0.393411
VIT_18s0001g03450	0.706111	0.532031	7.58914	3.68259	0.0365992	0.393411
VIT_12s0034g02510	0.309828	0.798564	4.13621	3.66903	0.0366031	0.393411
VIT_17s0000g06210	1.17802	-0.371945	3.43454	4.24068	0.0367078	0.394328
VIT_18s0041g00710	0.387822	0.932157	3.65123	3.66446	0.03674	0.394401
VIT_04s0023g02840	0.0834215	0.775898	3.93406	3.66401	0.0367534	0.394401
VIT_07s0130g00060	-0.725816	1.5072	0.476848	3.66231	0.0368043	0.394655
VIT_07s0141g00860	4.12492	4.6803	-0.49574	3.67382	0.0368275	0.394655
VIT_18s0001g10520	0.476253	0.69029	5.17157	3.66093	0.0368458	0.394655
VIT_05s0062g01430	-0.250188	0.767963	3.29709	3.66001	0.0368735	0.394655
VIT_04s0044g01310	0.492727	0.878856	3.73559	3.65999	0.036874	0.394655
VIT_16s0115g00200	0.943667	-0.124696	2.86595	3.65918	0.0368986	0.39471
VIT_03s0038g03570	-0.731537	-1.06746	4.56416	4.18061	0.0369879	0.395272
VIT_03s0132g00200	-0.61263	-0.609479	7.15858	3.68766	0.03699	0.395272
VIT_06s0009g01000	-0.328048	-0.661877	6.52607	3.65511	0.0370212	0.395398
VIT_07s0104g00760	-0.718729	-0.63192	5.47056	3.75913	0.0370787	0.395562
VIT_03s0038g04150	-0.220808	0.466781	5.56285	3.65313	0.0370812	0.395562
VIT_03s0017g01970	0.121102	-1.50044	1.77093	3.65165	0.0371259	0.395562
VIT_04s0008g02970	-0.392909	-0.653199	5.93162	3.6515	0.0371306	0.395562
VIT_08s0058g00200	0.368783	0.650688	7.04991	3.65139	0.0371337	0.395562
VIT_17s0000g05100	0.469729	0.974407	3.3744	3.6495	0.037191	0.395883
VIT_02s0087g00440	0.0484612	0.578849	6.4447	3.64912	0.0372028	0.395883
VIT_07s0031g02410	1.31187	0.637675	2.39128	3.64801	0.0372364	0.396034
VIT_08s0007g01720	-1.11303	0.239736	2.75727	3.65758	0.0372808	0.396139
VIT_07s0129g00860	0.182776	0.643784	6.63896	3.64591	0.0373002	0.396139
VIT_13s0064g00170	0.55232	0.591173	7.20804	3.64576	0.0373048	0.396139
VIT_00s2795g00010	-0.713187	-1.06523	3.05823	3.64381	0.0373642	0.396157
VIT_05s0102g00560	0.845606	1.12994	2.68516	3.64319	0.0373832	0.396157
VIT_19s0138g00130	-2.64625	-0.208944	0.518426	3.6425	0.0374044	0.396157
VIT_04s0069g01050	-1.63556	-4.85113	-0.376808	3.65437	0.0374133	0.396157
VIT_07s0031g02560	0.215381	0.645151	8.12556	3.64183	0.0374247	0.396157
VIT_05s0020g01910	0.157135	-0.503909	8.40049	3.64114	0.0374458	0.396157
VIT_17s0000g01930	-0.373336	-0.838949	8.40513	3.84099	0.0374515	0.396157
VIT_00s0246g00180	-1.01607	-1.11197	4.28358	4.36219	0.0374731	0.396157
VIT_04s0023g03630	0.634273	0.607079	6.7072	3.65038	0.0374817	0.396157
VIT_14s0060g02410	-0.598693	-0.540691	6.47051	3.63759	0.0375548	0.396235
VIT_05s0020g01060	0.160197	0.736279	4.20808	3.6375	0.0375574	0.396235
VIT_03s0038g00890	0.328706	0.953858	3.77799	3.70632	0.0375707	0.396235
VIT_19s0093g00190	0.42389	0.656397	7.89262	3.63679	0.0375791	0.396235
VIT_18s0072g00120	0.578712	0.595317	6.17284	3.63626	0.0375954	0.396235
VIT_01s0011g00460	-0.376078	0.529333	4.13734	3.63872	0.0376635	0.396235
VIT_09s0018g01420	-0.501726	-0.743788	9.10754	3.68978	0.0376705	0.396235
VIT_08s0105g00490	0.259877	0.653494	6.08412	3.63346	0.0376816	0.396235
VIT_05s0094g00810	2.15563	1.18408	0.669006	3.63299	0.037696	0.396235
VIT_18s0001g09510	0.225902	0.62742	7.28906	3.63246	0.0377123	0.396235
VIT_05s0020g01840	-0.284601	0.46897	4.8274	3.63196	0.0377276	0.396235
VIT_01s0010g01260	0.581342	-1.41257	1.33892	3.63188	0.0377303	0.396235
VIT_08s0058g00640	-0.170178	0.512094	5.98172	3.63615	0.0377422	0.396235
VIT_05s0020g04850	-0.117699	0.508068	7.73897	3.6284	0.0378376	0.397031
VIT_00s0260g00060	0.699923	0.56458	6.76851	3.66297	0.0378949	0.397427
VIT_08s0032g00930	-0.301112	-0.721698	6.13387	3.64561	0.0380527	0.398877
VIT_05s0077g01250	0.0785885	-0.697785	4.55455	3.62997	0.0381085	0.398977
VIT_13s0067g03050	-0.510756	-0.70857	4.57472	3.61935	0.0381184	0.398977
VIT_16s0050g01570	0.023364	-0.689855	4.50275	3.61907	0.0381274	0.398977
VIT_05s0077g02210	0.0332752	0.683979	4.30823	3.61745	0.0381778	0.398977
VIT_12s0028g02130	-0.40377	-0.683041	5.60149	3.6174	0.0381793	0.398977
VIT_06s0004g04440	-1.59841	0.00522665	3.37348	4.25283	0.0381799	0.398977
VIT_07s0005g04920	0.243196	-0.415192	7.02007	3.61309	0.0383144	0.399946
VIT_06s0009g03000	0.412065	-1.31782	1.64781	3.61281	0.0383229	0.399946
VIT_14s0006g00350	0.241536	0.644043	6.57691	3.61253	0.0383316	0.399946
VIT_03s0063g02620	-2.57258	0.600607	0.712097	3.75573	0.0384077	0.400535
VIT_18s0001g05790	0.157592	0.610722	6.80452	3.60767	0.0384844	0.401129
VIT_13s0019g04860	0.434016	0.833532	3.95022	3.60368	0.0386102	0.401475
VIT_08s0056g00290	-0.0727332	0.753505	3.69108	3.60333	0.0386212	0.401475
VIT_00s0662g00010	0.0188662	-0.85873	3.84258	3.60103	0.0386942	0.401475
VIT_08s0058g00530	0.598765	0.572597	6.48809	3.60045	0.0387125	0.401475
VIT_15s0048g02580	0.363776	0.669108	7.59985	3.60034	0.0387159	0.401475
VIT_11s0016g02430	-0.499744	-0.671322	5.80082	3.60486	0.038719	0.401475
VIT_00s0360g00020	0.586812	-0.0754658	5.19692	3.59901	0.038758	0.401475
VIT_18s0001g14880	0.380066	0.721109	4.80261	3.59886	0.038763	0.401475
VIT_18s0001g14640	-0.318331	0.493441	4.50181	3.59867	0.038769	0.401475
VIT_02s0241g00160	-0.116915	-0.711786	5.15867	3.59853	0.0387733	0.401475
VIT_00s0414g00010	-0.832359	1.76592	0.0410899	3.59839	0.0387777	0.401475
VIT_02s0025g01400	-0.428103	-0.776512	4.8518	3.62445	0.0388015	0.401475
VIT_15s0048g00470	-0.445355	-0.728594	4.64506	3.59759	0.0388033	0.401475
VIT_06s0080g00870	1.36065	1.25718	2.34018	3.65842	0.03882	0.401475
VIT_17s0000g06580	0.0189852	-0.614433	5.23236	3.59701	0.0388215	0.401475
VIT_00s0505g00050	-0.0716804	-1.28376	3.687	4.10165	0.0388475	0.401475
VIT_04s0044g01130	-0.711796	-1.28746	2.65914	3.61494	0.038853	0.401475
VIT_12s0055g01140	-0.168325	1.08043	2.30959	3.60648	0.0389038	0.401681
VIT_18s0001g06950	0.2611	0.710883	6.26663	3.64861	0.0389223	0.401681
VIT_01s0026g01480	-0.396445	-0.679499	5.38031	3.59353	0.0389322	0.401681
VIT_18s0001g05990	-0.773396	-0.970393	2.99864	3.59237	0.0389694	0.401772
VIT_18s0001g09400	0.679474	0.670394	4.51982	3.59202	0.0389805	0.401772
VIT_16s0100g00310	-0.197081	-1.32667	2.86444	3.70424	0.0390132	0.401905
VIT_00s0357g00010	0.36031	1.18744	2.35215	3.58824	0.0391012	0.402268
VIT_17s0000g08860	-1.01778	1.40454	0.438332	3.58785	0.0391139	0.402268
VIT_07s0104g00690	-0.484097	-0.66737	5.37521	3.5877	0.0391187	0.402268
VIT_15s0046g03090	0.645225	0.506032	6.02075	3.5874	0.0391283	0.402268
VIT_11s0016g01220	0.165577	-0.740305	3.71007	3.58588	0.0391769	0.402268
VIT_07s0104g00440	0.60916	-0.109824	5.64437	3.60454	0.0391822	0.402268
VIT_18s0001g11890	-0.109107	-0.684133	5.0398	3.58557	0.0391869	0.402268
VIT_04s0008g01340	0.325594	0.723695	4.56356	3.58427	0.0392287	0.402368
VIT_02s0025g00200	0.175584	0.71229	5.29036	3.61921	0.0392495	0.402368
VIT_14s0068g00690	-0.597729	-1.00205	3.24493	3.58342	0.0392559	0.402368
VIT_09s0002g06890	1.5776	2.33961	0.445932	3.58166	0.0393127	0.402748
VIT_05s0020g01170	0.493049	0.799353	13.1509	3.57858	0.039412	0.403513
VIT_05s0020g03650	0.2351	1.35213	1.65028	3.57792	0.0394331	0.403513
VIT_13s0320g00040	-0.198255	0.579129	4.26323	3.57731	0.039453	0.403513
VIT_04s0023g02700	0.643884	0.0844966	7.52174	3.58141	0.0394668	0.403513
VIT_19s0027g00550	-0.700192	-0.493277	4.92567	3.57601	0.039495	0.403561
VIT_00s0888g00010	-1.29937	-2.61875	0.571463	3.59139	0.0395111	0.403561
VIT_02s0012g01500	-2.29502	-4.66271	-0.509863	3.58294	0.0396498	0.404671
VIT_07s0005g00590	0.333454	0.663853	7.91637	3.57056	0.0396717	0.404671
VIT_00s0189g00050	0.798948	0.997154	6.78834	4.23291	0.0396795	0.404671
VIT_07s0005g04760	-0.170324	-0.971741	3.40295	3.569	0.0397227	0.404908
VIT_01s0011g03590	0.662107	0.457376	6.28756	3.56775	0.0397631	0.405118
VIT_02s0087g00640	1.60189	1.63895	1.21572	3.56638	0.0398078	0.405349
VIT_15s0048g02270	-0.819501	-1.12722	4.47068	4.2029	0.0398256	0.405349
[truncated: 18,347 more rows]

## Sheet: ANOVA T2 CORVINA PULP
gene_id	logFC,soilLegnaro	logFC,soilVveneto	logCPM	F	PValue	FDR
VIT_18s0001g13790	-0.279861	-0.8739	6.39018	35.0653	4.30193e-07	0.00861161
VIT_01s0150g00460	-0.132509	0.841519	4.87486	29.7747	1.42456e-06	0.0142584
VIT_09s0070g00480	0.124678	0.629844	6.24758	26.7736	3.02551e-06	0.0201882
VIT_09s0002g00330	0.123924	0.651764	7.35837	24.3345	5.85148e-06	0.0292837
VIT_17s0000g07580	-0.516945	0.638872	3.53256	20.4808	1.84067e-05	0.0558843
VIT_12s0035g00970	-0.185469	0.700945	3.86921	20.4107	1.88199e-05	0.0558843
VIT_01s0011g01140	0.00115821	0.790276	4.19259	19.8045	2.28504e-05	0.0558843
VIT_08s0040g03150	-0.162486	0.604795	4.80773	19.5073	2.51683e-05	0.0558843
VIT_17s0000g00720	-0.336194	0.611244	4.68804	19.7602	2.66573e-05	0.0558843
VIT_02s0087g00370	-0.786537	0.997979	2.19127	18.7867	3.19447e-05	0.0558843
VIT_07s0005g02230	0.0144362	0.522655	5.41377	18.5601	3.4475e-05	0.0558843
VIT_16s0098g00720	0.117232	0.652924	5.89605	18.0757	4.06629e-05	0.0558843
VIT_05s0029g00420	0.27802	0.61671	8.28012	17.9251	4.28279e-05	0.0558843
VIT_12s0059g01250	-0.0305032	0.936248	3.47621	17.8415	4.40868e-05	0.0558843
VIT_14s0171g00180	0.0937545	0.625142	5.52009	17.815	4.44929e-05	0.0558843
VIT_03s0091g00420	0.184837	0.700187	5.25716	17.8038	4.46672e-05	0.0558843
VIT_08s0007g06520	0.224941	0.692648	5.64878	17.4801	5.0012e-05	0.0588906
VIT_05s0020g02690	-0.0974529	0.629966	4.98095	17.1544	5.61142e-05	0.0624052
VIT_01s0011g04370	0.0222404	-0.480144	7.22814	16.7907	6.3919e-05	0.0668413
VIT_08s0040g01140	-0.612976	1.04058	2.44068	16.8126	6.72524e-05	0.0668413
VIT_17s0000g01060	-0.0331316	0.804286	3.71331	16.5352	7.01202e-05	0.0668413
VIT_14s0060g01190	-0.368855	0.627344	3.19055	16.2552	7.76868e-05	0.0706879
VIT_09s0002g06010	0.00600928	0.755984	3.58309	15.8707	8.95948e-05	0.0754525
VIT_06s0009g02020	-0.0980787	0.388336	7.39758	15.8449	9.04616e-05	0.0754525
VIT_08s0040g01890	0.141907	0.486418	10.124	15.4147	0.0001064	0.0851964
VIT_01s0026g01660	0.0376567	-0.506064	5.82703	14.9466	0.000127362	0.0955236
VIT_00s0394g00030	0.202844	0.606807	5.43705	14.9162	0.000128874	0.0955236
VIT_18s0001g12120	0.0970704	-0.621574	4.11284	14.8233	0.000133613	0.0955236
VIT_17s0000g08290	-0.21364	0.45783	5.25275	14.6116	0.000145159	0.0959807
VIT_10s0116g01780	0.100232	0.639409	5.35345	14.5406	0.000149275	0.0959807
VIT_00s0187g00050	-0.350729	1.30759	2.41633	15.9786	0.000150718	0.0959807
VIT_02s0025g02020	-0.571471	0.413087	3.78024	14.3925	0.000158281	0.0959807
VIT_00s0207g00230	-0.0854775	0.905533	2.582	14.3455	0.000161264	0.0959807
VIT_09s0002g07530	0.202714	-0.561825	6.16038	16.2569	0.00016302	0.0959807
VIT_02s0025g01410	-0.113005	-0.512758	7.62484	14.2141	0.000169936	0.0971267
VIT_16s0050g00570	-0.240993	-0.978544	4.32628	15.1987	0.000174671	0.0971267
VIT_08s0007g06450	0.0456222	0.420178	7.54133	14.047	0.000181722	0.0983165
VIT_11s0103g00550	-0.216915	0.492897	5.41252	14.3354	0.000202717	0.101902
VIT_10s0003g04560	0.0409587	1.05321	3.04245	13.7736	0.000202998	0.101902
VIT_00s0304g00010	-0.149045	0.543506	6.2076	15.3958	0.000205091	0.101902
VIT_05s0049g00770	0.359935	0.481432	12.8012	13.7035	0.000208885	0.101902
VIT_03s0091g00490	-0.714625	0.432352	3.38933	13.6466	0.000213802	0.101902
VIT_09s0002g04080	-1.63091	0.693437	0.793811	13.3797	0.000238656	0.111103
VIT_11s0016g04960	-0.554847	-2.71209	0.4261	13.2011	0.000257063	0.116952
VIT_06s0061g01310	0.217725	0.666314	5.18795	12.913	0.000290153	0.129073
VIT_18s0001g08250	-0.0439801	0.412063	7.71812	12.7376	0.000312596	0.13366
VIT_01s0010g01830	-0.206971	0.420248	4.84557	12.7284	0.000313818	0.13366
VIT_01s0137g00360	-0.170649	0.702836	3.51158	12.6743	0.000321156	0.133935
VIT_03s0091g00500	0.190193	1.71789	1.40843	12.582	0.000334112	0.136495
VIT_05s0049g00800	0.289578	0.503417	7.43171	12.3914	0.000362731	0.142752
VIT_05s0049g00840	0.366235	0.484755	9.27854	12.3714	0.000365892	0.142752
VIT_09s0018g00620	-0.0813052	-0.727809	3.87075	12.3406	0.000370822	0.142752
VIT_07s0031g00540	-0.00442752	0.564374	6.05886	13.062	0.000397861	0.146804
VIT_00s0253g00040	-0.137391	0.739485	2.75767	12.1535	0.000402331	0.146804
VIT_00s0391g00010	0.0176981	1.41093	1.47723	12.1477	0.000403348	0.146804
VIT_03s0038g03920	-0.440157	-0.700984	4.51888	12.0965	0.000412511	0.147458
VIT_03s0091g00410	0.23777	0.789212	5.04278	13.2778	0.000458928	0.159047
VIT_04s0023g03680	-0.480304	0.805606	2.31977	11.8457	0.00046082	0.159047
VIT_19s0093g00160	-0.126223	-0.552301	5.29063	11.3514	0.000575463	0.194326
VIT_06s0009g00310	-0.851185	0.836288	3.46921	15.6585	0.000582455	0.194326
VIT_11s0016g04500	0.088812	0.689245	4.01501	11.1668	0.000626103	0.205464
VIT_16s0039g00820	-0.664224	1.29168	1.08015	11.0932	0.000647651	0.209108
VIT_17s0053g00990	0.265469	0.930833	7.15628	16.5107	0.000694108	0.217816
VIT_11s0037g01230	-0.0669845	0.516205	6.05382	11.8212	0.000704184	0.217816
VIT_01s0011g04290	-0.0223328	0.738062	3.51535	10.9028	0.000707266	0.217816
VIT_04s0008g00180	0.0607049	0.478853	5.00602	10.7885	0.000745964	0.222896
VIT_01s0127g00600	-0.217194	0.319152	5.91706	10.7883	0.00074603	0.222896
VIT_02s0025g02410	-0.0480395	0.57832	4.13392	10.734	0.000765244	0.225274
VIT_16s0098g00870	0.24798	0.503435	4.89966	10.5876	0.00081981	0.236544
VIT_12s0028g01390	-0.205245	0.401871	4.04302	10.5428	0.000837331	0.236544
VIT_19s0090g01350	0.365083	-0.150031	12.0487	11.2108	0.000838978	0.236544
VIT_14s0068g01400	-0.173399	-1.06346	2.77397	10.479	0.000863037	0.237235
VIT_02s0025g02500	0.0269907	0.765403	3.55486	10.4739	0.000865128	0.237235
VIT_17s0000g09640	0.134988	0.483178	5.4732	10.3419	0.000921266	0.249215
VIT_04s0008g00610	0.0266931	-0.497924	5.5594	10.3094	0.000935713	0.249748
VIT_18s0072g00150	-0.0714124	0.872911	2.95066	10.2414	0.000966727	0.254631
VIT_13s0019g00330	-0.0448824	0.55551	6.93982	12.1172	0.000984793	0.256021
VIT_13s0019g01890	0.0119071	0.86679	2.74328	10.1707	0.0010002	0.256692
VIT_00s0227g00200	0.384346	1.07294	2.78461	10.1372	0.00101648	0.257569
VIT_10s0116g00100	-0.0962649	0.716243	3.55808	10.0698	0.00105674	0.264423
VIT_06s0004g01560	-0.386708	-1.10616	2.34097	9.97453	0.00109991	0.269207
VIT_11s0016g03050	-0.60603	-2.39361	0.70149	9.95023	0.00111301	0.269207
VIT_00s2837g00010	0.397715	1.55604	1.14554	9.94435	0.00111621	0.269207
VIT_06s0004g02310	-0.277149	-1.28387	1.66017	9.86378	0.00116103	0.276685
VIT_12s0142g00160	0.0350652	0.38055	5.66255	9.76703	0.00121752	0.286733
VIT_00s0780g00020	-0.650854	0.544569	2.00326	9.72953	0.00124022	0.288684
VIT_07s0031g02740	-0.638123	0.598712	2.24443	9.61182	0.00131458	0.300864
VIT_16s0098g01720	-0.303261	1.06973	1.79267	9.59955	0.00132261	0.300864
VIT_14s0081g00720	-0.570911	0.372184	3.28143	9.54816	0.00135684	0.305182
VIT_08s0007g00470	0.166833	0.489925	4.62446	9.44128	0.00143122	0.315245
VIT_11s0052g00160	-1.81207	1.17998	0.270162	9.42111	0.00144575	0.315245
VIT_05s0077g01450	0.0785743	1.00954	2.36327	9.41688	0.00144882	0.315245
VIT_05s0020g01970	1.78831	2.58764	0.220969	9.33701	0.00150814	0.324623
VIT_07s0005g01390	0.183633	0.509352	5.1694	9.28462	0.0015485	0.327493
VIT_11s0037g00130	-0.016231	-0.367965	8.53111	9.24747	0.00157785	0.327493
VIT_09s0002g08090	-0.427087	0.675527	2.34229	9.24649	0.00157863	0.327493
VIT_03s0091g00240	0.154391	0.471103	5.63937	9.21619	0.00160304	0.327493
VIT_00s0274g00090	0.078113	0.678536	5.74019	11.1863	0.00161536	0.327493
VIT_18s0117g00050	0.307814	0.580892	4.56998	9.18621	0.0016276	0.327493
VIT_09s0018g02110	0.104911	0.59327	3.94434	9.174	0.00163771	0.327493
VIT_18s0001g00470	0.055042	0.647835	3.88981	9.14585	0.00166132	0.327493
VIT_07s0005g00010	0.180242	0.581336	4.03732	9.13712	0.00166871	0.327493
VIT_07s0031g00610	-0.26391	0.695883	2.38602	9.06326	0.00173275	0.334607
VIT_18s0001g14040	0.243822	0.669893	5.09896	9.73693	0.00175338	0.334607
VIT_13s0074g00110	0.181638	0.865122	2.81751	9.03819	0.00175511	0.334607
VIT_13s0019g04480	0.0973312	0.351662	6.30843	8.97183	0.00181583	0.342224
VIT_18s0001g04680	-0.130684	0.649008	3.54544	8.95748	0.00182925	0.342224
VIT_16s0022g00310	-0.0953831	0.529732	3.68274	8.86966	0.0019139	0.353293
VIT_18s0075g00250	0.0688431	0.392162	6.75427	8.85975	0.00192372	0.353293
VIT_16s0050g00380	-0.0432889	0.399741	5.95731	8.81972	0.00196396	0.357405
VIT_09s0002g04020	0.563173	0.952403	4.84477	11.2018	0.00198555	0.358079
VIT_04s0008g03660	-0.0855505	-0.469787	4.82983	8.7471	0.00203936	0.364499
VIT_06s0004g01510	-0.155652	0.498662	8.74154	11.2161	0.0020622	0.364733
VIT_17s0000g06510	-0.478085	0.218881	3.3836	8.70393	0.00208569	0.364733
VIT_06s0004g01780	0.687321	1.3471	1.5107	8.69332	0.00209726	0.364733
VIT_08s0007g03240	-0.447863	1.63412	0.270082	8.66138	0.0021325	0.364733
VIT_05s0049g00660	-0.0549298	0.71548	3.43404	8.7126	0.00213255	0.364733
VIT_18s0001g14250	-0.0293523	-0.409517	5.81711	8.64449	0.0021514	0.364733
VIT_02s0241g00060	0.104847	3.53878	-0.801913	8.62869	0.00216925	0.364733
VIT_07s0005g00170	-0.38206	-0.83507	5.77976	11.2359	0.0021936	0.364733
VIT_14s0108g00830	0.0404491	0.409441	6.39989	8.59778	0.00220465	0.364733
VIT_19s0014g00110	-0.158163	0.547612	3.26564	8.55209	0.00225814	0.366551
VIT_18s0072g01010	-0.0321879	-0.469582	6.23251	8.75837	0.00226083	0.366551
VIT_08s0040g01860	-0.250461	-0.879833	3.26417	8.5191	0.00229766	0.366551
VIT_19s0014g00300	-0.396773	0.368282	3.53688	8.4654	0.00236363	0.366551
VIT_06s0061g00010	0.683969	0.966488	2.1709	8.45736	0.00237368	0.366551
VIT_04s0008g06920	-0.0303512	-0.44624	5.22532	8.45703	0.0023741	0.366551
VIT_06s0009g02500	-0.227096	0.425159	4.79565	8.8494	0.00239765	0.366551
VIT_00s0941g00020	-0.506412	0.458754	2.78412	8.43455	0.00240247	0.366551
VIT_02s0087g01020	-0.11813	-0.498186	5.66543	8.43247	0.00240512	0.366551
VIT_14s0030g00190	-0.8704	-1.01055	2.56479	8.47955	0.00240746	0.366551
VIT_17s0000g00460	0.141479	0.67445	3.84521	8.40972	0.00243426	0.366551
VIT_08s0007g01350	0.201307	0.496092	5.37751	8.40269	0.00244333	0.366551
VIT_18s0001g13360	-1.02539	0.389686	1.58389	8.37724	0.00247652	0.366551
VIT_13s0067g03430	-0.0611885	0.445257	4.86928	8.36825	0.00248837	0.366551
VIT_18s0001g14360	-0.0664303	0.325983	6.81298	8.35167	0.00251038	0.366551
VIT_00s0274g00080	0.0448066	0.770083	3.29788	8.34696	0.00251666	0.366551
VIT_04s0008g01260	-0.0110169	0.334553	5.8281	8.3333	0.00253501	0.366551
VIT_06s0004g04640	-0.0679146	0.681235	5.245	10.5255	0.00254524	0.366551
VIT_03s0038g03080	-2.50002	1.30881	-0.40897	8.3096	0.00256718	0.367071
VIT_19s0014g02390	0.0665139	0.400231	5.22584	8.24737	0.00265385	0.376771
VIT_17s0000g05550	-0.724468	0.422773	2.83031	8.53354	0.00269884	0.37931
VIT_18s0001g03880	2.09281	1.1147	0.179859	8.20849	0.00270963	0.37931
VIT_00s0301g00040	-0.933194	0.751436	1.07699	8.18345	0.00274624	0.381203
VIT_11s0052g00020	0.189054	0.414953	7.57084	8.16901	0.0027676	0.381203
VIT_02s0087g00340	-0.169397	-0.694333	3.45401	8.1605	0.00278028	0.381203
VIT_16s0050g00480	-1.79149	-1.99472	0.193154	8.10141	0.00287008	0.390839
VIT_01s0010g00510	0.0210605	0.501172	6.33637	8.88455	0.00298596	0.403871
VIT_03s0038g03660	0.250694	0.897711	2.21984	8.01257	0.00301119	0.40455
VIT_02s0025g03260	-0.290586	0.719544	3.03272	8.3539	0.00306037	0.408417
VIT_00s0616g00010	-0.593497	-1.87368	0.571435	7.96267	0.0030938	0.408555
VIT_16s0050g02320	-0.646283	0.26372	2.81134	7.95678	0.00310371	0.408555
VIT_08s0007g05250	-0.0559217	-0.383225	7.20651	7.93324	0.0031437	0.408555
VIT_14s0171g00170	0.112005	0.635745	4.23157	8.03589	0.00314538	0.408555
VIT_05s0049g00970	-0.143318	0.274502	6.72406	7.92173	0.00316345	0.408555
VIT_13s0019g04600	0.332717	1.04499	2.3499	7.90031	0.00320058	0.4107
VIT_00s0265g00070	-1.0277	-2.16339	4.61525	15.2086	0.00324401	0.412949
VIT_08s0040g00980	-0.3785	0.518499	5.00868	10.0952	0.0033037	0.412949
VIT_18s0164g00070	-0.0804454	0.373419	4.40503	7.8341	0.00331844	0.412949
VIT_02s0025g03540	0.0103669	0.634274	3.60509	7.82944	0.0033269	0.412949
VIT_14s0036g00890	2.88537	2.98809	-0.174568	7.82422	0.00333643	0.412949
VIT_05s0049g00720	-0.389599	0.744113	1.92857	7.81573	0.00335198	0.412949
VIT_10s0003g03830	0.0456008	-0.41206	5.60468	7.81	0.00336251	0.412949
VIT_14s0083g00110	0.258884	0.851941	2.82728	7.7969	0.00338675	0.413389
VIT_02s0025g03480	0.0672528	0.558683	4.626	7.81769	0.00357191	0.42963
VIT_03s0017g02170	0.4005	0.306393	6.54816	7.69005	0.00359177	0.42963
VIT_13s0073g00490	0.733455	-0.397717	1.68684	7.68752	0.0035968	0.42963
VIT_01s0026g00840	0.0740898	0.389859	5.17507	7.68307	0.00360565	0.42963
VIT_17s0000g09910	0.236873	-0.533746	2.62618	7.64666	0.00367893	0.434179
VIT_11s0016g04720	0.0570538	0.4884	4.89447	7.6426	0.0036872	0.434179
VIT_02s0033g00240	-0.189169	0.490236	2.91424	7.61562	0.00374269	0.438135
VIT_18s0041g02080	0.108059	0.685422	3.26347	7.60319	0.00376858	0.438601
VIT_09s0002g00320	0.0203451	0.729965	5.6563	10.0994	0.00383609	0.441337
VIT_09s0002g04240	-0.285119	1.33986	1.33794	7.9366	0.00385724	0.441337
VIT_11s0016g02360	-0.0117549	0.398892	5.03194	7.5454	0.00389153	0.441337
VIT_16s0050g02330	-0.244746	0.422279	3.55083	7.54256	0.00389768	0.441337
VIT_03s0088g00380	0.121121	0.330621	8.94837	7.54043	0.00390232	0.441337
VIT_09s0002g02230	0.448306	1.16396	1.68834	7.50694	0.00397582	0.445872
VIT_17s0000g00770	0.334768	0.849085	2.86575	7.4989	0.00399368	0.445872
VIT_07s0031g02560	-0.0376794	0.641707	3.27828	7.49194	0.00400924	0.445872
VIT_16s0039g02750	0.307064	0.644599	6.00272	8.75419	0.00406758	0.449861
VIT_01s0026g01060	-0.124389	0.338021	4.55176	7.43367	0.00414201	0.455576
VIT_01s0137g00290	-0.0195972	0.555588	3.85147	7.39578	0.00423097	0.459382
VIT_05s0094g01570	0.172095	0.369639	5.98049	7.39234	0.00423916	0.459382
VIT_12s0059g01340	0.142374	0.838825	2.23823	7.38969	0.00424547	0.459382
VIT_06s0004g02890	0.0368224	0.321142	6.58506	7.33119	0.00438753	0.472202
VIT_19s0014g01800	-0.0831183	-0.543932	5.34168	7.70895	0.0044252	0.47371
VIT_11s0016g01690	-0.0332531	-0.375241	5.39422	7.29236	0.0044847	0.475954
VIT_06s0009g01320	0.0542962	0.489557	6.91458	8.14906	0.00449372	0.475954
VIT_03s0038g02800	-0.37708	0.688429	1.65459	7.27434	0.00453062	0.477337
VIT_08s0007g02470	-0.205093	0.355218	4.00993	7.24073	0.00461763	0.479198
VIT_08s0040g00710	-0.232654	1.0139	1.50292	7.23668	0.00462825	0.479198
VIT_09s0002g07400	-0.157128	-0.416323	5.26346	7.2346	0.00463372	0.479198
VIT_02s0025g00390	0.769174	0.629022	2.70847	7.22738	0.00465272	0.479198
VIT_06s0009g00230	0.267993	0.780276	2.93332	7.21143	0.00469501	0.479198
VIT_08s0007g08350	-0.218563	-0.893445	2.21718	7.19518	0.00473853	0.479198
VIT_17s0000g05370	0.316071	0.510814	4.18734	7.18001	0.00477957	0.479198
VIT_12s0028g03120	-0.460784	1.28674	1.30255	7.68033	0.00478348	0.479198
VIT_11s0065g00160	-0.0828407	-0.441721	4.7301	7.1642	0.00482276	0.479198
VIT_17s0000g05840	-0.25315	0.49923	2.55954	7.16168	0.00482969	0.479198
VIT_17s0000g06650	0.133001	0.449177	5.49883	7.16142	0.00483039	0.479198
VIT_14s0060g02440	-0.61531	-0.211942	3.9235	7.15955	0.00483555	0.479198
VIT_04s0023g00980	-0.0540196	-0.364987	5.47819	7.14856	0.00486592	0.479833
VIT_06s0004g00070	-0.631161	0.342012	2.72929	7.11416	0.00496235	0.483876
VIT_00s0389g00040	-0.656123	1.69357	-0.254547	7.10884	0.00497744	0.483876
VIT_02s0154g00590	0.105292	0.700276	3.52905	7.12326	0.00499476	0.483876
VIT_04s0008g02180	-0.745256	0.276941	1.93353	7.09966	0.00500361	0.483876
VIT_18s0041g00590	0.125855	-1.3564	1.80473	7.39389	0.00505049	0.483955
VIT_18s0122g00920	-0.189995	0.492037	2.97071	7.07844	0.00506469	0.483955
VIT_19s0014g01350	-0.0639377	0.366474	7.3409	7.4672	0.00507695	0.483955
VIT_11s0118g00230	-0.101921	0.242135	6.09788	7.04105	0.00517434	0.483999
VIT_02s0012g01010	-0.569185	0.19708	3.23141	7.04015	0.00517701	0.483999
VIT_15s0046g00170	-1.39604	0.526869	0.669088	7.03067	0.00520524	0.483999
VIT_08s0056g01120	-1.58253	0.0305937	1.07842	7.02321	0.00522756	0.483999
VIT_06s0009g00980	-0.178739	0.56206	3.67538	7.22209	0.00529503	0.483999
VIT_04s0008g04920	-0.604148	-0.0784643	4.01402	6.99667	0.00530789	0.483999
VIT_14s0060g01580	0.0718716	0.389489	6.98148	7.00367	0.00531618	0.483999
VIT_07s0031g02200	-0.211254	0.306446	7.19967	7.76708	0.0053416	0.483999
VIT_02s0033g00390	1.46011	0.951285	1.67834	7.06698	0.00534403	0.483999
VIT_10s0116g01700	0.355292	-0.40439	2.80424	6.98234	0.00535183	0.483999
VIT_19s0090g00510	-0.166548	0.93652	1.57705	6.97773	0.00536605	0.483999
VIT_16s0098g01900	-0.208918	0.718489	2.46911	6.97725	0.00536756	0.483999
VIT_06s0061g01030	-0.104407	-0.378784	5.93582	6.95875	0.00542505	0.486989
VIT_14s0108g00110	0.684543	0.00698389	2.51808	6.93129	0.00551168	0.489779
VIT_12s0028g02540	-0.0179975	0.631727	3.18246	6.92922	0.00551825	0.489779
VIT_05s0049g01860	-0.156632	0.544231	4.00692	7.27769	0.00553801	0.489779
VIT_08s0056g01570	0.131858	0.305859	9.36105	6.91804	0.005554	0.489779
VIT_17s0000g10100	-0.249849	0.373923	3.61221	6.9098	0.00558051	0.489959
VIT_02s0025g04560	0.111807	-0.203443	7.73577	6.89424	0.00563097	0.49223
VIT_07s0031g00660	0.0305711	-0.260226	7.22076	6.86218	0.0057365	0.499275
VIT_17s0000g03440	0.0665198	-0.638189	3.20514	6.84947	0.00577896	0.500793
VIT_17s0000g06570	-0.142383	-0.399133	6.31593	6.8335	0.00583277	0.503278
VIT_17s0053g00380	-0.401511	1.12185	0.615345	6.82152	0.00587353	0.504591
VIT_14s0083g00400	-0.349136	0.12525	5.3043	6.80991	0.00591329	0.504591
VIT_06s0004g00590	0.0741468	0.469331	5.01524	6.80691	0.00592362	0.504591
VIT_08s0007g01530	-0.58597	0.481409	2.02613	6.79443	0.00596681	0.506117
VIT_18s0001g13240	-0.758232	-1.63051	0.757898	6.77172	0.00604628	0.509115
VIT_16s0039g01650	0.0605105	0.352773	6.73847	6.75815	0.00609433	0.509115
VIT_13s0156g00110	-0.235467	0.428671	4.4734	7.19762	0.00611751	0.509115
VIT_16s0100g00570	-0.202877	-0.472015	5.08822	6.74203	0.00615192	0.509115
VIT_03s0038g02090	-0.241643	0.554422	3.36	6.83823	0.00620684	0.509115
VIT_03s0038g00440	0.326641	1.27135	1.54661	6.72393	0.00621736	0.509115
VIT_04s0008g02370	-1.50994	-0.865019	0.824134	6.72128	0.006227	0.509115
VIT_01s0244g00110	0.0707869	0.591656	3.80854	6.72051	0.0062298	0.509115
VIT_18s0001g14520	0.212093	0.394195	5.73897	6.72017	0.00623105	0.509115
VIT_17s0000g06440	-0.0617924	0.508535	3.40319	6.69416	0.00632662	0.514823
VIT_00s0227g00070	0.967448	1.17705	1.38227	6.67495	0.00639829	0.518546
VIT_05s0049g00120	-0.597238	-0.538048	3.38784	6.63389	0.00655444	0.525343
VIT_13s0064g00600	-0.226705	0.785283	1.72527	6.62249	0.00659852	0.525343
VIT_01s0026g00850	-0.344804	-0.626361	4.62705	6.97	0.00661253	0.525343
VIT_04s0008g02500	-0.210269	0.224238	5.34901	6.61312	0.006635	0.525343
VIT_07s0031g01630	0.170516	0.385415	6.21429	6.61147	0.00664144	0.525343
VIT_16s0098g01600	1.52974	2.03927	0.402948	6.59321	0.00671331	0.525343
VIT_19s0014g04860	0.068254	0.335909	5.6465	6.59103	0.00672192	0.525343
VIT_04s0008g05940	0.430098	-0.196147	3.17323	6.58777	0.00673486	0.525343
VIT_04s0008g04350	-0.18432	0.334252	3.76392	6.57508	0.00678548	0.525343
VIT_01s0026g01450	0.107361	0.347117	5.84072	6.57088	0.0068023	0.525343
VIT_00s0264g00050	0.0541169	0.416406	5.17288	6.55599	0.00686239	0.525343
VIT_09s0054g00610	0.0148448	-0.446017	4.00473	6.54305	0.00691508	0.525343
VIT_17s0000g00730	-0.126329	0.616845	5.27005	8.34423	0.00695023	0.525343
VIT_01s0011g04300	0.346682	1.32183	1.06018	6.5316	0.00696207	0.525343
VIT_03s0017g00270	0.163901	0.449757	4.4931	6.51623	0.00702572	0.525343
VIT_00s0174g00300	-0.676646	-0.617771	2.65802	6.5106	0.00704919	0.525343
VIT_01s0011g00120	-0.132478	0.756418	2.30328	6.50998	0.00705179	0.525343
VIT_18s0001g08720	0.0926661	0.344262	6.02325	6.49733	0.00710486	0.525343
VIT_14s0060g01430	0.243165	0.667412	4.54392	7.05333	0.0071114	0.525343
VIT_01s0011g05960	0.0377478	-0.495591	4.14508	6.49516	0.007114	0.525343
VIT_17s0000g02730	0.124521	-0.363521	4.28862	6.49357	0.0071207	0.525343
VIT_14s0108g01130	-0.272464	0.590092	3.12628	6.64545	0.00712833	0.525343
VIT_09s0002g06390	0.621492	1.099	1.48251	6.48869	0.00714137	0.525343
VIT_05s0077g01250	-2.07527	0.13441	0.225952	6.47907	0.00718225	0.525343
VIT_01s0011g06200	-0.517636	0.806943	1.59177	6.47591	0.00719575	0.525343
VIT_14s0068g01340	0.0821102	0.348657	5.89589	6.46544	0.00724061	0.525343
VIT_13s0019g04280	0.183979	0.340304	9.5354	6.46468	0.00724389	0.525343
VIT_13s0019g04470	0.10182	0.348907	6.86506	6.46457	0.00724436	0.525343
VIT_00s0652g00010	-0.326059	0.390331	3.28523	6.46395	0.00724703	0.525343
VIT_18s0001g06810	0.0245349	0.417061	4.1798	6.45401	0.00728999	0.525343
VIT_12s0059g02270	-1.07755	-0.262545	1.64319	6.45269	0.0072957	0.525343
VIT_18s0001g06060	0.0764452	0.275861	8.95974	6.4435	0.0073357	0.52633
VIT_02s0012g00530	0.0307414	-0.405758	5.12371	6.43347	0.00737963	0.527298
VIT_04s0023g01930	-0.913866	-1.29531	0.981671	6.42842	0.00740188	0.527298
VIT_07s0005g01680	-0.0526831	-0.941504	5.82034	9.60475	0.00745048	0.527726
VIT_05s0102g00590	-0.196805	0.426312	4.90286	7.03744	0.0074802	0.527726
VIT_00s0479g00010	-0.357696	-0.647155	3.2731	6.40924	0.00748697	0.527726
VIT_08s0056g00570	0.145419	0.682893	2.8766	6.40019	0.00752747	0.528719
VIT_08s0007g07440	-0.247794	-0.481878	5.35325	6.4314	0.00757945	0.529157
VIT_08s0007g00720	0.283601	0.335031	5.72495	6.38382	0.0076014	0.529157
VIT_03s0063g00770	-0.302193	1.73258	-0.0701815	6.38127	0.00761301	0.529157
VIT_12s0059g02360	-0.00373079	0.486335	3.76737	6.37459	0.00764341	0.529432
VIT_13s0067g02090	0.397716	-0.418237	2.84572	6.35858	0.00771693	0.532681
VIT_07s0005g04710	-0.396081	0.404895	3.07839	6.33827	0.00781135	0.537346
VIT_11s0016g05620	-0.00316955	-0.349492	7.32408	6.33474	0.00796379	0.542548
VIT_02s0025g00990	0.647945	1.57335	1.05076	6.30441	0.00797157	0.542548
VIT_00s0583g00030	-0.10302	0.533964	2.75987	6.29623	0.0080108	0.542548
VIT_00s0125g00220	0.0160423	-0.586436	3.67535	6.29517	0.00801593	0.542548
VIT_04s0008g02860	-0.552575	0.808367	1.24364	6.2938	0.00802249	0.542548
VIT_11s0052g01560	-0.0190253	0.438708	4.46529	6.27461	0.0081156	0.546997
VIT_16s0050g00170	-4.75145	-0.0767579	-0.720221	6.4491	0.00827415	0.552182
VIT_18s0001g08270	-0.224938	0.171695	6.54034	6.24227	0.00827514	0.552182
VIT_10s0003g05320	0.186628	0.312073	7.387	6.24224	0.00827528	0.552182
VIT_11s0016g04010	-0.264752	0.484298	2.68214	6.23026	0.00833528	0.553404
VIT_12s0035g01900	-0.548548	-0.253897	6.03428	6.93121	0.00834888	0.553404
VIT_07s0141g00290	0.0533774	0.326497	5.8255	6.2075	0.00845058	0.558296
VIT_11s0037g00930	0.0686021	0.386569	4.91954	6.19841	0.00849709	0.559522
VIT_04s0008g06000	0.214027	0.438136	8.28636	6.56259	0.00853402	0.560111
VIT_03s0063g00750	-0.0853705	0.686019	2.27813	6.17046	0.00864196	0.565192
VIT_08s0007g06470	0.10229	-1.44393	1.04577	6.16551	0.00866789	0.565192
VIT_18s0001g15720	-0.349915	1.68344	0.133791	6.15301	0.00873381	0.567641
VIT_07s0141g00850	-0.164806	0.464394	3.1115	6.13661	0.00882108	0.569696
VIT_09s0002g02430	-0.0464837	-0.454134	7.8877	6.84193	0.00882235	0.569696
VIT_10s0003g00090	0.0399886	-0.305878	7.56922	6.12924	0.00886066	0.570119
VIT_18s0001g12470	-0.0276996	0.287579	5.4627	6.12456	0.00888585	0.570119
VIT_18s0072g01170	-0.0495997	0.395491	5.95105	6.48025	0.00896907	0.572771
VIT_07s0104g00660	-0.173861	0.365121	3.66013	6.1033	0.00900139	0.572771
VIT_12s0028g01160	-0.216853	0.423046	4.99785	6.89533	0.00903115	0.572771
VIT_11s0052g01480	-0.0483261	-0.317839	7.47024	6.09324	0.0090566	0.572771
VIT_16s0022g00640	0.112734	0.377122	7.46068	6.13069	0.00907026	0.572771
VIT_17s0000g05070	0.144691	0.656675	6.79479	7.91536	0.00912359	0.574327
VIT_14s0171g00400	0.122645	-0.268929	5.77929	6.06091	0.00923671	0.579599
VIT_16s0050g01580	-0.352489	0.0937875	4.63605	6.05133	0.00929085	0.579599
VIT_04s0023g00590	0.0834578	0.326979	7.97594	6.04804	0.00930953	0.579599
VIT_01s0011g04210	-0.162343	-0.573756	5.09392	6.51353	0.00934992	0.579599
VIT_19s0014g00980	-0.0633265	0.254116	6.01292	6.03984	0.00935622	0.579599
VIT_18s0117g00070	0.314593	0.670575	4.91414	6.84105	0.009385	0.579599
VIT_09s0002g02420	-0.305885	0.215168	3.86797	6.03042	0.00941021	0.579599
VIT_18s0001g09530	-0.145738	0.355076	4.95074	6.13622	0.00943897	0.579599
VIT_05s0020g04220	-4.73057	-0.413554	-0.803206	6.19011	0.00959694	0.587497
VIT_17s0000g04790	0.0852616	0.37383	6.11226	5.99135	0.00963782	0.588201
VIT_14s0060g02150	0.212594	0.390327	6.20383	5.98447	0.00967851	0.588889
VIT_02s0241g00120	-0.787132	0.602755	0.94898	5.96495	0.00979504	0.593564
VIT_01s0150g00480	0.110893	1.74776	0.11039	5.96169	0.00981465	0.593564
VIT_14s0060g00310	-0.121967	0.566846	3.03707	5.94677	0.00990495	0.59722
ENSRNA049470252	-2.01693	-0.306876	0.063568	5.92243	0.0100543	0.602205
VIT_06s0004g05740	-0.217135	0.420947	3.45366	5.91793	0.0100821	0.602205
VIT_06s0004g00440	0.0877811	0.28812	7.70278	5.9155	0.0100972	0.602205
VIT_08s0040g00630	0.315788	0.507959	4.4578	5.9113	0.0101233	0.602205
VIT_01s0011g05700	0.22865	0.336894	5.5253	5.90895	0.010138	0.602205
VIT_08s0040g01800	-3.49685	1.32134	-0.930218	6.08825	0.0101807	0.602949
VIT_03s0038g04450	0.0787249	0.32621	7.29642	5.884	0.0102951	0.605225
VIT_07s0005g04490	-0.0936772	-0.303001	6.86979	5.8705	0.0103812	0.605225
VIT_03s0038g04680	-0.0209103	0.469846	4.93297	6.19391	0.0103868	0.605225
VIT_08s0007g07600	-0.336219	0.440265	3.15447	5.86697	0.0104038	0.605225
VIT_19s0027g00090	0.448591	1.58541	0.387287	5.86606	0.0104097	0.605225
VIT_05s0020g00930	0.285384	0.629552	4.25142	6.08049	0.0104417	0.605225
VIT_03s0038g02860	0.160174	0.355647	6.01939	5.85911	0.0104545	0.605225
VIT_05s0077g01060	-0.0262739	0.362972	5.01979	5.8581	0.010461	0.605225
VIT_10s0116g00430	-1.82422	-1.86858	-0.0534835	5.84632	0.0105374	0.607098
VIT_14s0108g00350	-1.05671	-0.939115	1.42673	5.84378	0.010554	0.607098
VIT_18s0001g05990	0.0982804	0.35833	5.22411	5.83553	0.010608	0.608455
VIT_16s0098g01640	-0.0416125	0.558523	2.96159	5.82784	0.0106586	0.609611
VIT_14s0006g02970	0.290329	-1.73184	0.519611	5.82113	0.0107029	0.610145
VIT_03s0180g00280	0.704968	1.18418	1.16537	5.81276	0.0107586	0.610145
VIT_04s0008g04210	0.0167467	-0.411558	5.90647	6.0918	0.0107707	0.610145
VIT_13s0019g02550	-0.503067	0.338563	2.75756	5.80807	0.0107899	0.610145
VIT_01s0011g04960	-0.0925985	-0.34037	5.48983	5.79846	0.0108543	0.611944
VIT_08s0007g00440	-0.422114	0.657142	3.6223	7.11122	0.0109155	0.611944
VIT_03s0038g03270	0.092113	0.304152	6.27644	5.78152	0.0109691	0.611944
VIT_14s0068g00730	-0.036257	1.23387	0.786368	5.77743	0.010997	0.611944
VIT_02s0025g04610	0.147046	0.29127	7.45533	5.77618	0.0110055	0.611944
VIT_05s0077g02070	-0.152632	0.175139	6.07974	5.77372	0.0110223	0.611944
VIT_05s0020g02410	0.168571	0.44499	4.26733	5.76013	0.0111158	0.611944
VIT_13s0064g00590	0.311989	0.468002	4.42709	5.75449	0.0111549	0.611944
VIT_08s0007g01290	-0.323131	0.12832	4.62469	5.7542	0.0111569	0.611944
VIT_12s0034g01360	2.78131	2.41859	-0.37568	5.75131	0.0111769	0.611944
VIT_14s0108g00890	-0.169231	-0.62119	3.85145	5.74797	0.0112002	0.611944
VIT_12s0028g01030	-0.0885409	-2.565	-0.0497161	5.74536	0.0112184	0.611944
VIT_15s0048g01150	0.00681916	-0.530096	4.55178	6.0169	0.0112191	0.611944
VIT_19s0135g00060	0.0502433	0.633988	2.48445	5.73178	0.0113137	0.615427
VIT_08s0040g01710	-2.20709	-0.714763	0.249473	5.72503	0.0113613	0.616343
VIT_00s0705g00010	-0.23533	0.383324	3.15237	5.71524	0.0114308	0.61844
VIT_16s0050g01250	-0.211382	0.188665	5.108	5.70787	0.0114836	0.619021
VIT_15s0046g00470	0.0502821	-0.551238	3.4629	5.69874	0.0115491	0.619021
VIT_17s0000g02010	0.120997	0.455512	4.64768	5.69734	0.0115593	0.619021
VIT_14s0030g01220	0.0890787	0.33491	9.21023	5.68963	0.011615	0.619021
VIT_14s0030g00140	-0.468139	0.518102	1.67393	5.68946	0.0116163	0.619021
VIT_16s0039g01550	-0.465601	-0.93356	1.8969	5.68569	0.0116437	0.619021
VIT_07s0031g00920	-0.771732	-0.105792	3.48456	5.94597	0.0116611	0.619021
VIT_14s0060g00040	-0.319013	-1.69466	0.530097	5.67613	0.0117134	0.619021
VIT_08s0032g00630	4.96769	3.82725	-0.845123	5.84822	0.0117199	0.619021
VIT_07s0255g00100	-0.0388992	-0.328673	6.00349	5.65965	0.0118348	0.619444
VIT_06s0004g00130	-0.451114	-1.4349	0.922673	5.65409	0.0118761	0.619444
VIT_02s0025g03230	-0.196054	0.479712	2.9214	5.65091	0.0118998	0.619444
VIT_17s0000g00320	-0.0992662	-0.361784	7.21131	5.64923	0.0119123	0.619444
VIT_06s0004g05530	0.158185	0.525928	3.65144	5.64733	0.0119265	0.619444
VIT_07s0141g00020	-0.00423395	0.463399	3.6685	5.64536	0.0119412	0.619444
VIT_09s0002g04480	-0.157785	0.304818	4.4961	5.64393	0.0119519	0.619444
VIT_13s0019g04910	0.0629749	0.418764	4.9918	5.64079	0.0119755	0.619444
VIT_08s0007g06140	-0.0661884	0.384455	3.80565	5.62475	0.0120965	0.623839
VIT_07s0104g00470	-3.35576	-0.610494	-0.510799	5.61843	0.0121445	0.623839
VIT_15s0046g03360	0.0655143	-0.638069	3.42971	5.72579	0.0121605	0.623839
VIT_05s0049g00520	0.203377	0.305929	16.1647	5.61312	0.0121851	0.623839
VIT_18s0001g12840	-0.0329435	0.754671	2.51789	5.58926	0.0123691	0.627815
VIT_05s0077g01070	0.0333396	0.279481	7.12877	5.58641	0.0123913	0.627815
VIT_03s0088g00260	-2.76158	0.939624	-0.403581	5.58592	0.0123951	0.627815
VIT_03s0088g01180	0.426835	0.930676	5.29749	7.75945	0.0124183	0.627815
VIT_15s0046g03520	0.0626738	0.33268	5.35478	5.57025	0.012518	0.627815
VIT_10s0003g05090	1.02294	2.25787	-0.289821	5.56822	0.0125339	0.627815
VIT_10s0116g00590	-0.800766	-0.918344	1.97119	5.56702	0.0125434	0.627815
VIT_03s0063g00900	0.0128754	-0.618763	2.91099	5.56567	0.0125541	0.627815
VIT_07s0129g00630	-0.18648	0.305258	3.85222	5.56088	0.0125921	0.627815
VIT_04s0044g01000	0.10299	0.352599	6.93147	5.55812	0.012614	0.627815
VIT_19s0014g03130	-0.147698	-0.580673	6.71114	6.70811	0.0126385	0.627815
VIT_15s0048g02380	-0.155443	-0.385495	6.42792	5.55932	0.0126391	0.627815
VIT_17s0000g01690	-0.370375	-0.0513161	4.98913	5.54679	0.0127044	0.628059
VIT_10s0116g00940	0.210295	0.305807	6.67957	5.54529	0.0127164	0.628059
VIT_15s0048g01880	-0.191572	0.740664	1.75743	5.54258	0.0127381	0.628059
VIT_01s0011g02460	0.325543	0.535073	4.28221	5.53864	0.0127699	0.628077
VIT_01s0010g03940	0.233766	-0.167777	4.36146	5.5294	0.0128445	0.6302
VIT_04s0023g00600	0.0632187	0.301864	6.9722	5.50438	0.0130492	0.637229
VIT_17s0000g07840	-0.204836	0.309572	4.40616	5.49813	0.0131009	0.637229
VIT_15s0021g00540	0.0987023	-0.247215	6.27707	5.49625	0.0131165	0.637229
VIT_18s0001g06680	-2.94898	-2.98352	-0.980447	5.49559	0.0131219	0.637229
VIT_17s0000g05320	0.389997	-0.111744	3.8434	5.49258	0.013147	0.637229
VIT_01s0011g01780	0.000913165	0.671145	4.04493	6.21014	0.0131835	0.637458
VIT_07s0129g00560	-0.0731199	0.702899	2.01898	5.48211	0.0132344	0.637976
VIT_01s0011g00590	-1.22103	0.514574	0.537839	5.4793	0.013258	0.637976
VIT_08s0007g01660	0.133617	0.352037	6.29817	5.47023	0.0133344	0.639519
VIT_19s0140g00140	-0.00465027	0.628272	2.54318	5.46792	0.0133539	0.639519
VIT_01s0011g02430	0.2165	0.552806	3.36227	5.4562	0.0134535	0.641357
VIT_14s0066g01820	0.590768	1.03209	1.28903	5.45307	0.0134803	0.641357
VIT_01s0011g02860	-0.541233	-0.710303	2.35075	5.45212	0.0134884	0.641357
VIT_08s0040g00380	0.176775	0.358651	7.08135	5.44563	0.013544	0.642476
VIT_13s0019g03870	-0.0955809	-0.37296	4.82081	5.42681	0.0137069	0.646741
VIT_08s0105g00330	0.401605	0.0728217	4.82117	5.42584	0.0137154	0.646741
VIT_18s0122g00850	0.0414873	0.260448	9.3748	5.42139	0.0137543	0.646741
VIT_00s0347g00030	0.0528676	-0.524094	4.18224	5.61312	0.0137965	0.646741
VIT_18s0001g09500	0.0951985	0.465004	3.98453	5.41414	0.0138178	0.646741
VIT_10s0003g03930	-0.0432804	-0.432056	4.39171	5.41301	0.0138278	0.646741
VIT_18s0089g00010	0.00211253	0.897847	1.32414	5.40573	0.013892	0.648229
VIT_07s0031g02210	-0.611409	0.0183292	3.10617	5.39256	0.014009	0.65217
VIT_12s0057g01310	0.0923317	0.42657	6.63126	5.77862	0.0140565	0.652861
VIT_18s0001g14330	-1.64817	-1.56064	0.267535	5.37714	0.0141474	0.653259
VIT_04s0044g00520	0.18629	0.41394	4.46792	5.3743	0.014173	0.653259
VIT_14s0068g00870	-0.091069	0.376765	3.98463	5.37326	0.0141825	0.653259
VIT_11s0016g01470	-0.147443	-0.720133	2.90512	5.37034	0.0142089	0.653259
VIT_03s0038g02230	-0.275538	0.680982	3.60566	6.36843	0.0142504	0.653259
VIT_06s0004g07520	0.0648809	0.455732	3.52916	5.35702	0.0143302	0.653259
VIT_07s0104g01480	-0.082875	-0.327468	5.9713	5.35476	0.0143509	0.653259
VIT_07s0005g04130	0.143868	0.863449	5.15791	7.3925	0.0144385	0.653259
VIT_00s0181g00030	-0.658579	-0.420322	3.03106	5.34514	0.0144394	0.653259
VIT_01s0011g02850	-0.43614	-0.149252	3.97367	5.34479	0.0144426	0.653259
VIT_12s0028g02170	-0.0551285	-0.426946	4.21954	5.34471	0.0144434	0.653259
VIT_18s0041g00430	0.156372	-0.147682	9.35283	5.34043	0.0144829	0.653259
VIT_18s0122g01050	0.116488	-0.69881	2.03138	5.33974	0.0144893	0.653259
VIT_09s0002g03250	0.154735	0.292338	6.82944	5.33575	0.0145263	0.653456
VIT_09s0002g01090	-0.318941	1.02916	0.529208	5.32756	0.0146027	0.655418
VIT_00s0220g00080	-0.0455391	-0.305991	6.57645	5.3233	0.0146425	0.655735
VIT_13s0047g00320	-0.679349	-0.468883	2.59796	5.31371	0.0147327	0.658301
VIT_04s0023g03180	0.176962	0.527366	3.52412	5.30502	0.014815	0.658655
VIT_00s0698g00010	0.0272642	0.361863	7.37916	5.5398	0.0149218	0.658655
VIT_19s0085g00050	0.578702	-2.84353	-0.508163	5.29011	0.0149573	0.658655
VIT_02s0012g00550	0.0556502	0.423432	5.02421	5.31915	0.015025	0.658655
VIT_01s0150g00580	0.0831411	0.315462	5.55157	5.28255	0.01503	0.658655
VIT_18s0001g13930	0.189664	-0.250088	6.72436	5.61952	0.0150347	0.658655
VIT_00s2240g00010	0.133857	-1.001	1.1361	5.27591	0.0150942	0.658655
VIT_06s0004g00410	-0.039621	0.356606	5.07627	5.2732	0.0151205	0.658655
VIT_09s0018g01410	-4.07227	0.725569	-0.841943	5.42391	0.0151205	0.658655
VIT_17s0119g00350	0.0739969	0.353248	4.8157	5.2726	0.0151263	0.658655
VIT_18s0001g09990	-0.0104293	-0.316731	9.89182	5.34466	0.0151372	0.658655
VIT_11s0016g04970	0.00935139	0.331877	5.15759	5.26607	0.0151899	0.658655
VIT_16s0022g01590	-0.0361302	0.27124	5.15978	5.26602	0.0151904	0.658655
VIT_00s0357g00100	0.139174	0.283857	7.92826	5.26491	0.0152013	0.658655
VIT_12s0134g00380	0.111193	-0.655812	3.42452	5.54057	0.0152906	0.661095
VIT_11s0016g05710	-0.402724	-0.927856	1.6307	5.24729	0.0153745	0.663014
VIT_09s0002g02300	-0.0274606	0.274019	5.59944	5.24459	0.0154012	0.663014
VIT_09s0018g01240	0.0141435	0.697312	2.27027	5.23713	0.0154753	0.664775
VIT_02s0025g01380	-0.0013828	0.338002	7.35375	5.42646	0.0155196	0.665248
VIT_07s0191g00150	4.67719	3.16267	-1.0262	5.36359	0.0156881	0.670772
VIT_08s0007g07270	0.0460856	0.916358	2.54894	5.56488	0.0158333	0.670772
VIT_00s0313g00050	0.399561	-0.932205	1.00135	5.20055	0.0158446	0.670772
VIT_09s0002g00910	-0.113831	-0.373178	5.52649	5.2003	0.0158471	0.670772
VIT_07s0005g05510	-0.176424	0.386905	3.30465	5.19899	0.0158606	0.670772
VIT_09s0002g06680	-0.238909	0.896709	0.961347	5.19765	0.0158742	0.670772
VIT_12s0028g01800	-0.122457	0.219303	5.36568	5.1968	0.015883	0.670772
VIT_18s0117g00080	0.257466	0.73163	3.71236	5.5303	0.0160225	0.67524
VIT_15s0048g00750	0.0718575	0.355398	4.78038	5.16903	0.0161706	0.678351
VIT_15s0024g00400	0.435171	0.574686	4.22855	5.31175	0.0162186	0.678351
VIT_15s0046g00290	-0.579471	-1.29618	1.11455	5.15688	0.0162982	0.678351
VIT_11s0016g02940	0.395291	0.819654	1.92423	5.15656	0.0163016	0.678351
VIT_02s0025g01500	-0.330004	0.481912	2.72338	5.15562	0.0163116	0.678351
VIT_12s0055g00480	0.580851	1.57516	0.302403	5.15422	0.0163264	0.678351
VIT_00s0301g00030	0.255061	0.254624	6.08885	5.15354	0.0163336	0.678351
VIT_00s0805g00010	0.411086	-0.275704	3.09949	5.1482	0.0163901	0.679291
VIT_09s0054g01810	-0.241708	-0.418314	4.35975	5.14046	0.0164725	0.680677
VIT_18s0001g09450	-0.352834	0.621634	1.65856	5.13868	0.0164916	0.680677
VIT_16s0022g00540	0.00204932	-0.300299	5.6293	5.13451	0.0165361	0.681112
VIT_01s0026g01460	0.0131825	0.325382	8.12018	5.26629	0.0166072	0.682633
VIT_08s0007g01990	0.13721	0.379606	4.68736	5.12174	0.0166737	0.683962
VIT_14s0006g00820	-0.0588291	0.21624	6.31919	5.10807	0.0168223	0.686406
VIT_00s0299g00100	-0.148945	0.400478	3.67902	5.10478	0.0168583	0.686406
VIT_18s0117g00190	-0.726375	0.824969	0.618328	5.10228	0.0168857	0.686406
VIT_12s0034g01860	-0.0546895	0.281334	5.25041	5.09776	0.0169354	0.686406
VIT_02s0087g00750	-0.995453	-2.84008	0.185535	5.34486	0.0169502	0.686406
VIT_01s0011g01990	0.0673125	0.394096	4.4835	5.0923	0.0169957	0.686406
VIT_17s0000g05870	-0.367885	-2.50119	-0.158332	5.08404	0.0170872	0.686406
VIT_19s0014g04990	0.378662	1.36941	0.392742	5.08194	0.0171106	0.686406
VIT_10s0003g01850	0.14988	-1.06651	1.04615	5.07776	0.0171571	0.686406
VIT_05s0020g03620	0.237357	0.425116	4.11659	5.0775	0.0171601	0.686406
VIT_10s0003g03250	-0.130803	0.242229	7.17634	5.20465	0.0171667	0.686406
VIT_02s0025g01150	-0.0391051	0.43651	3.27879	5.0761	0.0171757	0.686406
VIT_12s0028g01110	-0.025537	-0.346426	4.92362	5.06959	0.0172487	0.686406
VIT_07s0141g00590	0.128791	0.578929	3.47596	5.06824	0.0172638	0.686406
VIT_18s0001g10800	-0.388317	-0.82885	2.21746	5.06716	0.017276	0.686406
VIT_12s0035g01960	0.39174	0.790676	2.21081	5.06664	0.0172819	0.686406
VIT_01s0011g06190	-0.150988	0.359974	3.55628	5.05481	0.0174157	0.69035
VIT_10s0092g00210	-0.111455	-0.42262	4.6765	5.05112	0.0174576	0.690645
VIT_00s0415g00040	0.00644418	-0.253943	6.73507	5.03941	0.0175914	0.694567
VIT_09s0002g00960	0.620357	0.981105	1.53621	5.03462	0.0176465	0.695371
VIT_04s0023g03240	0.0615885	0.434155	5.113	5.17065	0.017796	0.699884
VIT_05s0029g00370	-0.0374301	1.34051	0.299473	5.01398	0.0178861	0.702048
VIT_01s0137g00200	-0.263382	1.1626	0.174236	5.0033	0.0180114	0.704524
VIT_18s0072g00380	0.165679	0.283526	13.1392	5.00261	0.0180196	0.704524
VIT_03s0038g04490	0.00692276	0.403147	3.86828	4.99413	0.0181199	0.707065
VIT_12s0035g01020	-0.0819773	0.279013	5.27356	4.97991	0.0182894	0.710443
VIT_06s0080g00070	-0.28063	0.602226	1.99616	4.97799	0.0183124	0.710443
VIT_15s0024g00070	0.0957844	0.318861	6.6371	4.9767	0.018328	0.710443
VIT_19s0090g01280	-0.654093	0.000928721	2.15957	4.97499	0.0183484	0.710443
VIT_14s0006g02240	-0.0239157	-0.401984	7.53563	5.45012	0.0183976	0.710972
VIT_18s0001g03080	0.190599	0.462251	3.89402	4.96499	0.0184691	0.711545
VIT_04s0023g02130	-0.108996	0.498038	3.50653	4.98843	0.0185089	0.711545
VIT_08s0007g00410	0.242021	1.83408	-0.0723682	4.95672	0.0185697	0.711545
VIT_15s0046g03200	-0.105023	0.22729	5.37581	4.95575	0.0185815	0.711545
VIT_19s0014g02170	0.072715	-0.718881	2.96347	5.08985	0.0185902	0.711545
VIT_17s0000g06680	-0.0124115	0.610446	2.78366	4.94737	0.0186841	0.713079
VIT_17s0000g08870	-0.530852	0.332815	2.54054	4.94595	0.0187015	0.713079
VIT_09s0018g02130	-0.0238797	0.369953	6.23147	5.2658	0.018922	0.716796
VIT_12s0059g00960	-0.872646	0.584017	0.528558	4.92419	0.0189709	0.716796
VIT_06s0004g05320	1.29937	0.4492	0.916483	4.92057	0.0190161	0.716796
VIT_13s0019g01130	0.89145	0.709361	1.532	4.91998	0.0190235	0.716796
VIT_05s0020g04510	-0.0595617	0.196966	6.74695	4.91945	0.0190302	0.716796
VIT_14s0066g02260	-0.207348	0.227878	4.27085	4.91809	0.0190472	0.716796
VIT_00s0313g00010	-3.39567	-1.03018	-0.57844	4.91784	0.0190503	0.716796
VIT_07s0031g03060	-0.485445	-0.113581	3.61535	4.91338	0.0191064	0.716796
VIT_15s0021g02690	-0.626646	-3.27014	-0.607624	4.91124	0.0191333	0.716796
VIT_05s0020g03340	0.0476107	0.693013	2.36613	4.90901	0.0191614	0.716796
VIT_08s0007g07760	-3.50011	1.29607	-0.931779	5.03542	0.0192254	0.716796
VIT_08s0007g07450	-0.087394	-0.266923	7.21256	4.90322	0.0192346	0.716796
VIT_04s0044g01790	-0.0820689	-0.336772	5.98487	4.90086	0.0192645	0.716796
VIT_04s0043g01010	-0.495604	-0.608823	2.95949	4.89663	0.0193183	0.717465
VIT_00s0525g00050	-0.79661	0.206431	1.50085	4.88795	0.0194292	0.720247
VIT_01s0011g00370	-0.029014	0.234583	7.18719	4.87953	0.0195374	0.721957
VIT_01s0146g00520	0.293469	0.451774	4.69852	4.87801	0.0195571	0.721957
VIT_06s0009g03240	-0.053275	0.22582	6.20093	4.8739	0.0196101	0.721957
VIT_14s0066g00850	0.731993	1.24597	0.955473	4.87317	0.0196196	0.721957
VIT_05s0062g01360	0.173707	0.967705	1.96865	4.92418	0.0197351	0.724031
VIT_10s0003g03290	-0.0577449	-0.900185	1.43271	4.86147	0.0197718	0.724031
VIT_08s0007g08200	0.0402145	0.309775	6.20192	4.8605	0.0197844	0.724031
VIT_15s0046g03180	0.126432	0.266091	8.89693	4.85031	0.0199181	0.727594
VIT_18s0001g10610	-2.68671	-4.61817	-1.12184	4.96738	0.0200656	0.731434
VIT_16s0022g01650	0.179237	0.432137	5.75258	5.02047	0.0201479	0.731434
VIT_18s0001g13580	-2.64031	-4.54865	-1.12919	4.95401	0.0202355	0.731434
VIT_10s0003g02760	0.0935726	0.289978	5.81232	4.82531	0.0202504	0.731434
VIT_06s0004g04940	0.0912028	-0.260619	5.90056	4.8239	0.0202694	0.731434
VIT_19s0014g01370	0.499541	1.49523	0.659715	4.82138	0.0203033	0.731434
VIT_19s0014g01410	0.114244	0.339578	5.099	4.82051	0.020315	0.731434
VIT_01s0026g01040	-0.649676	-0.806251	1.76394	4.81864	0.0203401	0.731434
VIT_11s0016g03210	-0.0523824	0.242862	8.71752	4.80879	0.0204734	0.731434
VIT_14s0060g02630	0.493957	-1.54927	-0.0226252	4.80727	0.020494	0.731434
VIT_01s0150g00210	0.160645	0.411148	6.7666	5.08736	0.0205194	0.731434
VIT_13s0067g03760	-0.0249262	-0.287253	6.04243	4.80467	0.0205294	0.731434
VIT_18s0072g00810	0.213711	0.27217	6.2041	4.80456	0.0205309	0.731434
VIT_00s0260g00060	0.107957	0.317627	5.67148	4.80428	0.0205348	0.731434
VIT_04s0023g02820	0.101153	0.25916	8.21574	4.79497	0.020662	0.732248
VIT_08s0007g01630	-0.00668131	0.320015	7.41229	4.95685	0.0207204	0.732248
VIT_15s0046g02410	-0.00337629	0.526695	2.71125	4.78981	0.0207329	0.732248
VIT_18s0117g00030	0.13262	1.00382	1.46477	4.7855	0.0207924	0.732248
VIT_18s0001g05660	0.232125	0.504316	3.84938	4.77845	0.02089	0.732248
VIT_01s0010g01390	0.362031	0.475147	5.69488	5.17616	0.020907	0.732248
VIT_00s0438g00020	0.0464341	0.313122	6.65167	4.77278	0.0209689	0.732248
VIT_17s0000g08230	0.158109	0.311017	6.4213	4.76534	0.0210728	0.732248
VIT_19s0090g01370	0.312934	0.108993	12.0476	4.76511	0.0210761	0.732248
VIT_14s0171g00120	0.0693942	0.27868	6.35601	4.76313	0.0211038	0.732248
VIT_00s0203g00150	-0.112034	0.221872	5.32693	4.7608	0.0211366	0.732248
VIT_10s0003g01000	0.0108729	0.220271	7.65929	4.75978	0.021151	0.732248
VIT_14s0083g00120	0.340662	1.47765	0.234846	4.75758	0.021182	0.732248
VIT_02s0154g00310	0.382403	1.06055	1.46882	4.7574	0.0211845	0.732248
VIT_06s0061g00810	0.106855	0.363731	4.97741	4.75563	0.0212095	0.732248
VIT_05s0049g00980	-0.0796123	0.215806	7.70766	4.75491	0.0212196	0.732248
VIT_02s0025g03680	-0.340503	0.622604	1.73144	4.75402	0.0212322	0.732248
VIT_06s0009g00440	-0.623355	-0.901446	2.79592	5.04542	0.0213025	0.732248
VIT_05s0020g00470	0.00144125	-0.288603	7.10513	4.74872	0.0213072	0.732248
VIT_14s0060g00280	0.141725	0.294543	7.15708	4.74743	0.0213255	0.732248
VIT_04s0023g00920	0.0289414	0.416197	6.44967	5.23789	0.0213963	0.732248
VIT_15s0046g02060	-0.69259	2.34501	-0.931948	4.74109	0.0214159	0.732248
VIT_08s0056g01520	0.0288956	0.592493	2.53842	4.7389	0.021447	0.732248
VIT_00s1328g00010	0.869886	3.11687	-0.931233	4.73328	0.0215277	0.732248
VIT_12s0028g03380	-0.0958281	0.184838	7.41335	4.7331	0.0215301	0.732248
VIT_12s0059g00520	0.204007	0.626719	5.98707	5.84793	0.0215657	0.732248
VIT_01s0011g01050	0.140544	-0.204791	7.14027	4.74354	0.0216214	0.732248
VIT_05s0020g03080	-0.156498	-0.352612	5.4535	4.72442	0.0216551	0.732248
VIT_07s0197g00060	0.219606	0.561066	5.64513	5.43504	0.0216854	0.732248
VIT_08s0007g07730	0.232555	-0.533223	2.89218	4.72056	0.021711	0.732248
VIT_10s0071g01060	-0.119891	-0.684129	7.54326	6.35107	0.021779	0.732248
VIT_10s0003g00410	0.256724	0.383273	5.35923	4.71382	0.021809	0.732248
VIT_04s0023g01180	0.116846	0.540441	2.81877	4.71369	0.0218108	0.732248
VIT_10s0071g01200	-0.158422	-0.924279	1.53099	4.71234	0.0218304	0.732248
VIT_13s0073g00440	-0.806203	-1.03002	1.0283	4.7096	0.0218705	0.732248
VIT_00s0414g00060	0.209056	0.605337	2.90587	4.70612	0.0219213	0.732248
VIT_18s0001g11600	-0.751345	-0.299451	2.44866	4.70466	0.0219427	0.732248
VIT_13s0019g04300	0.0558864	0.365392	4.76206	4.70432	0.0219477	0.732248
VIT_19s0014g02270	-4.02339	0.674313	-0.885247	4.81405	0.0221138	0.736562
VIT_05s0102g00120	0.0250325	0.32666	4.43598	4.68901	0.0221735	0.736862
VIT_17s0000g09970	-0.531143	0.290648	2.083	4.68286	0.0222649	0.736862
VIT_14s0081g00010	0.0699279	0.303295	5.74699	4.67723	0.022349	0.736862
VIT_06s0004g00890	0.249741	0.294864	5.78197	4.67265	0.0224175	0.736862
VIT_14s0060g02000	0.179725	-0.338359	5.48622	5.1372	0.0224378	0.736862
VIT_11s0016g00960	-0.920118	-0.191323	1.93546	4.6691	0.0224709	0.736862
VIT_14s0006g00520	0.0520622	0.448749	4.24363	4.66901	0.0224723	0.736862
VIT_05s0020g01180	-0.0483621	0.302957	4.9498	4.66788	0.0224892	0.736862
VIT_05s0094g00920	-0.0485928	0.457218	3.5753	4.66516	0.0225303	0.736862
VIT_01s0026g01290	-0.586266	-0.885057	1.44899	4.66471	0.0225371	0.736862
VIT_17s0000g01640	-0.57447	-0.22045	3.13316	4.66431	0.0225431	0.736862
VIT_11s0016g04490	-0.239114	0.205974	3.83283	4.65968	0.0226131	0.736862
VIT_11s0016g04940	-0.281757	-0.496049	3.6062	4.65934	0.0226182	0.736862
VIT_11s0016g03400	-0.86403	-0.363203	2.4551	4.65627	0.0226649	0.736862
VIT_07s0151g00840	-0.461602	-1.52805	0.694837	4.654	0.0226994	0.736862
VIT_06s0009g02070	1.255	-0.895629	0.0255732	4.65167	0.0227349	0.736862
VIT_18s0001g11640	-0.6986	-0.527591	2.42261	4.65077	0.0227486	0.736862
VIT_18s0001g07700	0.425917	-0.819605	1.5459	4.67225	0.0229244	0.739848
VIT_04s0008g06050	0.179277	0.335537	7.63193	4.6554	0.0229259	0.739848
VIT_10s0116g00420	0.182675	0.353774	4.94333	4.63477	0.0229941	0.739848
VIT_04s0008g04470	-0.175163	-0.41478	4.44435	4.63182	0.0230397	0.739848
VIT_03s0091g00320	-0.091575	-0.297211	5.69683	4.63091	0.0230538	0.739848
VIT_12s0034g02390	0.0847448	-0.257092	7.82453	4.72631	0.0230934	0.739848
VIT_18s0001g13040	0.0498868	0.366746	4.21669	4.62028	0.0232191	0.739848
VIT_08s0007g01700	-0.17304	0.169689	4.90554	4.61942	0.0232324	0.739848
VIT_07s0005g02700	-0.283922	-0.635282	3.12486	4.619	0.0232391	0.739848
VIT_00s0199g00190	-0.658384	0.0162595	2.09208	4.61557	0.0232927	0.739848
VIT_06s0004g07850	0.0155059	0.43923	4.11872	4.6146	0.0233079	0.739848
VIT_19s0135g00070	0.128454	0.315975	5.61549	4.61349	0.0233252	0.739848
VIT_13s0067g02580	0.608015	-0.371378	1.49789	4.61031	0.0233752	0.739848
VIT_07s0031g02460	0.360117	0.365742	3.94335	4.60942	0.0233891	0.739848
VIT_18s0089g01020	-0.884525	0.139177	1.36474	4.60691	0.0234287	0.739848
VIT_10s0003g05010	-0.117505	0.341741	4.2188	4.60499	0.023459	0.739848
VIT_07s0104g01370	0.395188	0.645369	2.80559	4.60435	0.023469	0.739848
VIT_18s0001g07220	-0.682108	0.26504	1.51478	4.60149	0.0235143	0.740109
VIT_06s0004g04700	-0.472895	0.336175	2.2843	4.59852	0.0235614	0.740426
VIT_10s0003g01680	0.0571161	-0.26687	6.46987	4.58812	0.0237269	0.74391
VIT_10s0116g00350	0.0901691	0.525915	3.08626	4.58413	0.0237907	0.74391
VIT_01s0011g03660	-0.379926	-0.876965	3.76911	5.31861	0.0238489	0.74391
VIT_14s0108g01320	-0.0360769	0.472083	6.23055	5.47407	0.0238855	0.74391
VIT_13s0019g01280	-1.82803	-2.53668	-0.41349	4.57734	0.0238998	0.74391
VIT_13s0067g01460	-1.82529	2.47016	-1.23277	4.69198	0.0239121	0.74391
VIT_11s0016g00190	0.0370096	0.72375	2.25638	4.57533	0.0239324	0.74391
VIT_07s0151g01080	-0.180461	-0.688841	7.28669	6.08259	0.0240584	0.746668
VIT_19s0014g03370	0.367128	0.581913	3.77931	4.58078	0.0240987	0.746762
VIT_07s0005g03630	-0.125422	0.367058	3.75785	4.56105	0.0241639	0.747623
VIT_10s0003g03860	-0.057389	-0.29407	6.60761	4.55828	0.0242092	0.747868
VIT_10s0071g00320	-0.000477214	0.443619	4.03959	4.55175	0.0243162	0.750018
VIT_08s0007g08380	-0.465141	0.175747	2.54263	4.54561	0.0244172	0.750555
VIT_11s0052g00240	-0.457945	1.30548	-0.147119	4.54552	0.0244186	0.750555
VIT_11s0052g00890	0.134461	0.442132	4.23327	4.54386	0.0244461	0.750555
VIT_00s1322g00010	-0.361311	0.335448	2.98251	4.53645	0.0245687	0.75174
VIT_06s0004g04390	0.138457	0.29709	6.99569	4.53509	0.0245913	0.75174
VIT_05s0029g00510	-1.02478	-2.16277	-0.233664	4.53473	0.0245973	0.75174
VIT_07s0031g00460	-0.116614	-0.314648	5.50394	4.52741	0.0247194	0.753351
VIT_04s0044g01850	0.0449402	0.333236	5.09982	4.52559	0.02475	0.753351
VIT_16s0115g00110	-1.9282	-1.72857	-0.290884	4.52192	0.0248114	0.753351
VIT_13s0073g00170	0.0523254	0.25351	7.56735	4.52118	0.0248239	0.753351
VIT_13s0067g02900	0.0871947	0.630493	2.23243	4.52033	0.0248382	0.753351
VIT_16s0100g00520	-0.00664034	-0.288128	5.01615	4.51611	0.0249092	0.753716
VIT_15s0046g02000	-4.45516	0.0180384	-0.844176	4.62496	0.0249686	0.753716
VIT_10s0116g00050	-0.196482	0.706314	1.27292	4.51161	0.0249852	0.753716
VIT_11s0037g00890	-0.397872	-4.54988	-0.890035	4.62195	0.0250172	0.753716
VIT_05s0102g00220	0.195789	0.389889	4.15198	4.50846	0.0250385	0.753716
VIT_17s0000g03850	-0.226639	-0.419891	4.86833	4.50079	0.0251692	0.756511
VIT_14s0066g01020	0.063522	-0.184788	7.42689	4.49662	0.0252404	0.756743
VIT_08s0032g00150	-0.123424	0.447238	3.37092	4.49349	0.025294	0.756743
VIT_14s0030g02180	0.035877	0.274095	5.88528	4.48677	0.0254096	0.756743
VIT_19s0014g02880	-0.0705657	-0.298178	8.07039	4.48031	0.0255212	0.756743
VIT_18s0001g09330	0.0695574	0.2903	6.3067	4.47995	0.0255274	0.756743
VIT_02s0154g00410	0.351615	0.639831	2.7126	4.47814	0.0255588	0.756743
VIT_00s0214g00040	-0.903881	0.504368	1.22113	4.53106	0.0255758	0.756743
VIT_18s0122g00610	-0.165698	0.214364	4.83813	4.47542	0.0256061	0.756743
VIT_08s0007g06690	-0.302897	-0.727753	2.37218	4.47494	0.0256144	0.756743
VIT_04s0023g01110	0.190871	0.309733	10.2034	4.47272	0.025653	0.756743
VIT_18s0001g12660	-0.080048	1.05582	1.06822	4.47031	0.025695	0.756743
VIT_01s0244g00130	-1.22384	-2.6726	-0.543581	4.46953	0.0257086	0.756743
VIT_03s0063g00810	-0.205362	0.420386	3.27977	4.46882	0.0257211	0.756743
VIT_04s0044g01750	0.159579	0.312543	5.63412	4.46522	0.025784	0.756743
VIT_18s0001g04600	0.264903	0.0254676	5.24438	4.46105	0.0258572	0.756743
VIT_16s0050g00680	0.0386212	0.34332	4.32381	4.4596	0.0258827	0.756743
VIT_04s0023g00740	-0.0404638	0.341873	4.34598	4.45818	0.0259078	0.756743
VIT_01s0011g02710	-0.266716	0.707131	5.89628	6.51685	0.0259086	0.756743
VIT_04s0008g05580	-0.923248	-1.20948	0.765505	4.45812	0.0259087	0.756743
VIT_02s0025g00820	-0.00346906	0.306219	6.31791	4.49231	0.025933	0.756743
VIT_07s0031g02780	0.601018	0.79966	2.24921	4.44552	0.0261317	0.761434
VIT_16s0039g00210	0.536621	-0.560168	1.31722	4.43925	0.0262436	0.762869
VIT_04s0023g01790	0.196238	-0.390037	3.24018	4.43654	0.026292	0.762869
VIT_00s0220g00050	2.06495	-0.446386	-0.759801	4.43635	0.0262953	0.762869
VIT_07s0005g04110	-0.837998	1.86458	-0.640394	4.43284	0.0263583	0.763297
VIT_18s0001g14550	-0.153524	-0.37752	5.34877	4.42813	0.026443	0.763297
VIT_11s0052g00830	0.0244234	-0.246905	5.77308	4.42729	0.0264581	0.763297
VIT_19s0014g04960	0.0481974	-0.45895	3.37731	4.42693	0.0264646	0.763297
VIT_05s0020g03790	0.685282	0.459826	2.38609	4.42378	0.0265216	0.763297
VIT_05s0020g03680	2.46439	0.580966	-0.803585	4.42266	0.0265418	0.763297
VIT_14s0108g01350	0.259705	-0.558423	2.86385	4.53087	0.026577	0.763297
VIT_04s0008g03490	-0.71454	-0.738088	1.55516	4.41496	0.0266815	0.764597
VIT_01s0026g01430	0.14631	0.402996	4.15688	4.41402	0.0266986	0.764597
VIT_00s0181g00010	0.0600929	-1.82045	0.193027	4.40652	0.0268356	0.767422
VIT_01s0011g05810	-0.0453774	-0.330542	5.65121	4.40214	0.0269158	0.768617
VIT_01s0011g02760	0.675327	-0.365709	0.952059	4.39883	0.0269767	0.768718
VIT_13s0019g03220	0.0887214	-0.226354	6.40222	4.39778	0.0269961	0.768718
VIT_07s0151g00500	-0.0322173	-0.259207	5.9271	4.39123	0.0271171	0.771065
VIT_09s0018g01220	-0.280383	0.448929	2.38714	4.38867	0.0271647	0.771267
VIT_19s0014g00870	-0.360379	-0.720603	2.60574	4.3867	0.0272012	0.771267
VIT_02s0012g01290	2.99507	2.67058	-0.722748	4.38068	0.0273133	0.772931
VIT_06s0009g02390	0.186144	0.627685	2.40523	4.37799	0.0273636	0.772931
VIT_10s0071g00310	0.340316	0.0616635	4.35917	4.37734	0.0273758	0.772931
VIT_07s0104g01390	-0.136063	0.617758	2.59808	4.40915	0.0275052	0.773723
VIT_07s0031g00180	-0.0539479	0.360511	3.72135	4.3697	0.0275193	0.773723
VIT_04s0023g02720	0.419597	-0.0139529	3.18954	4.36931	0.0275266	0.773723
VIT_15s0024g00640	0.277584	0.533436	3.58641	4.36645	0.0275805	0.773723
VIT_14s0060g00420	-0.0598014	-0.68647	3.75275	4.75885	0.0275971	0.773723
VIT_18s0001g05040	-0.270714	0.283303	5.05965	4.8156	0.0277234	0.776013
VIT_13s0019g02640	-0.986426	1.4191	-0.381453	4.35414	0.0278139	0.776013
VIT_08s0040g02590	0.524724	0.754769	2.08961	4.35107	0.0278725	0.776013
VIT_08s0007g02130	0.0679295	-0.189145	6.55832	4.34711	0.0279483	0.776013
VIT_18s0001g12210	2.19995	-2.6009	-1.02817	4.45089	0.027965	0.776013
VIT_09s0002g02220	-4.03242	-4.03242	-1.34771	4.58304	0.028056	0.776013
VIT_11s0016g04860	-0.000386292	0.267411	6.05094	4.34067	0.0280719	0.776013
VIT_14s0066g00890	-1.48414	-4.68806	-0.983522	4.44375	0.0280961	0.776013
VIT_11s0052g00700	-0.260269	-0.51046	3.59742	4.33897	0.0281047	0.776013
VIT_04s0043g00700	0.230783	0.748835	1.88302	4.33643	0.0281537	0.776013
VIT_11s0052g00630	0.101573	0.305432	6.30606	4.33167	0.0282458	0.776013
VIT_07s0005g05640	-0.0666329	-0.338089	5.53888	4.3217	0.0284396	0.776013
VIT_15s0046g01920	0.379035	0.181725	4.58559	4.31983	0.0284762	0.776013
VIT_17s0000g05380	0.34946	-0.675642	1.17996	4.3182	0.028508	0.776013
VIT_13s0067g00570	-0.0912026	0.395217	3.14412	4.31695	0.0285325	0.776013
VIT_00s0429g00030	-0.149457	-0.36302	5.14713	4.31475	0.0285758	0.776013
VIT_18s0041g00100	-0.0233229	-0.328155	5.08859	4.31233	0.0286233	0.776013
VIT_01s0011g01940	0.0227776	-0.260022	6.84752	4.31159	0.0286379	0.776013
VIT_08s0040g01810	-0.26395	-0.613142	3.04043	4.30926	0.0286838	0.776013
VIT_13s0067g02060	0.139774	0.461549	4.32984	4.30855	0.0286978	0.776013
VIT_07s0005g01210	-0.307983	0.97055	0.725804	4.30741	0.0287202	0.776013
VIT_14s0066g00790	0.0523878	-0.205005	5.9398	4.30729	0.0287226	0.776013
VIT_01s0011g04680	-0.130397	-0.512329	3.63315	4.30656	0.028737	0.776013
VIT_02s0012g01440	-0.0889055	0.325263	4.11643	4.30464	0.0287749	0.776013
VIT_08s0040g00610	-0.00138485	-0.231261	8.29988	4.30455	0.0287768	0.776013
VIT_08s0007g04590	0.783391	2.29558	-0.571602	4.3007	0.0288531	0.776013
VIT_01s0011g05750	0.140343	0.3271	4.85766	4.30025	0.028862	0.776013
VIT_16s0098g01420	-0.498237	0.106668	2.87087	4.29988	0.0288693	0.776013
VIT_11s0016g02280	-0.0125992	0.326086	4.83247	4.29663	0.0289339	0.776013
VIT_04s0079g00690	0.844776	-0.0405063	3.32467	5.08746	0.0289529	0.776013
VIT_13s0074g00470	-0.122624	-0.53463	3.90313	4.32058	0.0289721	0.776013
VIT_14s0060g02270	-0.0105626	-0.284898	5.37873	4.29199	0.0290264	0.776013
ENSRNA049469758	-4.07215	-4.07215	-1.34476	4.52199	0.0291404	0.776013
VIT_04s0044g00020	0.0434436	0.383284	8.24536	4.74344	0.0291594	0.776013
VIT_15s0021g01840	-0.065943	-0.40318	4.18876	4.28297	0.0292072	0.776013
VIT_03s0017g00550	-0.336591	-0.39527	4.19482	4.28282	0.0292101	0.776013
VIT_17s0000g05700	-0.574878	0.421896	1.5094	4.28228	0.029221	0.776013
VIT_05s0020g01940	-0.269089	-0.48256	3.36828	4.27826	0.0293021	0.776013
VIT_12s0059g00770	-0.166796	0.295506	4.62169	4.3349	0.0293465	0.776013
VIT_12s0059g00490	0.426298	0.723051	8.11896	5.79214	0.02935	0.776013
VIT_02s0025g01790	0.296797	0.314417	5.07914	4.27465	0.0293749	0.776013
VIT_07s0005g00050	-0.0425791	0.809306	1.30229	4.27464	0.0293753	0.776013
VIT_18s0157g00090	-0.539517	1.70466	-0.539819	4.27452	0.0293777	0.776013
VIT_06s0004g00610	0.0538444	0.39055	4.80471	4.27871	0.0293845	0.776013
VIT_15s0048g02320	0.500812	0.932021	1.80615	4.26655	0.0295395	0.779078
VIT_12s0028g03560	-0.0361004	-0.884705	3.45979	4.96274	0.0296241	0.779078
VIT_01s0137g00670	-0.859241	-1.37867	1.0101	4.29541	0.0297476	0.779078
VIT_13s0067g00860	-0.159589	-0.429228	4.85165	4.27478	0.0297804	0.779078
VIT_17s0000g06090	-0.0519263	-1.70083	0.215981	4.25315	0.0298136	0.779078
VIT_12s0057g00470	0.24408	0.788145	1.6142	4.2489	0.0299013	0.779078
VIT_01s0127g00870	-1.93865	-0.479524	-0.0305124	4.24712	0.029938	0.779078
VIT_00s1221g00010	-1.04505	-1.00317	0.650173	4.24639	0.0299532	0.779078
VIT_04s0023g02200	-0.675849	-0.616293	2.97474	4.35925	0.0299732	0.779078
VIT_01s0137g00250	0.146764	0.301601	5.11549	4.24403	0.030002	0.779078
VIT_08s0040g00480	-1.65438	-0.775367	0.214105	4.24327	0.0300177	0.779078
VIT_17s0000g07310	-0.166969	0.412813	3.14873	4.24292	0.030025	0.779078
VIT_15s0048g01420	0.196247	-0.174547	4.4647	4.24149	0.0300546	0.779078
VIT_17s0000g07520	0.103048	-0.380146	4.14063	4.24131	0.0300585	0.779078
VIT_19s0090g00430	0.0905837	0.24965	7.51016	4.24006	0.0300843	0.779078
VIT_11s0016g05560	-0.0293102	0.220415	6.0827	4.23715	0.0301448	0.779242
VIT_19s0015g01910	0.643281	-0.109647	1.68654	4.23602	0.0301685	0.779242
VIT_09s0054g01090	0.0949136	0.383855	4.95494	4.2302	0.03029	0.781373
VIT_13s0158g00360	0.461113	0.238853	4.39682	4.22402	0.0304197	0.783029
VIT_18s0001g12800	0.287676	0.387465	4.85991	4.22341	0.0304324	0.783029
VIT_16s0039g01430	0.306546	-0.0755586	3.97906	4.21657	0.0305768	0.785732
VIT_17s0000g03120	-0.173909	-0.31139	5.20226	4.21359	0.0306399	0.785803
VIT_08s0007g00510	0.146337	0.263892	6.56528	4.21274	0.030658	0.785803
VIT_18s0001g09360	-1.10031	-0.029106	1.57356	4.25386	0.0307471	0.787077
VIT_14s0006g02470	-0.0910705	0.157249	6.42034	4.20408	0.0308423	0.788508
VIT_12s0028g02650	-0.130966	0.310763	4.10266	4.20163	0.0308947	0.788838
VIT_04s0023g01170	-0.659999	0.196295	1.73002	4.19975	0.0309349	0.788859
VIT_14s0219g00290	-0.178935	0.340615	3.74341	4.19314	0.0310769	0.790725
VIT_07s0104g01580	-0.0426342	-0.383353	5.07769	4.2172	0.0310959	0.790725
VIT_15s0021g00470	-0.0490274	-0.862672	1.9445	4.19047	0.0311344	0.790725
VIT_10s0003g01070	-0.0695094	0.553338	6.718	5.49452	0.031166	0.790725
VIT_06s0004g06670	-2.1212	0.447887	-0.440668	4.18297	0.0312969	0.792275
VIT_14s0083g01150	-3.1238	1.37388	-1.07313	4.27757	0.0313533	0.792275
VIT_09s0002g04410	-2.63002	1.88764	-1.12137	4.27334	0.0314417	0.792275
VIT_13s0084g00800	-0.111968	0.355107	3.65837	4.17586	0.0314515	0.792275
VIT_13s0019g02370	0.138595	0.304561	5.19091	4.16928	0.0315955	0.792275
VIT_08s0007g01920	-0.381746	0.0243271	3.8505	4.16869	0.0316085	0.792275
VIT_19s0027g01890	-3.4695	1.02632	-1.02657	4.26487	0.0316193	0.792275
VIT_15s0048g00480	0.00768194	-1.7762	-0.0302225	4.1651	0.0316875	0.792275
VIT_13s0067g01770	-0.278694	-0.63229	3.00296	4.16211	0.0317532	0.792275
VIT_19s0090g00570	0.0983927	0.585342	2.46198	4.16165	0.0317634	0.792275
VIT_09s0002g01000	0.0335612	0.255157	7.67065	4.15759	0.0318532	0.792275
VIT_00s0218g00070	0.104562	0.355403	4.29936	4.15744	0.0318566	0.792275
VIT_01s0011g04310	0.174768	0.40162	5.85652	4.31286	0.0318612	0.792275
VIT_01s0026g01400	-0.150128	-0.294813	5.24028	4.15683	0.0318701	0.792275
VIT_14s0083g00570	4.33921	4.11129	-0.976173	4.25004	0.0319327	0.792275
VIT_19s0085g00430	2.76854	1.75399	-0.537504	4.15221	0.0319726	0.792275
VIT_07s0031g01850	0.16449	0.488094	5.79378	4.64507	0.0319872	0.792275
VIT_02s0025g00150	0.114875	0.365224	5.35439	4.15091	0.0320013	0.792275
VIT_15s0046g00260	0.0408055	-0.260578	6.4462	4.15031	0.0320148	0.792275
VIT_08s0056g01160	-0.84836	0.0687319	1.91779	4.15011	0.0320192	0.792275
VIT_10s0003g02590	-0.136797	0.287183	3.92762	4.14836	0.0320583	0.792275
VIT_00s0373g00010	-0.277208	0.318541	2.58352	4.14533	0.0321257	0.792962
VIT_17s0000g01730	0.0471346	0.279468	5.592	4.14293	0.0321794	0.79331
VIT_10s0116g00550	0.0281697	-0.21167	7.96189	4.13757	0.0322996	0.793664
VIT_03s0017g01620	-1.75642	0.64125	-0.286595	4.1296	0.0324793	0.793664
VIT_03s0017g00900	-2.84527	0.0414505	-0.646319	4.12898	0.0324935	0.793664
VIT_09s0018g01840	0.0442685	0.255315	5.52263	4.12746	0.0325277	0.793664
VIT_01s0011g03420	-0.0705651	-0.349829	5.30902	4.12275	0.0326347	0.793664
VIT_01s0011g03180	-0.486729	0.616853	1.2225	4.12017	0.0326935	0.793664
VIT_05s0020g02890	0.0415355	0.5338	3.8328	4.25817	0.032804	0.793664
VIT_14s0036g00370	0.145917	0.286834	5.5284	4.11297	0.0328578	0.793664
VIT_03s0091g01290	0.0780589	1.39707	0.341931	4.11259	0.0328666	0.793664
VIT_18s0001g15390	0.193032	-0.339345	3.52843	4.11117	0.0328991	0.793664
VIT_11s0103g00380	-0.416984	0.131913	3.4011	4.11088	0.0329059	0.793664
VIT_11s0016g01330	-0.204665	0.292883	3.69203	4.10753	0.0329828	0.793664
VIT_03s0088g01150	0.209329	-0.127974	5.13211	4.10555	0.0330283	0.793664
VIT_02s0033g01160	0.110263	0.236203	7.45454	4.10448	0.033053	0.793664
VIT_08s0058g00730	0.364601	0.829955	1.86563	4.10353	0.033075	0.793664
VIT_05s0102g00660	0.0251357	0.56578	3.24953	4.13095	0.0330858	0.793664
VIT_11s0103g00370	-0.164571	0.179218	4.65114	4.1024	0.0331011	0.793664
VIT_01s0011g04780	1.3961	3.11514	-0.885683	4.10216	0.0331066	0.793664
VIT_08s0105g00290	-0.336627	0.013593	4.34793	4.10134	0.0331254	0.793664
VIT_00s2086g00010	-0.0127575	0.399491	6.43756	4.62386	0.033163	0.793664
VIT_09s0002g08420	0.20047	0.334771	6.04067	4.09857	0.0331896	0.793664
VIT_05s0020g03360	2.72072	4.29553	-1.17659	4.19096	0.0332171	0.793664
VIT_07s0141g00600	-0.0972509	0.298325	5.24621	4.18546	0.0332724	0.793664
VIT_14s0060g01010	-0.213845	-0.472273	5.26724	4.35975	0.0333272	0.793664
VIT_06s0004g01870	-0.785037	0.151639	1.72175	4.09179	0.0333471	0.793664
VIT_16s0013g02020	-0.022085	0.315943	4.08903	4.09134	0.0333575	0.793664
VIT_10s0003g01490	-0.00617415	0.342445	4.87851	4.08778	0.0334406	0.793664
VIT_18s0001g12650	1.71846	2.34995	-0.379297	4.08762	0.0334442	0.793664
VIT_01s0011g04810	0.0783095	0.269362	6.45802	4.08616	0.0334785	0.793664
ENSRNA049469202	0.840317	-3.51828	-1.07068	4.17643	0.0335417	0.793664
VIT_16s0098g01290	0.161591	0.360901	6.92062	4.22143	0.0336077	0.793664
VIT_12s0035g01090	-0.0951399	-0.341342	5.60877	4.07876	0.0336519	0.793664
VIT_06s0009g03530	0.141933	-0.218829	4.50878	4.07861	0.0336554	0.793664
VIT_17s0000g08950	0.274641	0.404777	4.15102	4.07806	0.0336683	0.793664
VIT_18s0001g01620	-0.0671553	-0.34701	5.02879	4.07683	0.0336974	0.793664
VIT_14s0030g01370	0.0593243	0.470644	3.29291	4.07608	0.033715	0.793664
VIT_02s0109g00230	0.184765	0.232985	8.68693	4.07482	0.0337448	0.793664
VIT_05s0094g00480	0.143817	0.502534	5.16311	4.47657	0.033745	0.793664
VIT_09s0002g04540	0.870004	0.307592	2.15271	4.08395	0.0337766	0.793664
VIT_04s0069g00780	0.257952	0.666135	2.21556	4.06801	0.0339057	0.793664
VIT_11s0037g00340	0.192147	0.432643	4.17672	4.06764	0.0339147	0.793664
VIT_07s0104g00270	-0.600657	0.19567	1.78887	4.06637	0.0339448	0.793664
VIT_18s0001g14730	-0.110563	-0.342147	5.77158	4.06435	0.0339928	0.793664
VIT_18s0001g09910	-0.146256	0.58961	3.22607	4.34751	0.0340224	0.793664
VIT_02s0025g01330	-0.0133124	0.236251	6.77786	4.06239	0.0340393	0.793664
VIT_18s0001g02480	0.0186458	-0.7208	2.0642	4.0602	0.0340916	0.793664
VIT_01s0011g01300	-0.0413937	0.615107	2.77621	4.09289	0.0341247	0.793664
VIT_01s0026g01140	0.207338	0.481389	4.10693	4.05259	0.0342738	0.793664
VIT_18s0117g00370	-0.22971	-0.552002	3.52883	4.0471	0.0344057	0.793664
VIT_18s0001g11130	-0.310579	-2.97358	-0.685828	4.04048	0.0345657	0.793664
VIT_00s1764g00010	0.219108	0.426823	3.70937	4.0403	0.0345701	0.793664
VIT_04s0023g01140	-0.419612	0.431654	1.62034	4.03992	0.0345793	0.793664
VIT_08s0007g01940	-0.288795	-0.847886	4.25209	4.92147	0.0345977	0.793664
VIT_13s0019g05360	-0.17559	-0.322152	5.4359	4.03877	0.0346071	0.793664
VIT_06s0080g01120	0.577423	0.183127	2.85893	4.03785	0.0346296	0.793664
VIT_01s0011g02300	0.155328	-0.386803	2.9769	4.03565	0.0346831	0.793664
VIT_14s0060g00080	-0.277126	-0.368566	4.03889	4.0348	0.0347038	0.793664
VIT_05s0020g02170	0.206111	-1.0487	1.06623	4.03121	0.0347911	0.793664
VIT_18s0122g01320	0.0823435	-0.252195	7.66526	4.15788	0.0348126	0.793664
VIT_18s0001g01650	-0.74279	-1.33032	0.7735	4.02997	0.0348213	0.793664
VIT_14s0060g01720	-0.158045	0.262788	4.78727	4.04801	0.0348219	0.793664
VIT_05s0094g00950	-0.202644	0.263452	4.05842	4.02986	0.034824	0.793664
VIT_16s0022g02100	-0.0950949	0.162229	6.8558	4.02692	0.034896	0.793664
VIT_13s0064g01230	0.0944713	0.336117	4.56768	4.0268	0.0348989	0.793664
VIT_05s0051g00070	0.113334	-0.532407	2.44639	4.02517	0.034939	0.793664
VIT_04s0008g03760	-0.112052	0.761794	1.65388	4.02161	0.0350263	0.793664
VIT_14s0081g00540	0.135437	0.722855	2.38136	4.02043	0.0350552	0.793664
VIT_07s0005g03730	-0.0617069	-0.263573	5.64411	4.02041	0.0350559	0.793664
VIT_03s0038g04480	-0.389536	-0.58407	3.55641	4.07134	0.0350772	0.793664
VIT_14s0068g00810	0.164726	-0.22608	4.24807	4.01923	0.0350848	0.793664
VIT_01s0137g00790	-0.315276	-1.08107	3.13952	4.74112	0.0350862	0.793664
VIT_06s0080g00410	-0.13842	0.199401	5.65507	4.01889	0.0350931	0.793664
VIT_07s0129g00310	-1.06761	0.160471	0.972058	4.01887	0.0350936	0.793664
VIT_05s0077g01540	-2.65192	2.12136	-1.0245	4.12828	0.0351277	0.793664
VIT_14s0068g00750	-0.0577572	0.380918	3.88408	4.00767	0.0353708	0.798257
VIT_09s0054g01250	0.192405	0.82608	1.68923	4.00041	0.0355518	0.800639
VIT_15s0048g02270	-0.17631	-0.297881	6.27368	3.99873	0.0355938	0.800639
VIT_04s0008g04790	0.257391	-1.28771	0.220247	3.99862	0.0355964	0.800639
VIT_19s0014g00460	-0.224732	1.6917	0.170521	4.15854	0.035653	0.801011
VIT_07s0005g06210	0.0124761	0.798019	1.53876	3.99449	0.0357	0.801095
VIT_12s0028g03210	-0.386223	0.497552	1.63456	3.9912	0.0357827	0.801095
VIT_03s0091g01020	-0.0294653	-0.302529	4.73558	3.98981	0.0358177	0.801095
VIT_08s0040g03220	0.0791597	0.377634	4.85954	3.98731	0.0358809	0.801095
VIT_06s0004g04530	0.100577	0.263192	6.93323	3.9869	0.035891	0.801095
VIT_19s0015g02880	-0.173532	-0.639553	6.54699	5.07216	0.035931	0.801095
VIT_08s0058g00410	-0.0154421	-0.531108	3.98486	4.16255	0.0359442	0.801095
VIT_06s0061g00680	-0.432477	0.977439	0.996646	4.09111	0.0360158	0.801095
VIT_12s0034g01750	0.527003	0.244409	3.21342	3.978	0.0361166	0.801095
VIT_09s0002g04580	0.211977	-0.156834	5.53903	3.99912	0.036118	0.801095
VIT_10s0003g00880	0.202557	0.302133	4.8449	3.97782	0.0361213	0.801095
VIT_17s0000g09860	-0.0450231	-0.453886	3.46431	3.97539	0.0361832	0.801095
VIT_17s0000g07730	0.540779	0.511153	3.12428	3.96942	0.0363355	0.801095
VIT_11s0016g02950	0.0281537	0.25255	6.86309	3.96619	0.0364184	0.801095
VIT_17s0000g02120	1.06871	0.912489	1.38691	3.96581	0.0364281	0.801095
VIT_10s0003g01650	0.321354	0.877117	1.45984	3.963	0.0365003	0.801095
VIT_02s0033g00410	1.33863	1.36452	0.55623	3.961	0.0365519	0.801095
VIT_09s0002g01040	0.0204587	0.231107	7.36844	3.96088	0.0365549	0.801095
VIT_00s2269g00010	0.00956742	0.226891	6.4647	3.95946	0.0365916	0.801095
VIT_19s0090g00020	0.149213	0.389153	4.36456	3.9583	0.0366215	0.801095
VIT_13s0067g02030	0.0751859	0.297103	5.63222	3.95749	0.0366424	0.801095
VIT_14s0030g00430	0	3.87216	-1.40667	4.15329	0.0367954	0.801095
VIT_08s0058g00690	0	3.87216	-1.40667	4.15329	0.0367954	0.801095
VIT_18s0001g14450	-0.861886	-0.524814	2.08646	3.94907	0.0368608	0.801095
VIT_10s0003g02700	-0.20749	-0.351135	4.79063	3.94583	0.0369453	0.801095
VIT_02s0025g00310	-0.0125621	0.264668	4.90177	3.94406	0.0369914	0.801095
VIT_04s0023g02690	0.103784	0.349196	5.57937	3.95433	0.0370138	0.801095
VIT_15s0046g01190	0.0147024	0.946413	4.28926	5.32485	0.0370178	0.801095
VIT_19s0177g00170	-0.419401	-0.224706	3.82525	3.94261	0.0370292	0.801095
VIT_11s0016g05540	4.15249	3.55521	-1.12236	4.02878	0.0370492	0.801095
VIT_19s0015g01040	0.203985	-0.145595	4.35267	3.94047	0.0370851	0.801095
VIT_05s0094g00620	-0.285352	0.205839	3.65731	3.94003	0.0370967	0.801095
VIT_18s0072g00290	-0.841	-0.758701	1.50768	3.93655	0.037188	0.801095
VIT_01s0010g00570	-1.71636	0.148648	0.0202863	3.9355	0.0372155	0.801095
VIT_11s0016g01830	0.248017	-0.0792486	4.56953	3.93323	0.0372754	0.801095
VIT_09s0070g00210	-0.173238	0.280775	3.91985	3.93318	0.0372767	0.801095
VIT_19s0014g01050	-0.00288946	0.444296	2.94526	3.93284	0.0372857	0.801095
VIT_18s0075g00200	-0.168212	-0.681132	2.09537	3.93179	0.0373133	0.801095
VIT_02s0012g02540	-4.79181	-0.699595	-0.840898	4.01799	0.0373213	0.801095
VIT_13s0074g00240	1.11197	0.556671	1.20149	3.93061	0.0373444	0.801095
VIT_01s0011g03680	-0.0520592	0.244744	5.27269	3.92967	0.0373693	0.801095
ENSRNA049466124	0.68576	0.234051	2.63672	3.9242	0.0375139	0.801095
VIT_19s0015g02730	0.0360163	-0.565376	2.72268	3.92417	0.0375149	0.801095
VIT_19s0027g01070	-0.193884	0.406902	4.02634	4.18781	0.0375682	0.801095
VIT_06s0009g02110	-0.530749	0.691234	0.95636	3.9171	0.0377029	0.801095
VIT_00s0220g00180	-0.208375	0.898611	0.705302	3.91522	0.0377531	0.801095
VIT_09s0002g04300	0.138526	-0.117081	7.79025	3.9135	0.0377989	0.801095
VIT_06s0061g00670	-0.242118	1.14986	0.456542	3.91063	0.0378757	0.801095
VIT_09s0002g02680	0.174722	-0.590695	2.9564	4.0452	0.0378925	0.801095
VIT_08s0007g07840	0.3722	-0.0429386	4.14374	3.90979	0.0378984	0.801095
VIT_19s0015g00930	0.0101908	-0.238847	6.38501	3.9095	0.0379061	0.801095
VIT_13s0019g00360	0.232698	0.495628	3.28747	3.90893	0.0379214	0.801095
VIT_13s0019g01070	0.0808936	-0.88052	1.54475	3.9085	0.0379329	0.801095
VIT_01s0127g00220	-0.570187	-0.301728	3.2311	3.90843	0.0379347	0.801095
VIT_08s0007g02790	-0.0805768	0.284066	4.39884	3.90722	0.0379675	0.801095
VIT_05s0020g04130	-0.224475	0.436992	3.80676	4.21933	0.0379728	0.801095
VIT_01s0011g06090	-0.0832307	-0.303804	5.99826	3.90424	0.0380475	0.801095
VIT_18s0001g14120	-0.462258	-0.280358	3.57735	3.90115	0.0381309	0.801095
VIT_13s0139g00250	0.0668138	-0.253288	5.32635	3.89973	0.0381692	0.801095
VIT_18s0001g10490	-0.931582	-0.620405	1.18542	3.89972	0.0381695	0.801095
VIT_19s0014g01780	0.350021	0.751436	6.47117	5.20788	0.0381734	0.801095
VIT_15s0021g01810	-0.000943771	-0.239461	6.57765	3.89947	0.0381763	0.801095
VIT_15s0046g00360	-0.558608	0.0102037	3.17896	3.89941	0.0381779	0.801095
VIT_16s0098g01170	-0.118788	-2.52306	0.419684	4.24486	0.0383099	0.802735
VIT_18s0001g10170	-0.0376097	0.223416	7.73628	3.89313	0.038348	0.802735
VIT_06s0004g07230	-0.845877	-2.12982	-0.234631	3.89209	0.0383763	0.802735
VIT_08s0007g07380	0.169223	-0.332515	3.49407	3.89002	0.0384328	0.803078
VIT_02s0025g02560	-1.13353	0.0255481	0.741906	3.87855	0.0387464	0.808259
VIT_17s0000g02470	-1.50443	0.497172	-0.0198192	3.87527	0.0388368	0.808259
VIT_01s0011g04060	0.151615	0.772095	1.77944	3.87442	0.0388603	0.808259
VIT_00s0532g00030	-0.0780048	-0.288643	6.40464	3.87217	0.0389224	0.808259
VIT_12s0035g01950	0.385492	0.667959	2.08287	3.87124	0.0389481	0.808259
VIT_17s0053g00880	1.48991	1.51464	0.338226	3.87116	0.0389502	0.808259
VIT_03s0038g02950	0.475094	-0.287342	1.72791	3.87068	0.0389635	0.808259
VIT_04s0008g02460	-0.0972859	-0.254025	9.01451	3.86705	0.039064	0.808917
VIT_02s0241g00050	1.56589	2.66377	-0.607511	3.86661	0.0390762	0.808917
VIT_18s0001g01880	-0.976828	-0.408452	1.15373	3.86517	0.0391164	0.808917
VIT_01s0011g04630	0.0522999	0.312893	5.26314	3.86192	0.0392068	0.809944
VIT_07s0031g03190	0.114543	0.278647	5.81075	3.8584	0.0393048	0.809944
VIT_09s0002g04880	0.21467	0.537096	4.02255	3.96183	0.0393221	0.809944
VIT_16s0098g00790	0.0940552	0.256527	8.98204	3.85584	0.0393765	0.809944
VIT_05s0094g01480	-0.015457	0.329238	4.25853	3.85346	0.0394432	0.809944
VIT_02s0154g00610	0.015161	-0.246208	5.97599	3.85216	0.0394794	0.809944
VIT_06s0009g00810	-0.0560527	0.41773	4.20329	3.97172	0.039494	0.809944
VIT_14s0006g02310	-0.694435	0.183135	1.7729	3.85078	0.0395182	0.809944
VIT_06s0004g03600	0.776188	0.984087	1.21693	3.85035	0.0395302	0.809944
VIT_18s0072g00970	-0.0140772	0.576291	2.56762	3.84812	0.0395932	0.810144
VIT_07s0031g02010	-0.105515	0.22372	5.01809	3.84686	0.0396284	0.810144
VIT_00s1403g00010	-0.0128569	0.342094	4.06962	3.84439	0.0396982	0.810144
VIT_12s0057g00300	-0.408875	0.153932	2.81187	3.84426	0.0397018	0.810144
VIT_07s0031g03010	-0.291906	-0.611828	2.66306	3.8387	0.0398593	0.811424
VIT_06s0009g02640	0.0130177	-0.36552	3.61825	3.83791	0.0398816	0.811424
VIT_01s0011g01900	0.0275135	0.256776	5.80754	3.83575	0.0399429	0.811424
VIT_11s0149g00270	0.0571183	0.308841	4.64344	3.83469	0.0399731	0.811424
VIT_17s0000g07400	1.90865	4.27148	-1.23416	3.91584	0.0400099	0.811424
VIT_16s0050g01620	-0.750129	0.584575	1.3541	3.95909	0.0400626	0.811424
VIT_13s0019g00740	-1.07136	0.578131	0.377026	3.83118	0.0400732	0.811424
VIT_12s0057g00980	-0.0929814	0.34644	4.55568	3.9223	0.0401245	0.811424
VIT_09s0002g04380	-1.82521	2.26389	-1.28905	3.91148	0.0401294	0.811424
VIT_04s0043g00140	0.221191	0.49778	2.99702	3.82598	0.0402217	0.812399
VIT_10s0523g00030	-0.083953	-0.396581	4.1271	3.82469	0.0402587	0.812399
VIT_03s0063g01120	0.121521	0.682559	1.87039	3.82079	0.0403709	0.813841
VIT_08s0056g00290	0.134949	-0.552452	4.31558	4.39933	0.0404283	0.814179
VIT_10s0003g04770	-2.72637	0.311309	-0.642321	3.81396	0.0405677	0.816166
VIT_16s0022g01640	0.308702	0.81917	2.15809	3.81208	0.0406221	0.816439
VIT_12s0059g01970	-0.265628	-0.243639	5.00224	3.80641	0.0407867	0.817699
VIT_02s0087g00400	0.162215	0.295669	9.57269	3.82257	0.0408032	0.817699
VIT_02s0012g02120	0.027365	0.24406	6.21928	3.8057	0.0408073	0.817699
VIT_19s0014g05190	0.00550743	-0.221071	6.40727	3.80315	0.0408815	0.818366
VIT_06s0061g01140	-0.184918	-0.461546	3.37186	3.80148	0.0409305	0.818528
VIT_02s0012g00400	1.07875	2.18534	-0.341639	3.79725	0.0410541	0.819961
VIT_04s0008g02540	-0.135994	-0.26897	5.60886	3.79521	0.0411138	0.819961
VIT_07s0129g00220	-0.123339	0.301187	4.92964	3.90817	0.0412125	0.819961
VIT_11s0016g04020	0.2499	0.311092	4.772	3.79137	0.0412268	0.819961
VIT_17s0000g09230	0.227197	0.209585	6.4928	3.79067	0.0412474	0.819961
VIT_13s0019g02660	-0.965251	0.217175	0.785716	3.78586	0.0413893	0.819961
VIT_07s0141g00530	-0.723452	-0.327876	1.81662	3.78536	0.0414042	0.819961
VIT_06s0061g01290	-0.485136	0.175083	2.77692	3.7851	0.0414119	0.819961
VIT_12s0059g01100	0.0294455	-0.245403	5.75695	3.78351	0.041459	0.819961
VIT_08s0056g01340	0.0157775	-0.419306	4.1522	3.79936	0.0414642	0.819961
VIT_18s0001g01020	0.119066	0.236758	7.45483	3.78271	0.0414826	0.819961
VIT_07s0005g00730	-0.599325	0.620018	1.11766	3.78227	0.0414957	0.819961
VIT_15s0021g02480	0.00054295	0.216111	7.02937	3.78034	0.0415529	0.819961
VIT_14s0030g00960	0.105436	0.44502	3.49048	3.77905	0.0415913	0.819961
VIT_05s0049g01830	-0.118579	0.369137	3.51796	3.77574	0.0416897	0.819961
VIT_03s0017g00140	-1.0175	-0.290189	1.09584	3.77535	0.0417014	0.819961
VIT_01s0026g01620	0.0597861	-0.262859	5.79326	3.7752	0.041706	0.819961
VIT_12s0057g01350	-0.179055	-0.563322	2.58429	3.77407	0.0417395	0.819961
VIT_01s0244g00020	0.227347	0.513786	3.17305	3.77246	0.0417876	0.820102
VIT_01s0026g01950	-0.00422675	0.642546	2.28366	3.76931	0.0418818	0.821146
VIT_13s0019g00400	-0.382584	0.669746	0.79328	3.76757	0.041934	0.821365
VIT_00s0265g00050	0.00394413	-0.379564	5.56941	4.00317	0.0420374	0.822584
VIT_11s0103g00640	-0.00959048	0.312434	4.82069	3.75876	0.0421991	0.824485
VIT_05s0077g01570	0.452713	2.15952	0.122172	4.0074	0.0422651	0.824485
VIT_17s0000g00340	0.0332287	-0.177668	8.92185	3.75615	0.0422782	0.824485
VIT_08s0040g02280	0.288632	0.136652	6.32892	3.75429	0.0423345	0.824485
VIT_11s0052g01190	-0.925476	-0.438636	1.95531	3.76301	0.0423488	0.824485
VIT_01s0010g01720	0.12669	0.464519	3.17724	3.75274	0.0423816	0.824485
VIT_03s0038g00880	-0.0508436	-0.281613	5.44956	3.74791	0.0425283	0.82578
VIT_12s0057g01210	0.117058	0.261977	7.08503	3.74652	0.0425708	0.82578
VIT_14s0128g00100	0.0555856	0.277737	5.89453	3.74648	0.0425719	0.82578
VIT_10s0003g01280	0.0780546	0.429202	3.86552	3.74357	0.0426608	0.826703
VIT_01s0011g02040	-0.0117784	-0.220067	7.61011	3.74055	0.0427533	0.827694
VIT_14s0030g01400	-0.251153	0.467478	1.83393	3.73771	0.0428405	0.82858
VIT_19s0015g01410	0.302943	0.89665	1.52767	3.73177	0.0430232	0.83084
VIT_14s0060g00480	-0.00495085	0.217356	8.26712	3.73122	0.0430403	0.83084
VIT_11s0016g03250	1.69785	1.89144	0.110757	3.72682	0.0431762	0.832129
VIT_08s0058g00640	-1.29102	-0.337526	0.819822	3.72545	0.0432189	0.832129
VIT_01s0011g03940	1.66802	1.4279	0.088903	3.72503	0.0432318	0.832129
VIT_19s0090g01130	0.0900422	0.272691	6.03467	3.72152	0.043341	0.832374
VIT_13s0067g02960	0.267419	0.737416	1.70176	3.72114	0.0433526	0.832374
VIT_12s0028g00090	0.148503	-0.304833	3.68431	3.72061	0.0433693	0.832374
VIT_11s0149g00200	-0.67213	-0.792742	1.41273	3.71736	0.0434706	0.832939
VIT_18s0166g00290	-0.0389831	-0.535665	2.94454	3.71311	0.0436035	0.832939
VIT_05s0062g00250	-0.192674	0.811467	3.90612	4.80009	0.0436068	0.832939
VIT_04s0008g04370	-0.173031	-0.326095	7.13895	3.78685	0.0436813	0.832939
VIT_13s0064g00460	-0.0393706	0.565036	10.0509	4.95897	0.0436945	0.832939
VIT_10s0071g01030	0.142946	-0.120379	6.6382	3.70926	0.0437243	0.832939
VIT_08s0007g01150	-0.0592762	-0.271162	5.96085	3.70917	0.043727	0.832939
VIT_14s0060g00230	-0.193104	0.106623	5.00764	3.70828	0.0437549	0.832939
VIT_12s0028g02680	0.478792	-0.0721404	2.49406	3.7077	0.0437732	0.832939
VIT_18s0001g13780	-0.26498	-0.898927	1.3846	3.70592	0.0438294	0.833217
VIT_04s0044g00030	0.211017	0.26289	6.01295	3.70114	0.04398	0.834659
VIT_19s0090g00590	-0.525246	-0.711413	1.79045	3.6996	0.0440287	0.834659
VIT_09s0002g00370	0.0606334	0.617935	2.50882	3.69731	0.0441013	0.834659
VIT_00s0370g00040	-0.0371588	-0.379416	4.45118	3.69726	0.0441031	0.834659
VIT_14s0083g00690	-0.0776421	0.326676	5.46894	3.91893	0.0441138	0.834659
VIT_11s0016g04040	-0.0136582	0.299526	4.13968	3.69326	0.04423	0.835375
VIT_06s0004g01520	-0.307467	-1.06761	1.03173	3.69223	0.0442627	0.835375
VIT_18s0072g00240	-0.173932	0.255379	3.44089	3.69179	0.0442768	0.835375
VIT_03s0038g03400	0.124178	-1.13387	1.59094	3.92214	0.0444839	0.837733
VIT_19s0014g00810	-2.10054	-4.82094	-1.01781	3.85856	0.0444864	0.837733
VIT_06s0004g06100	0.151625	0.302443	6.84916	3.68395	0.0445273	0.837733
VIT_00s0253g00150	1.70746	-2.63017	-1.17597	3.75562	0.0446741	0.83807
VIT_01s0010g02030	0.175299	0.256133	12.9024	3.67914	0.0446819	0.83807
VIT_12s0059g02730	-1.30248	-0.289414	0.606283	3.67879	0.0446931	0.83807
VIT_14s0108g00870	0.170489	0.299118	5.04744	3.67646	0.0447683	0.83807
VIT_13s0064g00320	0.459505	0.34505	3.56131	3.67566	0.0447939	0.83807
VIT_14s0060g01920	0.162139	0.292159	5.21128	3.67471	0.0448247	0.83807
VIT_06s0004g04870	-0.166948	0.197936	5.093	3.67429	0.0448383	0.83807
VIT_12s0035g01560	1.4109	-0.468178	-0.150593	3.67093	0.0449469	0.839316
VIT_06s0004g06630	0.399111	-0.278427	2.59334	3.66819	0.0450358	0.839425
VIT_06s0009g01770	0.647484	-0.58707	0.651164	3.66636	0.0450952	0.839425
VIT_02s0012g00160	-0.0545928	0.292682	4.4996	3.6655	0.0451231	0.839425
VIT_16s0022g01430	-0.349014	0.450346	2.79253	3.80219	0.0451417	0.839425
VIT_13s0074g00410	-0.451851	-0.701327	2.11287	3.66429	0.0451624	0.839425
VIT_03s0091g00710	0.387187	0.576555	3.05859	3.66242	0.0452234	0.839779
VIT_12s0059g00290	0.130411	0.449726	3.51861	3.65817	0.0453624	0.841046
VIT_17s0000g08590	0.336312	0.667725	2.06436	3.65776	0.0453757	0.841046
VIT_14s0128g00010	-0.98796	-0.411808	1.09292	3.65561	0.0454462	0.841519
VIT_04s0023g01610	-0.61852	-1.00966	0.998918	3.64551	0.0457787	0.841519
VIT_07s0031g00700	0.283558	0.36797	4.34223	3.64535	0.0457838	0.841519
VIT_13s0019g04890	0.146093	0.667423	1.99704	3.64504	0.0457942	0.841519
VIT_01s0011g01120	0.243986	1.06066	1.0034	3.64483	0.0458012	0.841519
VIT_08s0007g03930	-0.130541	0.319865	3.95468	3.64237	0.0458825	0.841519
VIT_03s0088g00500	-0.276148	-0.469182	3.45448	3.63854	0.0460096	0.841519
VIT_05s0094g00150	1.5536	-0.0742214	-0.0309794	3.63843	0.0460134	0.841519
VIT_13s0064g01350	-0.0975293	-0.277704	6.91389	3.63747	0.0460453	0.841519
VIT_16s0050g01700	-0.386866	0.409444	1.83902	3.63647	0.0460786	0.841519
VIT_17s0000g04150	-1.83735	-0.0713089	0.611758	3.79362	0.0461731	0.841519
VIT_03s0063g02120	-0.473083	-0.598972	2.09903	3.63276	0.0462021	0.841519
VIT_18s0001g06750	-0.671729	1.21357	-0.209238	3.632	0.0462277	0.841519
VIT_14s0030g01950	-1.58666	1.60433	-0.793813	3.62778	0.0463686	0.841519
VIT_03s0063g01920	-0.332853	-0.485908	2.94119	3.62577	0.0464362	0.841519
VIT_10s0003g00180	-0.388453	-0.513147	3.03529	3.62424	0.0464876	0.841519
VIT_17s0000g05920	0.157877	-0.102156	5.34273	3.61748	0.0467154	0.841519
VIT_11s0016g03500	-0.244626	-0.690964	2.30061	3.61702	0.046731	0.841519
VIT_02s0012g01270	0.378955	0.643574	2.33571	3.61552	0.0467819	0.841519
VIT_07s0031g02720	0.0338251	0.273181	5.7718	3.61547	0.0467834	0.841519
VIT_16s0039g02780	0.191709	-0.124862	4.73238	3.61107	0.0469327	0.841519
VIT_06s0004g08140	0.228193	-0.712965	1.27815	3.61103	0.0469342	0.841519
VIT_19s0014g00320	0.0640194	-0.206668	5.22118	3.61026	0.0469602	0.841519
VIT_11s0016g01720	-0.270695	-0.793663	1.94856	3.6099	0.0469726	0.841519
VIT_12s0057g01330	0.297121	-0.113079	4.51898	3.62436	0.0469792	0.841519
VIT_18s0122g01210	-2.93933	-0.758456	-0.765523	3.60942	0.0469887	0.841519
VIT_19s0090g00580	0.126234	0.254856	5.81702	3.6092	0.0469963	0.841519
VIT_01s0011g00490	-0.225555	-0.526343	3.09697	3.60768	0.0470481	0.841519
VIT_05s0020g01480	-0.039918	0.238163	4.96872	3.60578	0.0471128	0.841519
VIT_01s0127g00200	4.31801	2.6836	-1.17735	3.67808	0.0471475	0.841519
VIT_05s0062g00720	0.560727	0.601447	2.51247	3.60228	0.0472326	0.841519
VIT_15s0021g00270	-3.05863	-0.429006	-0.645951	3.60103	0.047275	0.841519
VIT_04s0044g01120	0.191813	-0.155525	5.375	3.60034	0.0472989	0.841519
VIT_12s0028g00400	-0.118415	0.396705	3.03893	3.59874	0.0473536	0.841519
VIT_17s0000g07530	0.0633768	-0.198173	5.80449	3.59735	0.0474014	0.841519
VIT_08s0007g03780	-0.28735	1.02267	0.508047	3.59722	0.0474058	0.841519
VIT_05s0094g00470	-1.52044	0.585182	-0.170755	3.59675	0.047422	0.841519
VIT_06s0004g01860	0.277796	0.422218	3.53945	3.59635	0.0474359	0.841519
VIT_16s0050g02340	-0.222927	0.139568	4.64068	3.59562	0.0474608	0.841519
VIT_03s0097g00470	-0.0785158	0.353419	3.63212	3.59297	0.0475522	0.841519
VIT_12s0028g00040	-0.125225	0.517347	2.69538	3.59153	0.0476018	0.841519
VIT_05s0062g00850	0.0985137	0.265863	8.3178	3.5903	0.0476442	0.841519
VIT_03s0038g00950	-1.5642	1.34497	-0.887841	3.58961	0.0476681	0.841519
VIT_00s0317g00060	-0.0548272	-0.289924	4.77547	3.58885	0.0476944	0.841519
VIT_13s0019g04620	-0.00591885	-0.413842	3.81561	3.58882	0.0476954	0.841519
VIT_19s0014g02860	-0.0789991	-0.291296	6.7315	3.58826	0.0477147	0.841519
VIT_05s0020g01290	-0.0528006	-0.651715	2.29698	3.58712	0.0477541	0.841519
VIT_19s0015g02410	0.291761	0.566239	3.04972	3.5851	0.0478243	0.841519
VIT_08s0032g00720	-0.00415307	-0.238864	5.41071	3.58468	0.0478388	0.841519
VIT_18s0122g00470	-0.0548074	-0.482611	2.924	3.58434	0.0478505	0.841519
VIT_01s0010g02230	-0.388137	-0.0930248	3.63653	3.58378	0.04787	0.841519
VIT_13s0139g00030	-0.0655353	-0.684167	2.45195	3.58359	0.0478767	0.841519
VIT_14s0060g01250	0.0946961	0.379564	3.61797	3.58354	0.0478783	0.841519
VIT_17s0000g03280	0.104789	0.307094	10.1367	3.68783	0.0479612	0.841519
VIT_03s0063g00010	-0.0149336	0.592381	2.97725	3.66649	0.0479953	0.841519
VIT_15s0046g01050	-0.162843	-0.473508	3.87819	3.57782	0.0480775	0.841519
VIT_13s0101g00100	0.166746	0.27354	6.20088	3.57686	0.048111	0.841519
VIT_18s0001g07300	-0.0631292	-0.276145	5.91301	3.57561	0.0481546	0.841519
VIT_14s0108g01070	-0.160729	-0.394546	4.02949	3.57404	0.0482098	0.841519
VIT_13s0067g01980	-0.11527	0.292728	5.54459	3.79203	0.0482498	0.841519
VIT_13s0156g00140	0.0908338	0.351629	4.38066	3.57193	0.0482834	0.841519
VIT_00s0580g00020	0.515347	0.529476	2.46243	3.56804	0.0484201	0.841519
VIT_06s0004g07710	-0.0743206	0.471087	2.48992	3.56804	0.0484202	0.841519
VIT_08s0032g01090	-0.163421	-0.374904	4.14055	3.56781	0.0484282	0.841519
VIT_18s0041g01620	-0.200153	0.230295	4.09229	3.56753	0.048438	0.841519
VIT_07s0031g00620	0.214461	0.385646	3.89892	3.5662	0.0484848	0.841519
VIT_12s0059g01480	0.831718	-0.375467	0.901786	3.56565	0.0485043	0.841519
VIT_08s0007g03350	0.226377	0.231901	5.7242	3.564	0.0485626	0.841519
VIT_13s0019g04210	0.424981	-0.918802	0.45565	3.56286	0.0486027	0.841519
VIT_01s0127g00320	-0.902326	0.48548	0.598604	3.56037	0.0486908	0.841519
VIT_04s0008g00490	0.057223	0.212234	8.84327	3.56022	0.0486961	0.841519
VIT_09s0070g00710	0.61323	-3.5185	-1.12264	3.63127	0.0487146	0.841519
VIT_03s0097g00240	0.585416	-0.19536	1.49418	3.55933	0.0487276	0.841519
VIT_00s0198g00140	0.0290887	0.348556	3.87624	3.55873	0.0487487	0.841519
VIT_05s0020g02210	0.563499	0.699508	2.16949	3.55854	0.0487556	0.841519
VIT_03s0038g03990	0.236991	0.341508	4.73561	3.55848	0.0487575	0.841519
VIT_07s0095g00660	-0.0216421	-0.731082	1.57723	3.55752	0.0487917	0.841519
VIT_18s0001g11060	-0.037453	-0.258439	6.5548	3.55604	0.0488441	0.841519
VIT_09s0070g00060	0.283899	0.386749	4.99879	3.60025	0.0489788	0.841519
VIT_13s0139g00010	-0.334193	-0.87193	2.52116	3.70675	0.0489876	0.841519
VIT_01s0026g00330	-0.600004	0.429599	3.12956	4.12124	0.0489995	0.841519
VIT_19s0015g01560	0.783312	1.48465	-0.00350517	3.55004	0.0490577	0.841519
VIT_00s0394g00010	-0.682601	-1.31845	0.47433	3.55003	0.0490579	0.841519
VIT_18s0122g00380	-0.00462878	-0.228059	7.22272	3.54992	0.0490619	0.841519
VIT_07s0031g02970	-0.0681394	0.339028	3.34931	3.54868	0.0491064	0.841519
VIT_09s0002g00570	-0.364507	0.686596	0.839237	3.54859	0.0491094	0.841519
VIT_16s0050g01860	-0.316471	0.641146	0.902055	3.54764	0.0491433	0.841519
VIT_05s0094g01520	0.0363633	0.207285	9.07776	3.54728	0.0491564	0.841519
VIT_12s0142g00190	-0.0091609	0.234463	6.27217	3.54021	0.04941	0.841519
VIT_12s0059g00370	-0.0382914	-2.03193	0.324541	3.66337	0.049445	0.841519
VIT_04s0023g01660	-0.155904	0.602751	2.1013	3.53733	0.0495136	0.841519
VIT_04s0008g02050	-0.15008	-0.381206	4.80104	3.53658	0.0495407	0.841519
VIT_00s0233g00090	-0.723186	-1.12281	1.05756	3.53595	0.0495633	0.841519
VIT_07s0005g02010	0.18621	0.381688	4.13672	3.53481	0.0496043	0.841519
VIT_18s0001g06350	0.678797	-0.704848	0.335622	3.53474	0.049607	0.841519
VIT_17s0000g08840	-0.11484	0.225873	4.32911	3.53463	0.0496108	0.841519
VIT_09s0002g00680	0.140853	0.466634	3.05812	3.53249	0.0496884	0.841519
VIT_17s0000g02420	-0.609836	0.145486	2.07274	3.53114	0.0497371	0.841519
VIT_13s0067g00850	-1.38936	0.366532	0.0597732	3.53056	0.0497581	0.841519
VIT_10s0071g00740	0.336676	0.0936753	4.33798	3.53019	0.0497716	0.841519
VIT_01s0026g00920	0.085014	-0.145727	6.434	3.52944	0.0497988	0.841519
VIT_16s0050g02480	-0.0315794	0.31264	7.39694	3.82098	0.049814	0.841519
VIT_16s0050g02360	0.508312	0.441219	3.9039	3.62178	0.0498171	0.841519
VIT_14s0068g00110	0.253806	-0.119989	4.61686	3.52831	0.04984	0.841519
VIT_10s0003g01560	-3.0289	-0.461905	-0.680215	3.52509	0.0499569	0.841519
VIT_05s0077g01260	-0.124885	-0.33511	5.72081	3.53336	0.0500065	0.841519
VIT_16s0050g01590	-1.20591	0.0548752	0.830117	3.52348	0.0500156	0.841519
VIT_17s0000g00360	0.190228	0.313187	4.53176	3.52343	0.0500173	0.841519
VIT_10s0042g01160	0.96669	1.45463	0.356565	3.52195	0.0500712	0.841519
VIT_05s0049g00270	-0.153219	0.564388	1.67754	3.52148	0.0500886	0.841519
VIT_18s0041g01840	-0.0462882	0.293624	4.48832	3.52132	0.0500943	0.841519
VIT_00s0230g00080	0.635934	1.92349	-0.500227	3.52091	0.0501094	0.841519
VIT_05s0062g01320	0.0331069	0.212711	8.46446	3.51918	0.0501724	0.84187
VIT_04s0008g06930	0.350315	-1.24808	0.353791	3.51214	0.0504309	0.844237
VIT_18s0089g00620	-0.131193	-0.537345	3.0585	3.51166	0.0504486	0.844237
VIT_08s0007g05060	-0.277508	0.37023	3.06561	3.53815	0.0504707	0.844237
VIT_17s0000g07890	-0.529292	-1.12727	1.24319	3.51074	0.0504822	0.844237
VIT_06s0004g07910	-0.208513	0.713274	1.07361	3.50719	0.0506133	0.845384
VIT_17s0000g06610	-0.0270147	-0.434768	3.76255	3.50631	0.0506458	0.845384
VIT_13s0067g01690	-0.132347	0.217836	4.34736	3.50545	0.0506775	0.845384
VIT_17s0000g01840	0.0849677	0.441004	3.61478	3.50114	0.0508371	0.847342
VIT_18s0001g01830	0.113401	-0.190716	5.77135	3.49902	0.0509161	0.847738
ENSRNA049468071	0.696394	-0.296811	0.814732	3.49782	0.0509606	0.847738
VIT_11s0016g01870	-0.264461	0.107142	3.97355	3.49681	0.0509984	0.847738
VIT_15s0046g02140	-0.182717	0.258802	3.33949	3.49589	0.0510324	0.847738
VIT_06s0004g02380	-0.115976	0.153474	5.89971	3.49481	0.0510726	0.847738
VIT_06s0009g02370	-0.168178	-0.585608	2.38504	3.49181	0.0511848	0.848055
VIT_11s0118g00810	0.22969	0.653106	2.25635	3.49137	0.0512011	0.848055
VIT_18s0089g00340	0.205925	0.373229	4.95161	3.4909	0.0512188	0.848055
VIT_14s0108g00010	0.0736704	0.256529	5.82412	3.48915	0.0512843	0.848438
VIT_17s0000g06920	-0.0686855	1.0019	1.30458	3.60664	0.0513568	0.848439
VIT_09s0002g00920	0.124628	0.309592	5.64031	3.48639	0.051388	0.848439
VIT_19s0093g00220	0.0997654	0.318254	5.45835	3.48576	0.0514115	0.848439
VIT_00s0357g00060	-2.30989	0.141301	-0.441188	3.48204	0.0515515	0.849459
VIT_14s0128g00380	0.200014	0.301025	5.53029	3.48156	0.0515698	0.849459
VIT_01s0011g03400	-3.83458	-3.83458	-1.40554	3.63875	0.0516017	0.849459
VIT_03s0091g00380	0.238688	0.346511	4.50795	3.47581	0.0517871	0.849459
VIT_02s0154g00080	0.0825197	0.737123	4.42461	4.28707	0.0517877	0.849459
VIT_07s0005g00090	-1.64271	0.524508	-0.14579	3.47559	0.0517952	0.849459
VIT_14s0030g01760	0.0855291	0.514441	3.09083	3.47518	0.051811	0.849459
VIT_14s0068g00360	0.379223	0.627493	3.02085	3.47357	0.051872	0.849459
VIT_08s0007g08960	0.189175	0.379111	5.72986	3.59766	0.0519691	0.849459
VIT_09s0002g06400	-0.159762	0.397871	2.86363	3.47055	0.0519867	0.849459
VIT_08s0007g03090	-0.0119975	-0.841641	1.23437	3.46996	0.0520089	0.849459
VIT_04s0023g03230	0.107319	0.405395	5.92185	3.75406	0.0520371	0.849459
VIT_12s0057g01020	0.185633	0.769639	5.92708	4.62581	0.05209	0.849459
VIT_16s0100g00510	-0.127121	-0.261937	6.48273	3.4671	0.052118	0.849459
VIT_13s0019g02360	0.114772	0.245045	6.93261	3.46464	0.052212	0.849459
VIT_18s0001g07210	-0.152643	-0.462861	3.59891	3.46382	0.0522433	0.849459
VIT_12s0028g02280	0.119441	1.64501	-0.472754	3.46151	0.0523318	0.849459
VIT_05s0094g00850	-0.0619542	-0.267542	6.38405	3.46139	0.0523366	0.849459
VIT_00s0445g00030	0.0416254	-0.679076	1.71554	3.46109	0.0523477	0.849459
VIT_00s0332g00080	1.59568	0.454827	-0.176196	3.46015	0.0523839	0.849459
VIT_00s0349g00020	-0.0810548	-0.40768	5.1033	3.6044	0.0523901	0.849459
VIT_06s0004g06060	-0.180935	0.26228	3.40535	3.45875	0.0524375	0.849459
VIT_09s0054g00070	-3.14927	1.16829	-1.12167	3.52407	0.0525274	0.849459
VIT_19s0027g01920	-0.325887	0.0966796	3.51282	3.4563	0.0525319	0.849459
VIT_04s0044g00970	-0.167466	-1.35321	0.992683	3.51493	0.0525343	0.849459
VIT_00s0499g00030	0.02628	0.213254	6.93628	3.45471	0.0525932	0.849725
VIT_02s0025g03600	0.141762	-0.0724453	9.45292	3.45142	0.05272	0.849725
VIT_14s0108g00150	0.0858834	0.329561	4.64682	3.45098	0.0527371	0.849725
VIT_03s0038g00940	-0.127046	0.541839	1.81247	3.45063	0.0527505	0.849725
VIT_03s0017g01700	0.0127124	0.37302	3.7157	3.4487	0.0528254	0.849725
VIT_08s0040g02470	0.102958	0.230798	8.57998	3.44717	0.0528847	0.849725
VIT_19s0014g02650	0.00126999	-0.266526	5.64622	3.44707	0.0528884	0.849725
VIT_07s0005g00410	0.0679544	0.548462	2.87035	3.44702	0.0528903	0.849725
VIT_09s0018g00550	-0.420751	0.159284	2.50025	3.44523	0.0529597	0.850019
VIT_18s0001g03760	-0.0504585	0.237471	5.14643	3.44436	0.0529935	0.850019
VIT_05s0020g02570	0.17999	-0.154201	4.75949	3.44131	0.0531123	0.851243
VIT_19s0015g00050	0.140479	0.303206	5.22151	3.43497	0.0533597	0.853004
VIT_13s0084g00740	-0.150453	0.920655	0.613787	3.43272	0.0534482	0.853004
VIT_06s0009g03080	0.665404	0.966354	1.0507	3.43258	0.0534535	0.853004
VIT_14s0060g01680	0.105416	-0.163805	5.80476	3.43204	0.0534748	0.853004
VIT_04s0023g01730	-0.102211	0.242096	4.88439	3.43154	0.0534945	0.853004
VIT_06s0080g00230	-0.679715	-0.354148	2.17182	3.43127	0.053505	0.853004
VIT_14s0083g00390	-0.906299	0.0572167	0.896781	3.43087	0.0535205	0.853004
VIT_11s0016g02640	-0.247364	-0.332086	4.47962	3.42815	0.0536275	0.85403
VIT_08s0040g00910	-0.0701034	-0.331318	4.29565	3.42697	0.053674	0.85409
VIT_13s0067g02400	1.90819	4.06632	-1.29032	3.49222	0.0537238	0.854204
VIT_04s0023g03900	-0.468801	-0.423117	3.26636	3.42215	0.0538644	0.854799
VIT_17s0000g06880	-0.232787	0.108228	4.08	3.42045	0.0539318	0.854799
VIT_00s0203g00140	0.150065	0.311305	5.49425	3.42016	0.0539433	0.854799
VIT_06s0004g05230	0.0499617	0.34647	3.96489	3.4201	0.0539455	0.854799
VIT_06s0009g01050	-0.0961209	-0.279147	5.16223	3.4182	0.0540209	0.854799
VIT_08s0007g07180	-0.0484017	-0.217156	8.32344	3.41726	0.0540582	0.854799
VIT_17s0000g06760	-0.423407	-0.357175	3.85382	3.41575	0.0541182	0.854799
VIT_09s0002g01900	-0.237997	-0.627892	2.77328	3.41493	0.0541507	0.854799
VIT_14s0066g01210	0.167287	-0.774276	1.2639	3.41208	0.0542643	0.854799
VIT_17s0000g03300	-0.358305	-0.0223247	4.06203	3.41175	0.0542776	0.854799
VIT_05s0049g01310	0.00386242	0.233149	5.76183	3.4116	0.0542837	0.854799
VIT_08s0056g00230	0.198291	0.33717	4.64238	3.41005	0.0543457	0.854799
VIT_12s0028g01950	-2.0683	1.19137	-0.683926	3.40753	0.0544464	0.854799
VIT_01s0011g02320	-0.432276	-1.57851	1.10217	3.63682	0.054471	0.854799
VIT_09s0018g00250	0.215931	0.533438	2.8084	3.40674	0.0544781	0.854799
VIT_02s0025g02190	-0.535559	0.937673	0.373198	3.40532	0.054535	0.854799
VIT_12s0035g01790	-0.0288282	-0.361705	4.26466	3.40328	0.0546169	0.854799
VIT_19s0014g05090	-0.763651	-1.50122	0.477674	3.40297	0.0546291	0.854799
VIT_01s0026g02640	-0.191317	0.402995	2.44994	3.40282	0.0546354	0.854799
VIT_14s0060g01730	-0.134793	0.275559	4.34349	3.40183	0.0546752	0.854799
VIT_06s0061g01520	-0.0390952	-0.287069	4.67625	3.40175	0.0546781	0.854799
VIT_02s0087g00760	-0.230853	-0.812763	1.31095	3.40119	0.0547007	0.854799
VIT_03s0063g01150	-0.375909	0.152713	2.96212	3.39802	0.0548284	0.855821
VIT_16s0039g02470	-3.46965	1.18839	-0.979262	3.47196	0.0548883	0.855821
VIT_00s0218g00110	-0.369677	0.0786894	3.54984	3.39451	0.0549702	0.855821
VIT_00s2485g00010	3.59659	0	-1.4717	3.54421	0.0550032	0.855821
VIT_17s0000g05750	-0.278442	-0.608365	2.58108	3.39242	0.0550552	0.855821
VIT_16s0022g00670	-1.30437	0.372006	3.76123	4.68678	0.0551352	0.855821
VIT_08s0007g00120	0.139246	0.252417	8.89967	3.38885	0.0551997	0.855821
VIT_02s0025g00380	0.298647	0.424163	3.78864	3.38757	0.0552518	0.855821
VIT_01s0150g00510	-0.0886081	-1.06089	1.91963	3.59774	0.0552718	0.855821
VIT_01s0010g02120	-1.82521	2.24111	-1.29073	3.45179	0.0552866	0.855821
VIT_06s0080g00750	-0.173571	0.43923	2.11646	3.38671	0.0552867	0.855821
VIT_16s0022g00910	-1.50865	-4.20701	-1.18114	3.44649	0.055495	0.855821
VIT_00s0587g00040	-0.0910695	-0.314735	5.06332	3.38081	0.0555276	0.855821
VIT_00s0227g00060	-0.0894435	-0.277346	5.11614	3.38074	0.0555308	0.855821
VIT_01s0026g01010	0.0537375	-0.210354	8.01327	3.38049	0.0555407	0.855821
VIT_15s0107g00450	0.649061	0.269472	1.97956	3.37904	0.0556003	0.855821
VIT_13s0019g02250	0.0588399	0.331161	4.61249	3.37796	0.0556446	0.855821
VIT_14s0006g01970	-0.195324	0.25911	3.89403	3.37482	0.0557734	0.855821
VIT_09s0002g02490	-0.561318	0.715124	0.79898	3.37394	0.0558095	0.855821
VIT_05s0029g00330	0.103062	0.226278	10.064	3.37385	0.0558134	0.855821
VIT_18s0001g06380	-0.126788	0.468099	3.10872	3.40784	0.0558685	0.855821
VIT_13s0158g00420	-0.011342	-0.445381	4.19972	3.47201	0.0558877	0.855821
VIT_11s0037g00970	0.379792	0.0337809	3.36126	3.37073	0.055942	0.855821
VIT_17s0000g09330	0.369929	0.523404	2.94193	3.37056	0.0559491	0.855821
VIT_14s0068g02110	0.0412799	0.234024	6.27643	3.37032	0.0559588	0.855821
VIT_03s0063g02200	2.3069	2.82881	-0.844323	3.36733	0.0560824	0.855821
VIT_16s0098g00150	1.37082	1.73518	-0.0392864	3.36652	0.0561157	0.855821
VIT_02s0025g03390	0.16269	0.231694	11.2105	3.36507	0.0561761	0.855821
VIT_06s0004g07920	-0.0456645	-0.324742	5.42553	3.38043	0.0561871	0.855821
VIT_19s0014g00860	-0.271137	-0.166741	5.43112	3.36446	0.0562013	0.855821
VIT_07s0005g04370	-0.349677	-0.467918	3.08063	3.36428	0.0562086	0.855821
VIT_12s0028g03940	0.0651404	-0.179143	6.49997	3.36417	0.0562134	0.855821
VIT_00s0332g00170	-0.21836	0.680312	1.24825	3.36282	0.0562694	0.855821
VIT_12s0059g00570	0.0630922	0.281456	5.54071	3.36096	0.0563467	0.855821
VIT_17s0000g07820	0.102018	0.227918	7.26012	3.3607	0.0563575	0.855821
VIT_14s0068g01040	0.0297773	-1.85487	-0.204294	3.36039	0.0563705	0.855821
VIT_04s0008g05420	0.0721619	-0.229439	4.7539	3.35955	0.0564051	0.855821
VIT_03s0110g00080	1.04057	1.86732	-0.438724	3.35831	0.0564568	0.855821
VIT_09s0018g01390	-0.1243	-0.328562	4.73878	3.35824	0.05646	0.855821
VIT_02s0012g00980	0.603661	0.768512	1.42089	3.35486	0.0566008	0.855821
VIT_05s0062g00780	0.775237	0.840574	1.38075	3.35466	0.0566094	0.855821
VIT_03s0091g00690	0.516476	-0.610208	1.3811	3.39578	0.0566231	0.855821
VIT_15s0048g00680	-0.705948	0.22692	1.21564	3.35381	0.0566447	0.855821
VIT_02s0087g00170	-0.059245	0.240807	5.79459	3.35262	0.0566945	0.855821
VIT_17s0000g07810	0.176745	0.31377	5.2149	3.35229	0.0567084	0.855821
VIT_02s0025g02880	-0.746017	0.336001	1.20879	3.35171	0.0567327	0.855821
VIT_00s0218g00060	0.459551	-2.36097	-0.802997	3.35022	0.056795	0.856116
VIT_16s0050g00950	-0.0438069	-0.321525	8.03169	3.54358	0.0568396	0.856144
VIT_06s0009g00450	0.94027	1.68746	-0.170742	3.34617	0.0569653	0.857392
VIT_18s0001g00110	-0.0884528	-0.576063	2.64082	3.3428	0.0571075	0.858886
VIT_07s0005g02650	0.293619	-0.163611	3.58271	3.33997	0.057227	0.859664
VIT_06s0061g01550	-0.723264	-2.11629	-0.474563	3.33954	0.0572451	0.859664
VIT_14s0030g01050	0.157951	0.557547	2.87618	3.33629	0.0573829	0.860698
VIT_08s0007g00980	0.183745	0.772826	1.49865	3.33478	0.057447	0.860698
VIT_02s0025g01990	-0.258254	0.860361	0.523722	3.33421	0.0574713	0.860698
VIT_06s0004g07930	0.0876764	-0.174722	6.79777	3.33386	0.0574859	0.860698
VIT_08s0007g03830	0.122169	0.213989	11.1355	3.33093	0.057611	0.861886
VIT_10s0003g04600	0.146299	-0.191052	4.91312	3.32998	0.0576514	0.861886
VIT_00s0174g00070	-1.04806	-4.27369	-1.12201	3.38721	0.0578892	0.863176
VIT_16s0022g02040	0.257394	0.389585	4.42214	3.32279	0.0579588	0.863176
VIT_03s0088g00370	0.184747	0.427246	3.8922	3.3224	0.0579756	0.863176
VIT_18s0001g09710	-0.171757	-0.315243	4.39731	3.32216	0.0579859	0.863176
VIT_14s0108g01210	0.240232	0.455998	3.35165	3.32134	0.0580209	0.863176
VIT_18s0041g00680	0.11145	0.354633	4.99741	3.3261	0.0580342	0.863176
VIT_12s0034g01760	0.0645865	0.319933	6.30034	3.42056	0.0580395	0.863176
VIT_09s0002g00350	0.115616	0.238531	6.80869	3.31818	0.0581569	0.863199
VIT_13s0047g00720	-3.10207	1.01072	-1.17722	3.38066	0.0581606	0.863199
VIT_03s0017g01760	-0.0357334	0.169985	6.34353	3.31756	0.0581836	0.863199
VIT_01s0011g02260	-1.90806	-3.27865	-0.797063	3.35022	0.0582503	0.863199
VIT_14s0081g00460	0.228962	0.00246117	5.39112	3.31439	0.0583203	0.863199
VIT_01s0026g01740	0.819669	-0.0762865	1.02844	3.314	0.0583371	0.863199
VIT_14s0060g01470	-0.437614	0.366107	2.07097	3.31387	0.0583429	0.863199
VIT_06s0004g07560	-0.166597	-0.271808	7.07188	3.31275	0.0583914	0.863279
VIT_14s0060g02300	-0.114126	-0.477256	4.28919	3.4265	0.0584577	0.863621
VIT_05s0062g00010	0.151293	-0.110236	5.60264	3.30854	0.0585738	0.864196
VIT_14s0108g00380	-0.0951565	0.354748	3.56597	3.30793	0.0586001	0.864196
VIT_13s0084g00720	1.48514	0.491587	-0.0727257	3.30733	0.0586262	0.864196
VIT_18s0041g01110	0.331274	-0.600718	1.11904	3.30257	0.0588337	0.866269
VIT_01s0011g02470	0.391724	0.63767	3.22484	3.38082	0.0588599	0.866269
VIT_04s0008g02830	0.172444	-0.111984	4.7978	3.30112	0.0588966	0.866269
VIT_03s0063g01110	-0.122981	0.21661	4.20897	3.29623	0.0591107	0.868217
VIT_05s0102g00450	0.0999121	0.410086	6.04625	3.62065	0.0591808	0.868217
VIT_18s0001g08140	-0.00142294	-0.311513	4.62659	3.29324	0.0592418	0.868217
VIT_14s0066g01280	-0.174895	0.405701	2.42158	3.29133	0.0593259	0.868217
VIT_18s0001g12960	0.0403356	-0.254954	4.53244	3.2908	0.0593494	0.868217
VIT_17s0000g02950	0.115747	2.04032	-0.718869	3.29054	0.0593607	0.868217
VIT_19s0090g01540	-0.0761591	-0.239553	5.80935	3.28992	0.0593883	0.868217
VIT_08s0007g06170	0.02701	0.2689	5.82283	3.28945	0.0594087	0.868217
VIT_07s0031g02480	-0.0281007	0.490336	5.34966	3.87513	0.0594443	0.868217
VIT_18s0001g10210	0.129884	0.470178	3.58983	3.28725	0.0595058	0.868217
VIT_13s0158g00080	-1.82903	2.23632	-1.29054	3.3487	0.0595062	0.868217
VIT_06s0004g00720	-0.254407	0.350098	2.4616	3.28554	0.0595814	0.868666
VIT_02s0025g01170	-0.320041	-0.181115	4.38985	3.28429	0.0596369	0.868666
VIT_13s0067g00930	0.0776239	-0.446425	3.19814	3.28347	0.0596733	0.868666
VIT_12s0028g01150	-0.206566	0.326129	2.91053	3.28178	0.0597482	0.868666
VIT_01s0011g00830	0.17615	0.386027	4.33075	3.28165	0.0597539	0.868666
VIT_15s0024g00730	0.394658	-1.21803	0.071183	3.27928	0.059859	0.869167
VIT_19s0085g01120	0.398796	0.481417	3.07678	3.27834	0.0599009	0.869167
VIT_18s0041g00370	0.0309144	0.843017	0.948584	3.27794	0.0599186	0.869167
VIT_18s0001g12700	0.229676	-0.766185	1.10828	3.27507	0.0600465	0.870392
VIT_00s0771g00020	0.0201897	0.331485	3.9607	3.27012	0.0602681	0.872039
VIT_18s0072g01110	-0.664349	1.08297	0.038938	3.26913	0.0603123	0.872039
VIT_14s0066g01580	-0.107863	0.329454	4.65514	3.41717	0.0603549	0.872039
VIT_07s0031g02630	0.210024	-0.210501	7.67748	3.67664	0.060369	0.872039
VIT_03s0038g00660	-0.322148	-0.475219	2.76025	3.26672	0.0604203	0.872039
VIT_16s0013g01530	-0.231208	-0.24457	4.84829	3.26632	0.0604386	0.872039
VIT_09s0002g04940	-0.324246	-0.546835	2.61245	3.26573	0.0604651	0.872039
VIT_03s0097g00550	0.0349968	-0.217576	6.16333	3.26307	0.0605848	0.87257
VIT_16s0050g02650	-2.82102	-0.639772	-0.799688	3.26297	0.0605891	0.87257
VIT_14s0066g02530	0.132801	-0.746728	1.47255	3.25956	0.0607428	0.874155
VIT_14s0060g00430	-0.107064	-0.371706	4.15023	3.2574	0.0608409	0.874789
VIT_01s0011g05860	-0.0267416	0.237212	5.03537	3.25666	0.0608743	0.874789
VIT_14s0066g01920	0.200123	-0.195656	6.07685	3.48683	0.0609316	0.874985
VIT_18s0001g11770	-1.00784	-0.154384	1.39165	3.25285	0.0610472	0.876005
VIT_05s0094g01210	-0.0587171	-0.72093	4.07197	3.81228	0.0610902	0.876005
VIT_00s0780g00010	-0.0719915	-0.211544	6.80735	3.25061	0.061149	0.876221
VIT_00s0187g00040	-0.344284	-0.50517	3.09005	3.2483	0.061254	0.877097
VIT_17s0000g07370	3.2254	3.84805	-1.23052	3.30651	0.0613363	0.877452
VIT_18s0001g00190	0.223626	0.158665	7.07058	3.24584	0.0613664	0.877452
VIT_03s0017g01830	-0.0533784	-0.371513	4.16804	3.2415	0.0615652	0.87797
VIT_00s0199g00070	-0.866193	-1.29294	0.522476	3.23943	0.0616602	0.87797
VIT_19s0090g01700	-0.333333	0.192469	2.72417	3.239	0.0616798	0.87797
VIT_12s0057g00600	0.111985	0.419052	4.53389	3.3173	0.0617005	0.87797
VIT_08s0040g01190	0.103349	-0.104094	8.21733	3.23742	0.0617527	0.87797
VIT_08s0007g02380	-0.508415	-0.210179	3.05927	3.23714	0.0617655	0.87797
VIT_18s0001g02540	-3.1022	1.16983	-1.12863	3.29291	0.0619396	0.87797
VIT_12s0059g01450	0.0640216	0.276628	5.71987	3.23254	0.0619778	0.87797
VIT_13s0067g00080	0.0436476	0.347918	4.57709	3.23225	0.061991	0.87797
VIT_03s0063g01340	0.177761	0.449201	3.2779	3.23175	0.0620143	0.87797
VIT_12s0142g00100	-0.104996	-0.240908	6.31919	3.23169	0.0620171	0.87797
VIT_14s0068g00050	-0.180729	0.85714	0.990094	3.23161	0.0620207	0.87797
VIT_18s0001g06170	-0.758952	-0.594512	1.91545	3.23118	0.0620407	0.87797
VIT_11s0016g04800	-0.062602	-0.367922	3.82608	3.2303	0.0620811	0.87797
VIT_18s0001g04860	0.447525	0.0876478	3.08825	3.22776	0.0621987	0.87797
VIT_10s0003g01860	0.238975	-0.304328	2.89148	3.2258	0.0622899	0.87797
VIT_04s0043g00330	-0.191891	0.117998	5.40247	3.22524	0.0623161	0.87797
VIT_18s0001g10360	0.124777	0.248333	7.69373	3.22506	0.0623244	0.87797
VIT_05s0020g03200	1.41162	1.0329	0.457635	3.22448	0.0623513	0.87797
VIT_11s0052g01510	0.144967	0.842838	0.924678	3.22441	0.0623544	0.87797
VIT_09s0002g03860	-0.384441	0.482183	1.44255	3.22343	0.0624002	0.87797
VIT_19s0177g00350	0.421085	1.09864	0.637363	3.2211	0.0625085	0.87797
VIT_00s0657g00010	-0.348128	-0.401596	3.45159	3.22011	0.0625549	0.87797
VIT_05s0020g03150	0.0693729	-0.191374	8.18705	3.21819	0.0626446	0.87797
VIT_09s0002g04780	-0.215953	0.361005	3.40842	3.28112	0.0626536	0.87797
VIT_06s0061g01040	-0.237582	0.00903647	4.90064	3.21798	0.0626545	0.87797
VIT_14s0006g02830	-0.0618665	0.23287	7.23371	3.30282	0.0626614	0.87797
VIT_11s0037g00960	-0.00132834	0.865668	1.11566	3.2178	0.0626629	0.87797
VIT_17s0000g02480	0.20009	0.227653	7.9135	3.21493	0.0627971	0.87797
VIT_07s0151g00640	0.175539	-1.9433	1.18645	3.78295	0.0628067	0.87797
VIT_18s0001g05370	-0.660656	0.159674	1.19302	3.21455	0.0628148	0.87797
VIT_02s0234g00080	0.277684	0.611123	2.9131	3.21427	0.0628281	0.87797
VIT_11s0016g03220	-0.205845	0.217498	3.98788	3.21274	0.0628999	0.87797
VIT_15s0046g02030	0.452064	0.609164	2.22669	3.21205	0.0629321	0.87797
VIT_18s0072g00170	0.0265293	0.777809	1.56671	3.21126	0.0629697	0.87797
VIT_18s0001g05710	0.0995662	0.432094	3.04371	3.20986	0.0630354	0.87797
VIT_00s0225g00060	-0.0702376	0.635427	1.80007	3.20876	0.063087	0.87797
VIT_09s0002g00250	1.25535	0.961904	0.294767	3.20854	0.0630976	0.87797
VIT_01s0010g01000	-0.290177	0.0808119	4.82509	3.23148	0.0631131	0.87797
VIT_18s0122g01130	0.495519	2.17161	-0.647203	3.20604	0.0632153	0.87878
VIT_10s0116g01540	-0.640645	-0.259023	3.53138	3.37076	0.0633583	0.879598
VIT_17s0000g09850	-0.0223537	0.332944	3.69281	3.20207	0.0634032	0.879598
VIT_14s0060g02100	-0.664439	-0.477746	1.63832	3.20108	0.0634503	0.879598
VIT_02s0025g03330	-0.34226	-1.47634	6.65068e-05	3.19778	0.0636068	0.879598
VIT_17s0000g03460	-0.522022	-1.45043	0.0833382	3.19649	0.0636682	0.879598
VIT_16s0100g00300	0.138437	-0.10555	6.69096	3.19606	0.0636886	0.879598
VIT_13s0064g00850	0.250571	-0.0721588	4.44299	3.19359	0.0638064	0.879598
VIT_19s0014g02490	-0.44213	-1.25067	0.568355	3.19333	0.0638187	0.879598
VIT_14s0066g02510	0.122248	-1.1067	0.27913	3.19313	0.0638282	0.879598
VIT_05s0062g00760	0.068431	0.225752	5.94868	3.19166	0.0638987	0.879598
VIT_15s0024g00440	-0.622415	0.132137	1.81408	3.19133	0.0639143	0.879598
VIT_05s0029g01130	-0.685177	-0.70264	1.70768	3.18911	0.0640204	0.879598
VIT_18s0075g00880	0.0374536	0.322865	3.94951	3.18815	0.0640668	0.879598
VIT_09s0002g02460	-2.46639	-0.570145	-0.510812	3.18794	0.0640769	0.879598
VIT_18s0001g12570	0.203429	0.284991	5.10152	3.18711	0.0641164	0.879598
VIT_07s0031g02550	-3.49707	0.350986	-1.17708	3.24414	0.0641579	0.879598
VIT_05s0029g01290	-0.641335	-2.87986	-0.80356	3.18562	0.0641881	0.879598
VIT_03s0038g00220	-0.102015	-1.04564	0.761731	3.18523	0.0642068	0.879598
VIT_17s0000g08480	-0.0238786	1.12209	0.135508	3.1842	0.0642563	0.879598
VIT_15s0046g02190	-2.42581	-1.0573	-0.643182	3.18414	0.0642589	0.879598
VIT_19s0027g01060	-0.552995	0.343068	2.38351	3.33778	0.064263	0.879598
VIT_05s0020g02960	-0.00323539	-0.22028	6.59054	3.18318	0.0643053	0.879598
VIT_18s0001g05530	0.129417	0.394094	8.49753	3.56572	0.0643414	0.879598
VIT_10s0116g01200	0.204463	-0.647066	1.82608	3.18098	0.0644114	0.879598
VIT_18s0041g00390	-0.311156	0.249983	2.3298	3.18095	0.0644125	0.879598
VIT_12s0059g01350	-0.279402	-0.436554	3.37759	3.17945	0.0644849	0.879598
VIT_01s0011g05230	-0.101302	0.216114	5.92597	3.22099	0.0645139	0.879598
VIT_16s0039g00850	-3.49382	-3.49382	-1.47281	3.31128	0.0645247	0.879598
VIT_07s0031g03210	0.0885228	0.300552	4.64649	3.17814	0.0645484	0.879598
VIT_06s0004g05680	-0.567138	0.166263	3.1134	3.36526	0.0647349	0.88154
VIT_12s0028g01330	0.210558	0.48589	2.85006	3.17251	0.064821	0.881554
VIT_10s0116g01790	0.5873	-0.342907	1.14645	3.17159	0.0648656	0.881554
VIT_14s0081g00200	-0.91692	0.320534	0.469916	3.17098	0.0648951	0.881554
VIT_01s0011g05710	-0.00288252	-0.249271	5.65495	3.17064	0.0649121	0.881554
VIT_00s0555g00050	0.795182	1.10425	0.527921	3.16563	0.0651561	0.883618
VIT_10s0003g02710	0.31879	0.426379	3.97252	3.16515	0.0651796	0.883618
VIT_05s0020g02830	-0.269573	-1.02605	0.711967	3.1648	0.0651965	0.883618
VIT_06s0004g04860	-2.30566	0.56261	-0.76697	3.16269	0.0652998	0.884334
VIT_01s0137g00270	-0.0559602	-0.220691	6.68253	3.16192	0.0653377	0.884334
VIT_01s0011g01380	0.327141	0.976711	0.882582	3.16009	0.0654271	0.88479
VIT_06s0004g01650	-0.211421	-0.384622	4.45434	3.15942	0.0654598	0.88479
VIT_18s0001g13970	-0.0560406	0.18404	5.70206	3.15749	0.0655549	0.885194
VIT_19s0015g01050	-0.367805	-0.559358	2.55637	3.15668	0.0655946	0.885194
VIT_00s0467g00030	0.103325	-0.305995	4.10209	3.15525	0.0656648	0.885194
VIT_07s0197g00090	0.774642	0.969232	1.41954	3.15434	0.0657101	0.885194
VIT_11s0016g04830	-0.362966	-0.170288	4.2574	3.15404	0.0657246	0.885194
VIT_18s0041g02020	3.2257	4.11181	-1.17475	3.21018	0.065755	0.885194
VIT_06s0004g08190	-0.529488	0.667943	0.734932	3.15205	0.0658227	0.885437
VIT_12s0055g01130	0.55931	0.651339	2.31851	3.15103	0.0658734	0.885437
VIT_05s0020g04880	-0.116114	0.496576	2.38768	3.15037	0.0659057	0.885437
VIT_06s0061g00350	-0.0524484	0.453745	2.92858	3.14882	0.0659827	0.88544
VIT_12s0035g01350	-0.0280283	-0.272339	5.06	3.14858	0.0659944	0.88544
VIT_11s0103g00290	2.47813	1.73119	-0.643666	3.14573	0.0661357	0.88631
VIT_07s0031g01330	-0.218998	0.0820942	4.68682	3.14549	0.0661478	0.88631
VIT_07s0197g00160	-1.7219	-0.457806	-0.155665	3.14309	0.066267	0.88687
VIT_12s0035g01800	-0.0232109	-0.204396	6.35701	3.1423	0.0663061	0.88687
VIT_18s0001g10300	-0.536804	-1.47946	0.447862	3.14197	0.0663226	0.88687
VIT_04s0008g02700	-0.012254	0.322853	3.5639	3.13597	0.0666223	0.890256
VIT_11s0016g02040	0.404059	0.456774	3.33165	3.13512	0.0666647	0.890256
VIT_01s0010g02740	-2.53233	0.503476	-0.682469	3.13207	0.0668177	0.89102
VIT_07s0005g00750	0.0895016	-0.134967	10.3845	3.13111	0.0668661	0.89102
VIT_14s0060g01360	-0.64328	-0.420516	2.00103	3.13091	0.0668758	0.89102
VIT_07s0031g02310	0.0164305	0.292741	4.60049	3.13012	0.0669158	0.89102
VIT_00s0407g00080	-0.521151	-0.328088	2.7165	3.12861	0.0669919	0.89102
VIT_14s0036g01060	-0.610621	0.169296	2.7015	3.26652	0.0670113	0.89102
VIT_00s0207g00030	-0.369293	0.96272	0.34226	3.12735	0.0670552	0.89102
VIT_06s0004g02830	0.0799512	-0.63611	2.14965	3.12607	0.0671199	0.89102
VIT_03s0038g04110	-0.0417163	0.270774	4.66883	3.12602	0.0671225	0.89102
VIT_17s0053g00910	-2.19705	-1.63638	-0.507091	3.12385	0.0672319	0.891548
VIT_06s0004g07570	-0.0854788	-0.265873	5.7212	3.12292	0.067279	0.891548
VIT_01s0011g02070	-0.661305	-0.369012	2.52964	3.12196	0.0673277	0.891548
VIT_09s0002g03260	0.0246594	0.238962	5.21559	3.1217	0.0673404	0.891548
VIT_07s0005g03100	-0.140464	-0.279977	4.72504	3.11921	0.067467	0.892217
VIT_14s0083g00770	-0.51209	-0.426102	2.65009	3.11873	0.0674913	0.892217
VIT_18s0001g10160	0.152175	0.648938	2.65671	3.14562	0.0675247	0.892217
VIT_02s0012g00540	-2.86923	-0.301038	-0.720938	3.11578	0.0676411	0.893166
VIT_07s0031g02880	-2.52731	0.0597076	-0.802325	3.1132	0.0677726	0.894312
VIT_14s0066g01450	-0.110416	-0.363657	5.38995	3.19658	0.0678329	0.894518
VIT_14s0108g00840	-0.210906	-0.488303	2.97052	3.10916	0.067979	0.895269
VIT_13s0064g01260	0.102016	0.479217	10.5184	3.7761	0.0679912	0.895269
[truncated: 18,498 more rows]

## Sheet: ANOVA T2 CORVINA SKIN
gene_id	logFC,soilLegnaro	logFC,soilVveneto	logCPM	F	PValue	FDR
[truncated: 20,018 more rows]

[truncated: 8 more sheets: ANOVA T3 CORVINA PULP, ANOVA T3 CORVINA SKIN, ANOVA T1 GLERA PULP, ANOVA T1 GLERA SKIN, ANOVA T2 GLERA PULP, ANOVA T2 GLERA SKIN, ANOVA T3 GLERA PULP, ANOVA T3 GLERA SKIN]
