# Supplementary material for: Dissecting the effect of soil on plant phenology and berry transcriptional plasticity in two Italian grapevine varieties (Vitis vinifera L.)
Source: Hortic Res. 2023 Mar 28;10(5):uhad056. doi: 10.1093/hr/uhad056 (PMC10199706; doi:10.1093/hr/uhad056)
Supplement: Web_Material_uhad056 [file web_material_uhad056.zip › Table S10 - 8510 genes after filtering.xlsx]

## Sheet: Sheet1
geneName	glera_1_T1_PULP_F	glera_1_T1_SKIN_F	glera_1_T2_PULP_F	glera_1_T2_SKIN_F	glera_1_T3_PULP_F	glera_1_T3_SKIN_F	glera_2_T1_PULP_VV	glera_2_T1_SKIN_VV	glera_2_T2_PULP_VV	glera_2_T2_SKIN_VV	glera_2_T3_PULP_VV	glera_2_T3_SKIN_VV	glera_3_T1_PULP_L	glera_3_T1_SKIN_L	glera_3_T2_PULP_L	glera_3_T2_SKIN_L	glera_3_T3_PULP_L	glera_3_T3_SKIN_L	corvina_4_T1_PULP_F	corvina_4_T1_SKIN_F	corvina_4_T2_PULP_F	corvina_4_T2_SKIN_F	corvina_4_T3_PULP_F	corvina_4_T3_SKIN_F	corvina_5_T1_PULP_VV	corvina_5_T1_SKIN_VV	corvina_5_T2_PULP_VV	corvina_5_T2_SKIN_VV	corvina_5_T3_PULP_VV	corvina_5_T3_SKIN_VV	corvina_6_T1_PULP_L	corvina_6_T1_SKIN_L	corvina_6_T2_PULP_L	corvina_6_T2_SKIN_L	corvina_6_T3_PULP_L	corvina_6_T3_SKIN_L	glera_7_T1_PULP_L	glera_7_T1_SKIN_L	glera_7_T2_PULP_L	glera_7_T2_SKIN_L	glera_7_T3_PULP_L	glera_7_T3_SKIN_L	glera_8_T1_PULP_F	glera_8_T1_SKIN_F	glera_8_T2_PULP_F	glera_8_T2_SKIN_F	glera_8_T3_PULP_F	glera_8_T3_SKIN_F	glera_9_T1_PULP_VV
VIT_19s0177g00340	54	164	18	64	25	58	60	148	26	45	24	56	76	156	25	76	31	54	92	107	17	15	20	62	52	56	17	3	16	59	105	16	7	6	18	48	36	152	33	66	24	75	75	159	21	63	25	71	87
VIT_19s0177g00310	67	135	30	58	236	177	80	168	136	87	104	151	75	139	37	113	113	125	115	231	146	139	383	492	76	116	113	10	327	740	109	35	176	55	423	995	57	117	67	97	168	124	89	116	54	66	166	177	108
VIT_19s0177g00290	0	0	0	0	3	1	0	0	2	3	2	2	0	0	0	0	3	2	0	0	1	0	3	1	0	0	0	0	2	0	0	0	1	0	3	4	0	0	0	0	3	2	0	0	2	1	4	3	0
VIT_19s0177g00280	37	110	4	33	4	86	34	112	1	52	8	80	52	111	8	51	7	83	37	62	5	5	1	32	18	35	3	0	3	27	35	8	2	2	0	21	23	84	10	36	11	74	53	102	5	36	6	93	42
VIT_19s0177g00230	29	17	43	143	40	318	16	10	62	200	37	309	29	12	96	152	60	272	23	14	111	122	124	253	6	3	61	12	58	248	18	4	76	51	72	236	15	16	79	169	74	329	15	11	36	144	55	300	28
VIT_19s0177g00210	115	87	48	13	99	33	106	121	98	11	54	15	157	111	62	19	63	16	109	46	77	7	132	34	79	33	63	1	66	38	115	0	78	0	86	60	92	67	62	16	85	26	152	98	46	12	83	31	150
VIT_19s0177g00160	0	0	0	0	1	0	0	0	1	0	0	1	1	0	0	2	0	1	0	0	3	1	7	11	0	0	2	0	4	5	3	0	9	3	4	7	1	0	5	0	1	1	1	1	1	0	0	2	0
VIT_19s0177g00140	2767	3254	8290	5062	21345	10156	2606	3916	18701	6998	13186	8527	3167	3800	12123	6396	16598	8414	3956	3908	8210	3015	17263	9877	2204	2034	7618	643	13074	12307	3546	444	8933	1472	15256	13389	2330	2888	11316	6207	17627	8194	2731	3342	7884	4771	17960	10055	3887
VIT_19s0177g00110	5	4	3	4	19	9	6	3	19	5	2	7	1	1	9	6	4	8	3	5	12	1	10	10	2	0	11	0	3	5	4	1	7	0	4	9	2	2	14	0	5	6	1	1	11	3	10	8	2
VIT_19s0177g00030	1	61	1	37	0	98	1	41	1	44	0	74	1	77	1	78	1	83	0	18	0	3	0	17	0	6	1	0	0	13	0	7	1	0	0	13	0	37	1	86	1	103	1	41	0	55	0	122	1
VIT_19s0176g00090	17	18	8	9	14	13	11	22	16	12	14	13	21	22	13	11	14	10	1	3	2	1	8	5	1	1	1	0	3	4	1	0	2	0	7	7	13	16	12	10	25	13	5	14	5	7	15	15	16
VIT_19s0176g00060	4	0	0	2	4	6	2	4	6	2	5	6	4	3	1	5	5	2	0	1	0	0	1	0	0	0	0	0	1	1	0	0	1	0	0	0	2	4	5	2	5	2	5	7	1	1	0	3	4
VIT_19s0176g00050	3	4	5	5	6	3	4	11	5	6	3	8	8	8	3	5	11	3	0	0	1	0	0	1	0	0	1	0	1	0	2	0	1	0	0	1	3	4	3	9	8	8	4	5	7	6	7	12	5
VIT_19s0140g00230	3	1	0	0	0	1	0	3	0	0	1	3	0	3	0	0	0	1	0	0	0	0	0	1	0	0	0	0	0	1	0	0	0	0	0	2	1	2	0	0	0	1	5	1	0	0	0	4	0
VIT_19s0140g00210	562	1766	515	2133	800	2957	495	1721	1096	2369	674	2609	779	1809	960	2556	605	2379	525	1135	196	362	149	687	271	458	109	42	92	744	519	138	157	119	115	702	358	1414	1191	2465	1081	2939	601	1704	427	1706	813	2858	662
VIT_19s0140g00140	37	25	7	20	6	19	39	35	16	27	4	35	26	32	12	33	12	45	77	16	18	0	21	12	48	11	24	2	15	11	81	1	21	1	12	9	27	17	11	29	8	26	42	43	6	3	10	24	51
VIT_19s0140g00120	1	10	1	19	14	56	1	8	9	29	6	36	0	6	2	21	5	55	1	9	3	2	6	24	1	0	6	0	6	39	6	0	3	0	5	25	2	3	3	29	8	55	2	9	2	17	8	63	3
VIT_19s0140g00050	1	1	2	1	4	2	1	1	2	2	3	0	1	0	1	2	0	2	0	1	1	0	4	5	0	0	1	0	4	3	3	0	6	0	3	5	1	1	1	1	2	1	1	0	2	1	0	2	0
VIT_19s0138g00120	404	147	158	5	209	7	297	330	263	6	208	3	442	343	232	5	131	3	330	36	321	2	510	13	167	25	305	1	300	19	358	0	258	0	331	34	282	157	186	12	213	18	364	279	171	3	179	8	333
VIT_19s0138g00110	29	7	14	0	13	1	26	30	14	0	17	0	42	19	11	0	15	2	25	2	16	0	38	2	18	1	18	0	26	0	32	1	14	0	19	1	27	12	10	0	19	0	31	16	16	1	14	1	24
VIT_19s0135g00250	3	8	1	2	1	4	10	10	5	1	2	7	9	14	2	7	1	10	2	0	0	0	1	0	3	2	2	0	0	0	3	0	1	0	1	0	3	10	4	4	4	1	5	13	5	7	1	6	7
VIT_19s0135g00230	146	302	41	112	54	195	126	335	60	131	47	158	178	327	61	115	59	162	176	254	39	35	50	104	107	90	42	2	26	135	145	37	40	4	34	108	99	242	69	102	75	185	151	287	45	103	77	190	146
VIT_19s0135g00160	0	7	0	2	0	3	0	6	0	2	0	1	3	2	0	3	0	2	1	6	0	1	0	0	1	1	1	0	0	2	1	0	0	0	0	0	0	4	0	3	0	0	1	8	0	7	0	3	1
VIT_19s0135g00060	21	92	3	26	19	61	37	95	15	59	6	42	33	119	11	45	17	42	41	55	19	14	36	44	18	14	27	1	21	56	36	4	23	2	21	40	25	104	10	31	9	43	38	87	10	41	14	61	44
VIT_19s0093g00590	0	0	2	2	5	0	0	0	0	2	1	0	2	4	1	3	1	0	1	0	3	0	2	0	0	1	10	0	1	4	0	0	2	0	4	0	0	1	2	0	0	1	0	1	4	1	1	1	0
VIT_19s0093g00550	304	142	13	25	5	4	182	139	8	25	3	3	166	100	10	19	1	4	1462	667	98	70	30	24	611	316	60	6	17	11	1054	73	46	10	20	15	204	145	16	19	13	6	200	123	18	19	4	13	405
VIT_19s0093g00510	300	949	50	439	39	900	263	985	67	589	48	842	454	1181	89	787	52	808	234	587	22	89	10	312	162	209	22	24	13	448	257	48	16	18	9	411	190	695	92	713	85	902	336	835	33	468	43	995	306
VIT_19s0093g00460	0	2	2	0	1	4	0	2	3	0	1	1	0	1	2	0	3	2	0	0	0	1	9	2	0	0	3	1	2	4	0	0	1	0	1	6	0	4	1	1	5	1	0	2	4	3	1	1	1
VIT_19s0093g00400	47	81	32	38	53	67	27	91	68	52	36	66	63	110	45	53	60	71	27	32	15	4	24	35	9	13	20	1	10	23	28	4	19	1	14	34	26	55	49	49	42	50	51	88	29	48	55	96	59
VIT_19s0093g00350	66	137	36	59	31	125	66	168	67	89	43	90	99	195	91	120	26	82	161	300	64	35	21	94	105	159	40	8	15	93	155	50	43	5	15	76	52	114	98	101	68	113	83	149	37	76	43	134	62
VIT_19s0093g00310	138	312	43	96	44	71	104	253	43	80	12	61	92	237	52	121	55	76	215	291	36	15	29	29	106	163	94	8	19	40	143	43	66	11	26	31	144	403	101	84	43	49	175	306	17	60	48	84	141
VIT_19s0093g00220	88	106	44	44	35	30	90	132	57	43	31	36	98	118	67	43	39	36	319	320	194	94	162	144	180	175	181	13	107	160	340	38	185	29	101	167	69	90	62	37	51	49	101	116	40	34	52	47	108
VIT_19s0093g00190	160	45	185	43	484	175	147	58	533	101	310	129	150	55	447	103	432	171	1223	646	875	332	1697	908	649	566	867	46	1046	890	1289	146	939	168	1269	890	133	56	317	68	510	208	215	50	245	70	464	203	158
VIT_19s0093g00150	22	16	22	13	76	61	29	7	28	37	36	37	23	10	40	22	53	46	50	45	17	7	38	32	35	10	19	1	30	34	28	1	12	1	23	19	17	11	43	14	62	53	28	11	13	19	49	45	24
VIT_19s0093g00100	10	13	5	10	13	18	6	7	10	15	6	14	9	10	6	11	8	6	1	1	0	0	4	1	0	1	1	0	0	2	2	0	1	0	0	2	3	9	9	7	12	7	13	13	4	10	9	19	8
VIT_19s0093g00060	1	2	0	2	0	9	1	1	0	5	0	3	2	4	1	7	0	9	1	2	2	0	0	13	0	1	2	0	2	5	0	0	0	0	2	3	0	5	2	4	1	8	1	3	2	4	0	6	1
VIT_19s0093g00050	1	6	1	5	0	21	0	5	2	10	0	18	1	4	0	10	0	21	2	4	2	3	3	6	1	4	2	0	0	6	1	1	0	0	4	4	1	2	1	12	3	13	2	4	0	3	0	13	1
VIT_19s0090g01870	105	594	46	351	111	677	94	494	97	560	91	595	131	762	75	494	99	508	54	260	46	178	92	504	39	88	46	10	70	611	45	28	33	25	73	502	69	490	66	502	132	527	102	545	57	373	94	690	89
VIT_19s0090g01790	16	13	16	16	44	28	10	23	39	27	35	17	12	17	15	20	32	20	7	12	9	5	27	19	3	5	10	1	29	17	3	0	10	1	27	32	9	15	16	16	38	19	14	24	8	12	44	30	12
VIT_19s0090g01780	156	377	15	124	17	119	126	382	22	123	18	122	201	441	22	172	13	118	125	228	18	35	11	95	102	122	16	5	6	123	138	21	20	13	11	103	93	222	25	157	17	119	119	310	20	133	17	167	153
VIT_19s0090g01750	0	29	0	13	1	16	0	20	4	10	1	7	4	20	1	23	0	12	3	14	1	1	0	8	1	10	0	1	2	8	2	4	2	2	1	9	1	15	2	15	1	20	1	11	1	8	0	16	2
VIT_19s0090g01690	10	13	12	10	76	10	5	5	37	15	27	17	9	17	18	9	36	15	6	5	10	5	51	23	2	4	7	0	38	36	4	2	11	0	44	47	3	5	13	8	52	14	7	6	23	6	51	15	12
VIT_19s0090g01660	197	126	211	165	468	223	145	156	366	188	328	196	206	134	295	185	338	199	207	122	321	100	559	367	136	82	310	13	364	395	193	11	398	23	469	471	105	120	278	184	450	192	163	120	207	139	423	243	195
VIT_19s0090g01650	10	7	5	1	14	0	8	3	11	0	6	0	8	7	6	0	8	0	15	3	20	0	34	2	6	3	20	0	30	2	6	0	9	0	40	1	4	4	11	0	11	0	7	3	5	1	4	0	9
VIT_19s0090g01600	3	0	0	0	2	1	2	1	0	1	1	0	4	9	0	0	0	0	2	1	3	1	0	2	2	1	2	0	0	0	1	0	1	0	2	1	3	3	3	1	1	0	3	1	0	0	1	0	2
VIT_19s0090g01470	591	210	156	19	154	5	518	374	347	25	131	9	648	370	256	28	116	8	803	104	213	13	141	10	464	70	287	8	69	11	917	20	180	3	60	8	488	237	256	28	178	8	465	233	169	17	195	13	672
VIT_19s0090g01430	388	304	604	318	1423	676	296	403	1215	501	1021	583	418	361	820	403	1033	519	310	174	591	119	1168	575	181	97	564	6	869	732	336	12	667	26	1079	760	272	308	819	343	1442	616	408	356	633	281	1197	710	434
VIT_19s0090g01420	1	1	8	6	17	11	0	1	8	6	10	6	1	2	12	3	8	8	4	4	6	3	20	3	7	2	9	0	15	11	3	1	8	0	10	7	0	1	2	3	11	7	1	5	5	0	15	11	1
VIT_19s0090g01410	1	12	0	2	0	0	3	19	0	6	0	10	2	15	0	2	1	1	3	6	0	6	0	4	3	5	0	0	0	5	2	6	0	4	2	4	2	18	0	8	1	3	1	13	1	4	1	6	3
VIT_19s0090g01380	1	0	1	0	14	6	0	1	18	2	8	3	0	0	0	0	9	4	0	0	1	0	27	43	1	0	0	0	25	24	0	0	0	0	48	42	1	0	3	0	8	4	4	0	2	0	20	7	2
VIT_19s0090g01370	538	211	13983	2279	62875	29342	452	345	44465	6100	52754	21431	457	300	21278	2473	65252	23390	1420	58	16816	866	58017	21020	455	46	15318	187	38487	17975	1524	7	20466	454	45538	21650	499	185	18578	2016	70474	25824	607	202	14964	2878	64658	30394	494
VIT_19s0090g01360	330	203	3760	910	5201	2410	304	264	8482	1518	3521	1630	237	232	5018	900	3080	1381	1461	112	6363	318	5247	2526	594	186	5568	107	3226	2617	1894	18	5987	241	3492	2966	301	207	4790	885	4624	1668	282	218	3346	833	4356	2126	401
VIT_19s0090g01350	181	933	9830	5924	63353	38953	82	760	31406	9514	47517	30921	82	803	14075	3750	60271	30836	1829	1591	15803	7038	61892	37418	642	1789	13162	640	36381	40866	1718	645	20998	6014	42993	41799	136	675	12445	3292	66119	33182	146	624	10190	5185	63383	38920	99
VIT_19s0090g01340	1127	1496	43101	12413	160899	64880	970	1486	110317	19074	136067	52940	1053	1593	60692	9834	177711	52289	2207	240	33226	4635	103380	30860	837	834	32287	536	62718	28132	2505	88	40204	2785	67108	29355	1030	1670	60799	8410	208446	61018	1023	1194	43691	11114	181908	75156	1157
VIT_19s0090g01250	0	0	0	0	0	2	0	2	0	0	0	1	0	0	0	0	0	0	0	0	0	0	0	5	0	1	0	0	1	3	0	0	0	0	0	4	0	0	0	0	0	0	0	0	0	0	0	1	0
VIT_19s0090g01230	234	187	69	36	68	28	186	237	65	44	40	29	276	175	91	56	55	37	225	252	142	53	120	86	117	110	142	5	72	134	228	21	102	11	90	113	156	188	92	56	79	56	236	177	63	49	57	49	226
VIT_19s0090g01200	75	91	46	47	173	89	35	91	100	52	101	61	53	117	84	58	136	72	100	78	137	66	412	136	51	66	92	5	223	189	90	24	106	11	310	191	43	62	71	43	206	79	60	85	39	35	147	81	75
VIT_19s0090g01180	14	35	0	8	2	26	14	13	3	12	4	20	20	20	6	12	4	24	0	0	0	0	0	0	0	0	0	0	0	1	0	0	0	0	0	1	13	11	7	8	6	33	18	19	3	9	4	36	11
VIT_19s0090g01170	7	5	0	1	8	4	1	8	0	2	3	4	7	5	0	0	4	5	1	0	0	1	3	4	0	2	0	0	1	2	2	0	0	0	3	6	2	1	0	0	5	4	3	7	0	0	7	7	4
VIT_19s0090g01160	3	2	1	0	0	0	0	0	0	0	0	0	3	0	0	0	0	0	0	2	0	0	0	0	1	2	0	0	0	0	0	0	0	0	0	0	1	1	0	0	0	0	1	2	0	0	1	0	1
VIT_19s0090g01070	23	81	7	52	77	152	15	62	16	76	59	126	23	71	9	79	40	84	19	17	19	32	125	119	24	34	13	2	59	143	16	8	23	7	74	274	8	46	18	79	88	84	36	70	11	34	126	145	16
VIT_19s0090g01040	0	4	0	0	0	0	1	0	0	0	0	0	2	2	2	0	0	0	3	1	0	0	0	0	3	0	0	0	0	0	4	0	0	0	1	0	0	2	0	0	1	0	2	0	0	0	0	0	3
VIT_19s0090g01000	4048	7445	952	3441	1324	4673	3493	7581	1424	4431	750	3792	5836	8860	1627	5457	1203	3550	4425	7482	909	1854	819	4404	2756	2997	686	252	570	4540	3477	572	664	438	751	4346	2671	6151	1793	5708	1373	4182	4185	6816	960	3860	1193	4303	4637
VIT_19s0090g00960	107	151	125	77	442	310	97	127	264	153	334	260	69	201	280	104	852	357	192	126	203	70	667	274	88	55	214	8	378	338	272	21	227	14	407	234	84	138	206	90	636	246	77	153	170	79	590	298	115
VIT_19s0090g00840	1	21	0	5	0	4	0	9	0	1	0	1	0	15	0	3	0	0	0	4	0	3	0	4	0	3	0	0	0	3	0	1	1	1	0	1	0	8	0	9	0	1	0	16	0	4	0	4	0
VIT_19s0090g00830	46	155	13	27	7	36	47	164	10	46	5	22	70	160	4	53	2	24	31	122	6	12	2	24	25	42	12	2	2	34	26	10	4	3	3	22	43	162	12	71	7	28	64	135	10	48	7	34	77
VIT_19s0090g00710	0	7	0	10	0	9	0	2	0	10	0	9	0	6	0	16	0	4	0	0	0	2	0	1	0	1	0	1	0	1	0	1	0	2	0	1	0	8	0	12	0	7	0	8	0	13	0	7	0
VIT_19s0090g00700	3	9	2	3	0	9	2	15	0	6	1	6	7	11	1	6	1	8	4	4	0	3	2	4	3	1	1	0	0	4	6	4	1	0	1	5	3	6	2	3	1	6	5	9	0	4	0	4	6
VIT_19s0090g00690	93	76	73	42	111	79	70	80	125	54	78	73	103	78	95	51	88	77	119	85	171	40	315	183	63	47	196	7	226	192	146	5	249	5	231	215	59	63	99	53	103	76	86	53	68	33	120	87	107
VIT_19s0090g00660	15	96	26	24	27	11	7	81	37	18	14	4	3	124	23	25	9	3	3	74	12	29	1	15	1	38	12	1	2	7	1	10	12	4	0	10	10	100	22	31	20	12	12	124	15	22	14	8	11
VIT_19s0090g00630	12	16	3	2	7	3	11	18	6	4	4	3	16	17	9	6	10	8	11	9	3	0	9	4	9	4	6	0	3	3	10	0	4	0	6	2	11	11	7	8	11	4	16	25	2	8	8	2	9
VIT_19s0090g00600	0	0	2	0	1	6	0	2	4	2	0	4	0	1	1	2	5	6	0	0	3	1	4	13	0	1	6	0	3	12	2	0	8	7	7	9	0	2	0	3	1	4	0	1	0	4	4	8	1
VIT_19s0090g00590	4	5	3	8	17	40	2	3	9	10	11	26	3	3	4	5	13	19	0	4	18	20	43	39	2	1	9	1	34	33	2	0	16	10	57	49	0	4	10	6	30	19	2	10	4	7	23	27	4
VIT_19s0090g00570	33	37	34	26	32	30	32	69	72	32	48	50	46	57	93	44	57	58	15	17	22	10	15	13	12	8	25	0	10	12	19	5	16	0	16	11	18	38	91	38	84	44	32	51	43	36	57	57	45
VIT_19s0090g00530	3	46	1	10	0	5	3	38	4	9	2	3	4	33	3	11	4	1	22	43	3	9	3	8	13	33	14	1	6	15	26	9	6	4	2	12	1	39	2	10	2	6	4	40	0	8	2	3	10
VIT_19s0090g00510	8	1	10	2	18	1	8	2	20	2	14	3	2	1	10	1	25	1	14	6	7	1	0	2	18	1	14	1	3	2	31	1	7	0	0	0	2	4	10	0	31	2	4	5	16	0	15	8	4
VIT_19s0090g00450	32	43	28	19	96	52	32	56	67	34	65	46	31	52	39	31	67	41	54	42	69	18	138	97	20	13	49	2	108	95	34	6	58	3	111	109	34	39	37	18	100	52	60	40	25	23	86	69	46
VIT_19s0090g00400	0	5	1	8	0	20	0	2	0	12	0	22	1	8	0	11	1	18	6	10	7	9	8	13	1	6	7	2	4	15	7	0	10	2	2	8	0	4	1	25	0	15	0	5	3	8	1	31	2
VIT_19s0090g00370	29	14	32	31	106	73	23	17	64	43	58	54	25	14	61	28	69	59	28	8	42	28	83	86	16	10	28	2	42	69	26	0	25	3	73	105	20	14	50	31	93	47	38	9	33	22	86	81	26
VIT_19s0090g00360	1	0	0	0	0	1	1	1	0	0	0	2	1	1	0	0	5	3	9	5	0	0	4	0	7	5	1	0	0	1	10	1	1	0	1	0	0	0	1	0	1	0	0	1	0	0	1	3	1
VIT_19s0090g00330	58	85	11	37	29	55	40	121	31	39	8	53	58	65	22	26	23	38	105	101	47	28	89	109	65	55	44	2	61	93	103	15	41	5	75	80	41	69	25	19	26	55	62	86	26	23	20	71	47
VIT_19s0090g00260	15	6	10	3	17	14	10	7	16	3	19	18	14	2	19	3	17	16	2	0	3	1	7	6	1	0	0	0	3	5	0	0	2	0	2	5	7	2	7	5	23	11	12	6	7	3	25	10	22
VIT_19s0090g00240	30	6	133	24	385	152	34	11	240	67	305	98	38	6	169	30	344	108	38	3	302	35	550	268	22	3	229	5	384	340	50	0	297	10	440	343	18	5	133	39	424	108	38	13	132	22	368	135	42
VIT_19s0090g00190	1	9	0	1	0	7	0	8	0	5	0	6	3	13	0	8	0	7	2	3	1	1	1	23	0	2	0	0	0	14	1	0	0	1	0	17	0	11	0	2	0	8	0	9	0	4	0	9	2
VIT_19s0090g00180	0	6	0	0	0	0	0	0	0	2	0	1	0	1	0	1	0	0	0	1	0	0	0	0	0	0	0	0	0	1	0	0	0	0	0	0	0	1	0	0	0	1	1	1	0	0	0	2	0
VIT_19s0090g00120	2	74	8	251	9	369	1	19	20	294	11	275	1	44	12	300	8	210	1	67	3	111	2	87	0	8	1	19	1	114	1	4	0	70	1	83	0	34	19	327	21	273	0	31	4	176	17	375	2
VIT_19s0090g00100	118	136	67	37	145	137	101	188	124	68	113	118	154	193	124	58	131	115	58	35	48	11	75	43	41	18	30	0	53	40	63	4	33	4	56	36	96	124	107	55	182	146	122	147	68	51	146	160	107
VIT_19s0090g00080	0	4	1	25	0	32	0	0	1	39	1	38	0	1	0	28	0	18	0	1	1	9	0	13	0	0	0	1	0	12	0	0	1	3	0	12	0	0	1	38	0	34	0	2	1	11	1	24	0
VIT_19s0090g00040	2	2	0	1	2	2	0	1	2	1	1	0	1	0	0	1	1	0	1	0	2	0	5	7	2	0	1	0	2	4	0	0	1	0	8	9	0	2	1	1	0	3	2	0	2	1	1	4	0
VIT_19s0090g00030	0	0	0	0	1	4	0	0	1	1	0	0	0	1	0	0	0	2	0	0	0	0	3	2	0	0	0	0	1	1	0	0	0	0	2	4	0	0	0	0	1	2	0	0	0	0	0	0	0
VIT_19s0085g01200	236	183	258	86	654	213	247	284	571	126	491	203	293	218	437	122	714	173	224	154	238	50	528	282	116	64	188	2	390	342	213	15	207	16	504	389	200	157	360	99	733	173	325	187	296	89	645	255	292
VIT_19s0085g01190	70	140	33	101	34	226	60	182	54	163	28	174	74	157	50	154	37	182	100	152	36	53	42	134	56	62	22	7	39	139	99	12	37	5	34	135	46	132	46	153	54	205	63	128	27	96	45	225	57
VIT_19s0085g01160	21	58	10	29	35	41	17	53	24	37	28	30	34	56	23	34	41	38	47	43	22	12	116	91	22	22	26	3	53	95	55	6	22	3	81	99	24	48	27	28	41	53	23	50	9	20	41	45	35
VIT_19s0085g01110	84	104	7	19	5	7	73	160	5	6	6	5	95	113	12	16	8	7	105	80	20	7	17	2	63	75	18	1	6	0	180	8	13	1	10	6	48	116	17	5	17	17	77	96	11	19	6	9	91
VIT_19s0085g01050	140	356	94	138	19	0	4	47	6	10	5	0	6	52	3	210	3	0	546	754	77	12	10	2	20	47	316	13	15	0	29	15	179	24	2	1	146	648	568	180	24	2	43	242	15	17	1	1	80
VIT_19s0085g00950	7	0	0	0	0	0	3	0	0	0	0	0	0	5	1	0	0	0	4	1	1	0	0	0	1	1	0	0	0	0	3	0	0	0	0	0	0	1	2	0	0	0	3	3	1	0	0	0	0
VIT_19s0085g00940	0	3	0	0	0	0	0	1	0	0	0	0	0	0	0	0	0	0	0	2	0	0	0	0	0	1	0	0	0	0	0	0	0	0	0	0	0	1	0	0	0	1	0	2	0	1	0	0	0
VIT_19s0085g00920	31	5	23	0	145	2	28	21	73	0	86	2	61	14	26	0	96	6	76	39	14	2	46	3	70	51	11	0	38	7	46	2	13	0	41	8	24	4	28	1	86	3	51	16	39	1	150	20	40
VIT_19s0085g00890	54	41	12	0	24	0	55	45	24	0	30	0	72	61	14	3	14	1	67	15	22	0	25	0	46	9	31	0	25	0	80	0	21	0	26	1	42	33	23	0	23	2	73	49	15	0	21	1	66
VIT_19s0085g00830	115	222	73	120	122	174	104	264	158	191	93	191	158	335	130	186	141	155	37	66	44	13	60	53	21	24	34	3	61	91	42	8	41	4	78	62	85	219	100	168	161	194	144	255	88	132	140	225	141
VIT_19s0085g00790	16	5	7	10	2	14	10	4	8	4	1	0	3	3	14	2	0	0	2	0	0	0	0	0	0	0	0	0	0	0	2	0	0	0	0	0	6	7	13	1	2	0	21	7	10	4	3	4	12
VIT_19s0085g00740	100	45	48	32	32	42	51	22	15	9	1	0	35	22	58	8	3	0	16	1	3	0	1	0	10	3	6	0	0	0	26	0	1	0	2	0	65	41	36	16	7	0	63	45	18	7	25	20	89
VIT_19s0085g00650	51	19	20	7	12	7	30	18	16	10	15	6	39	29	43	5	26	4	17	1	4	3	4	9	8	5	2	0	2	6	12	0	3	0	4	5	39	13	26	3	26	3	31	18	16	4	26	17	47
VIT_19s0085g00610	37	23	63	30	141	85	33	24	149	44	93	57	50	30	93	28	97	67	30	28	56	13	83	53	14	5	53	1	42	70	39	10	52	7	66	79	32	19	99	29	105	45	77	19	75	27	120	75	40
VIT_19s0085g00600	184	144	309	106	809	426	174	161	696	220	520	326	196	181	444	151	634	262	175	93	250	30	573	452	128	40	262	11	390	438	180	6	254	13	505	490	147	162	463	140	688	276	222	160	335	147	674	419	215
VIT_19s0085g00560	4	9	4	7	5	5	0	8	5	6	11	5	8	7	1	3	7	3	6	7	6	1	21	15	3	1	8	0	8	15	10	1	6	1	14	21	2	12	5	4	16	7	3	6	4	4	9	8	4
VIT_19s0085g00450	5	7	5	3	11	5	1	8	7	2	4	8	4	9	4	0	6	4	8	15	43	7	59	35	5	1	17	0	43	35	9	1	18	1	49	25	1	9	7	1	17	3	3	7	2	1	9	11	1
VIT_19s0085g00400	5	9	8	5	16	24	6	10	32	12	18	19	9	7	33	5	24	29	16	2	28	4	35	23	11	1	26	0	24	20	14	2	27	1	19	12	7	6	20	6	26	37	14	5	11	5	24	27	8
VIT_19s0085g00380	572	1301	182	687	314	1041	494	1387	334	711	230	937	687	1392	285	832	257	925	758	1106	187	326	265	553	425	442	177	49	162	719	652	123	164	88	195	764	383	1051	311	869	322	989	577	1230	184	559	294	1113	622
VIT_19s0085g00140	0	0	0	0	0	1	0	0	0	0	0	1	0	0	0	0	1	0	3	2	4	5	6	8	1	1	3	2	5	10	6	0	4	0	4	5	0	0	0	0	0	0	0	0	0	0	0	0	0
VIT_19s0085g00110	12	20	2	30	3	12	7	27	2	21	2	6	9	29	1	13	3	8	14	13	5	32	6	11	5	22	1	5	5	9	8	2	3	4	2	10	2	24	3	19	3	9	4	27	5	5	7	16	8
VIT_19s0085g00050	0	3	0	3	2	12	0	4	3	9	0	6	0	5	0	0	1	4	0	9	1	9	7	57	0	4	0	0	0	47	1	2	2	4	8	29	0	4	0	5	1	6	1	4	1	8	1	19	0
VIT_19s0085g00030	9	129	5	60	21	50	17	88	7	67	19	82	10	178	6	81	8	76	6	107	2	80	15	53	4	96	5	5	6	88	14	19	11	12	13	75	6	109	8	80	18	71	13	143	5	65	15	85	22
VIT_19s0085g00010	3	4	1	0	1	0	3	4	0	0	0	0	1	6	0	0	0	0	0	1	0	0	0	0	5	1	0	0	0	0	3	0	0	0	1	0	7	3	1	1	0	0	4	10	0	0	1	0	3
VIT_19s0027g01890	134	219	1	5	0	0	124	328	0	3	0	1	217	281	0	7	0	1	170	152	0	3	0	10	132	97	2	0	0	7	100	7	0	0	0	3	79	174	4	7	0	1	131	206	1	13	0	1	148
VIT_19s0027g01740	1	10	0	4	4	2	0	7	1	4	3	2	4	10	1	1	4	3	0	4	1	2	1	0	1	0	1	0	2	2	0	0	1	0	1	1	1	10	2	2	1	3	0	4	1	3	1	2	0
VIT_19s0027g01690	4	3	0	2	1	0	2	3	0	0	3	0	2	1	3	1	1	0	2	2	0	0	0	0	1	4	3	0	0	1	2	0	0	0	0	0	1	2	2	1	2	1	3	3	5	0	6	0	2
VIT_19s0027g01630	1	9	0	11	1	20	1	4	0	12	1	13	0	10	0	5	0	19	13	20	17	21	9	37	5	10	9	0	5	40	10	6	11	3	7	34	1	5	0	12	1	24	0	9	0	11	1	22	0
VIT_19s0027g01580	2	8	2	5	1	6	1	10	2	1	2	5	5	6	4	5	0	2	0	0	0	0	1	0	0	0	0	0	0	0	0	0	0	0	0	0	5	5	4	4	4	5	2	5	1	5	1	5	7
VIT_19s0027g01490	2	3	3	8	2	33	0	5	5	17	3	29	3	6	3	21	5	25	6	2	2	3	3	7	3	2	2	0	1	20	0	1	5	0	2	12	0	2	0	18	3	27	1	6	3	7	1	28	0
VIT_19s0027g01480	4	9	10	4	11	12	4	10	16	8	8	7	8	14	14	0	6	15	5	4	9	1	5	3	2	1	3	0	3	5	4	1	5	1	2	3	5	11	7	6	8	21	17	4	8	6	13	11	14
VIT_19s0027g01400	0	2	0	10	0	10	0	1	0	4	1	7	1	1	0	4	1	7	13	4	19	4	26	6	9	2	12	1	17	3	15	1	13	0	18	9	0	2	0	1	0	4	0	2	0	8	0	8	0
VIT_19s0027g01350	0	2	0	9	0	12	0	1	2	17	1	10	2	4	1	7	1	23	4	5	4	3	2	4	1	0	2	1	1	8	3	0	3	0	8	8	1	2	3	9	3	18	1	1	1	10	2	12	0
VIT_19s0027g01340	2	1	3	0	0	3	1	0	2	2	1	5	1	1	1	2	1	1	0	1	1	0	5	5	0	1	1	0	3	3	0	0	2	0	1	6	1	1	4	0	2	1	1	2	0	0	1	1	3
VIT_19s0027g01330	31	26	6	35	13	93	15	45	8	48	10	90	14	53	13	49	20	94	14	27	11	10	9	34	4	11	14	0	8	58	12	3	7	5	12	42	4	24	15	41	24	81	14	41	11	24	20	87	13
VIT_19s0027g01300	0	1	0	0	0	3	0	1	0	4	0	1	0	2	1	1	1	1	0	1	0	0	0	2	0	0	0	0	0	2	0	0	0	0	0	0	0	0	0	0	1	3	0	1	0	2	0	5	0
VIT_19s0027g01290	0	2	0	1	0	8	2	4	1	5	0	6	1	1	1	6	1	4	0	1	2	0	0	1	0	0	0	0	0	2	0	1	2	0	0	1	0	3	3	2	0	5	0	1	0	2	1	6	5
VIT_19s0027g01170	0	4	1	1	0	3	0	2	1	4	1	9	2	2	2	3	0	9	3	2	1	1	3	8	1	1	2	0	4	8	1	1	1	0	2	0	0	2	2	6	1	8	2	2	0	5	1	9	0
VIT_19s0027g01070	969	953	262	167	67	137	764	1321	223	166	92	126	983	1118	501	292	126	220	150	321	98	78	40	94	74	156	88	3	26	69	157	25	55	3	22	54	763	957	649	291	249	218	1054	1087	342	237	133	293	742
VIT_19s0027g01060	261	342	88	48	26	67	207	417	94	47	32	35	256	431	166	80	52	80	27	70	29	37	7	20	25	69	11	1	4	16	47	22	16	2	4	15	198	344	235	83	108	70	260	350	96	72	73	84	208
VIT_19s0027g00990	9	12	2	5	8	9	5	22	7	4	8	10	18	16	4	11	5	9	18	16	8	5	19	13	15	8	10	0	17	13	29	3	7	0	24	12	4	11	2	6	13	7	6	14	4	8	9	10	10
VIT_19s0027g00860	0	0	0	1	0	0	0	0	0	0	0	0	0	0	0	0	0	0	0	0	0	0	0	5	0	0	0	0	0	0	0	0	0	0	0	2	0	0	0	0	0	0	0	0	0	0	0	2	0
VIT_19s0027g00800	4	4	3	8	3	2	1	7	2	3	4	2	6	2	0	9	3	3	5	5	2	20	1	4	2	2	2	6	3	10	1	0	7	0	4	2	0	7	3	4	2	0	0	7	2	2	5	5	3
VIT_19s0027g00790	35	28	33	16	92	43	20	22	85	13	58	25	53	16	52	26	68	27	20	9	22	5	60	31	16	6	16	0	42	23	20	0	30	1	52	34	27	24	62	12	97	31	47	24	39	15	70	23	36
VIT_19s0027g00740	56	56	18	3	44	4	26	50	23	2	23	0	41	72	31	2	26	0	38	9	22	0	48	1	23	15	22	0	19	0	50	1	14	0	35	1	25	45	20	3	37	2	47	68	18	5	48	2	39
VIT_19s0027g00450	44	124	28	106	72	129	44	117	66	109	61	134	73	121	46	146	73	156	42	89	43	32	40	88	24	40	36	3	38	117	51	10	32	16	55	111	17	96	69	151	84	141	53	97	37	95	83	152	46
VIT_19s0027g00340	41	47	2	12	7	15	19	36	6	14	6	14	38	53	7	18	10	14	30	23	4	9	23	20	10	9	6	2	10	33	18	4	5	1	28	25	5	37	1	23	13	19	21	23	7	13	7	18	14
VIT_19s0027g00320	4	9	3	2	2	5	4	13	2	4	8	3	9	13	4	2	1	2	6	3	1	0	7	2	5	2	3	0	3	7	8	3	2	1	5	6	0	9	3	2	4	5	8	12	4	1	5	5	4
VIT_19s0027g00200	1130	3339	189	1027	153	1844	918	3072	286	1185	142	1578	1129	3321	374	1486	174	1653	1942	2365	180	298	52	663	971	1200	141	70	44	668	1931	715	136	91	45	568	764	2584	542	1412	271	2188	1150	2957	171	1041	215	2117	1214
VIT_19s0027g00130	574	1367	358	1234	550	1556	455	1366	559	1429	382	1430	688	1380	517	1415	459	1299	561	767	340	666	339	908	340	514	276	27	214	1069	550	125	277	141	315	1049	361	1062	543	1282	668	1526	556	1201	358	988	452	1626	559
VIT_19s0027g00080	55	43	12	7	28	16	26	64	16	15	9	11	30	54	17	17	11	13	22	18	13	9	16	15	22	28	11	2	18	13	38	4	6	2	16	15	24	45	17	12	18	5	35	55	10	15	25	11	42
VIT_19s0027g00040	0	2	0	0	0	1	0	1	0	1	0	3	1	2	0	0	0	1	0	3	0	1	0	1	0	0	0	0	0	2	0	0	0	0	0	0	0	0	0	0	0	0	0	0	0	0	0	2	1
VIT_19s0027g00020	0	6	0	0	0	9	0	1	0	4	0	3	0	5	0	2	0	3	0	1	0	1	1	4	0	0	0	0	0	1	0	0	0	0	0	0	0	1	0	3	0	4	0	2	0	1	0	2	0
VIT_19s0027g00010	5	21	5	71	6	146	9	25	12	110	7	146	6	38	7	107	6	85	14	7	9	36	22	109	9	6	7	2	11	194	14	4	11	15	17	141	4	18	1	94	9	86	6	50	5	44	7	148	12
VIT_19s0015g02940	7	7	0	0	0	3	2	12	2	1	1	2	11	6	7	4	1	0	39	68	6	3	4	20	26	11	5	0	0	16	42	13	3	1	4	11	4	4	2	6	0	3	10	7	0	4	0	4	7
VIT_19s0015g02910	93	302	33	232	41	454	76	302	44	261	46	363	118	349	70	227	54	469	49	133	15	53	13	188	32	78	14	1	9	201	81	28	10	12	12	158	58	276	74	217	60	419	93	318	36	197	51	518	83
VIT_19s0015g02900	5	21	3	20	4	24	4	21	2	18	6	33	6	25	8	18	0	34	1	10	0	1	0	10	1	4	0	0	1	11	4	1	0	2	1	16	7	18	7	14	5	30	5	19	3	9	6	39	7
VIT_19s0015g02820	12	10	8	5	8	12	17	10	11	9	7	6	21	13	15	8	17	5	6	7	9	1	11	7	3	0	9	0	7	10	7	0	10	0	13	9	11	12	16	2	17	1	16	8	8	2	8	14	16
VIT_19s0015g02780	0	3	0	1	0	0	0	0	0	3	0	4	0	2	0	2	0	4	0	2	0	0	0	5	1	0	0	0	1	3	1	0	1	0	0	3	1	2	0	1	1	5	1	1	0	2	0	5	0
VIT_19s0015g02760	0	0	0	0	0	0	0	0	0	0	0	0	0	1	0	0	0	0	3	3	1	1	4	5	3	6	3	0	4	1	8	5	2	4	1	10	0	1	1	0	0	1	0	0	1	0	0	0	0
VIT_19s0015g02730	10	6	3	2	18	16	4	3	10	9	18	7	6	6	8	5	15	9	69	26	25	5	83	57	41	12	21	2	52	48	51	2	29	3	58	46	9	3	6	6	16	12	7	3	8	5	11	14	11
VIT_19s0015g02680	955	177	804	214	1911	317	797	239	1890	262	1398	298	834	175	1825	242	2522	443	316	281	509	88	979	437	148	112	761	23	533	438	303	73	562	37	665	467	747	173	1283	244	2340	416	1037	132	942	195	2150	456	879
VIT_19s0015g02610	8	6	3	3	7	5	8	5	7	4	4	6	2	6	5	2	3	17	17	30	19	2	7	22	9	4	15	2	2	6	21	1	15	1	5	21	8	3	5	4	14	8	5	11	0	0	8	9	11
VIT_19s0015g02520	0	4	1	0	1	6	1	0	0	3	1	4	2	1	0	1	0	5	1	4	0	0	0	0	2	1	0	0	0	0	1	0	0	0	0	1	0	2	0	2	1	4	2	1	0	0	1	4	0
VIT_19s0015g02500	371	801	39	147	16	133	364	904	27	149	13	137	414	787	72	218	19	129	710	966	185	127	50	232	440	434	104	9	54	225	778	82	84	25	31	176	247	575	78	156	24	159	443	723	39	169	12	176	458
VIT_19s0015g02480	58	126	21	80	20	48	54	148	35	58	20	45	74	150	32	59	26	52	36	21	5	10	5	10	14	19	2	0	9	8	36	8	3	1	2	11	40	126	31	52	37	59	55	119	16	58	41	50	61
VIT_19s0015g02420	5	15	2	13	0	25	4	23	2	13	3	11	3	27	0	9	0	12	0	1	0	0	0	2	0	1	0	0	0	3	0	0	1	0	0	4	3	12	2	16	3	16	5	13	1	6	2	9	4
VIT_19s0015g02410	91	146	28	98	44	160	49	144	53	150	42	152	85	124	54	113	35	143	79	78	32	34	23	60	55	59	28	2	13	62	92	9	28	4	9	51	44	110	49	108	53	146	83	125	26	114	41	192	88
VIT_19s0015g02380	31	48	12	22	13	16	21	61	16	32	1	30	44	56	10	26	13	30	16	16	3	2	4	6	21	10	0	0	3	10	20	3	3	2	2	6	19	33	14	24	14	21	38	45	6	28	16	32	32
VIT_19s0015g02240	2	2	3	1	1	4	4	2	4	4	3	2	0	1	6	1	1	1	3	2	3	3	8	6	1	0	4	0	6	6	2	0	4	0	13	7	6	0	3	2	5	4	5	1	1	0	8	6	2
VIT_19s0015g02130	16	17	6	11	3	7	13	34	9	10	5	14	11	28	9	13	5	19	11	13	1	1	3	2	11	5	0	0	2	4	10	0	0	0	1	3	12	11	11	13	5	12	17	11	4	13	5	21	15
VIT_19s0015g01900	1	0	6	0	64	24	1	1	20	9	26	18	2	0	9	1	25	7	1	1	6	2	46	22	0	0	2	0	34	46	0	0	5	0	62	64	0	1	13	2	48	15	5	2	8	1	38	12	2
VIT_19s0015g01890	31	65	101	72	313	126	26	59	237	101	188	86	31	71	127	81	149	87	31	55	144	54	467	257	18	19	96	12	412	409	30	6	162	18	479	415	29	38	85	62	265	83	33	72	108	60	252	131	33
VIT_19s0015g01830	410	449	433	475	1147	814	312	592	943	634	785	742	521	537	656	567	829	697	595	466	829	376	1521	1223	341	260	697	44	1043	1453	685	39	733	62	1313	1602	309	394	697	557	1105	736	475	455	462	417	935	858	484
VIT_19s0015g01810	602	440	693	372	1927	792	491	632	1244	587	1491	788	718	580	1023	516	1571	778	519	362	695	166	1676	745	318	174	591	13	1191	1074	509	29	672	24	1512	1152	495	384	894	499	1925	748	713	511	735	359	1633	872	638
VIT_19s0015g01800	1	7	0	2	0	0	0	7	0	3	0	0	0	9	0	1	0	0	0	0	0	0	0	0	0	0	0	0	0	0	0	0	0	0	0	0	0	3	0	3	0	2	0	5	0	0	0	1	0
VIT_19s0015g01780	1	0	0	1	4	3	0	0	0	0	2	2	1	0	0	1	6	0	0	0	0	1	3	4	1	0	0	0	3	4	0	0	0	0	3	8	0	0	0	1	8	0	2	0	1	1	6	2	0
VIT_19s0015g01760	237	904	37	338	58	337	150	840	48	302	44	344	274	895	73	443	50	330	312	675	52	156	32	140	149	436	19	24	19	202	322	139	32	64	26	206	139	616	74	424	82	361	175	755	33	273	82	374	245
VIT_19s0015g01750	59	142	22	35	84	152	40	146	46	62	94	120	45	169	25	54	110	108	11	48	8	5	19	46	9	32	6	0	12	45	10	1	5	1	12	31	40	113	46	54	127	121	64	139	25	42	102	185	72
VIT_19s0015g01720	0	1	0	3	2	18	0	1	3	5	1	17	1	1	0	6	0	11	1	2	0	7	1	18	0	0	0	0	0	24	1	0	1	9	1	24	0	0	0	9	0	17	0	1	2	5	1	25	1
VIT_19s0015g01710	3	1	5	4	19	13	1	3	11	9	18	7	3	4	6	2	15	4	5	0	3	1	10	13	0	0	2	0	5	17	0	0	5	0	11	16	1	0	5	7	25	8	2	2	4	0	11	6	3
VIT_19s0015g01680	10	4	0	0	0	0	3	5	1	0	0	0	10	9	0	0	1	0	15	4	2	0	5	0	9	1	3	0	1	0	5	0	3	0	0	0	3	4	0	0	1	0	5	10	0	0	3	0	10
VIT_19s0015g01670	44	87	4	6	4	10	53	69	1	7	4	5	55	90	6	6	3	5	94	42	16	3	13	16	56	23	10	0	9	12	99	8	18	1	3	11	37	56	10	7	7	4	65	109	5	8	1	7	44
VIT_19s0015g01660	3	2	1	0	0	0	1	5	0	0	0	0	4	6	0	0	0	0	5	2	0	0	3	0	4	0	0	0	0	1	4	0	0	0	0	0	2	6	0	0	0	0	4	5	0	0	1	1	3
VIT_19s0015g01650	10	10	4	0	3	0	4	6	4	0	1	0	7	13	1	0	0	0	14	2	9	0	2	0	7	4	6	0	3	0	16	0	7	0	8	0	6	11	2	0	1	0	8	7	3	0	1	0	4
VIT_19s0015g01620	12	11	2	0	3	0	10	10	2	0	1	0	18	16	4	1	2	0	12	1	5	0	3	0	11	1	7	0	6	0	18	0	6	0	0	0	12	14	5	0	1	0	16	7	5	0	4	0	13
VIT_19s0015g01600	15	4	3	0	4	0	15	13	3	0	2	1	13	15	3	1	2	0	11	1	2	0	2	0	4	1	4	0	6	0	13	0	5	0	8	0	15	7	2	1	1	0	16	13	1	0	1	2	17
VIT_19s0015g01560	13	5	7	0	0	0	6	10	4	0	0	0	8	18	1	0	1	0	11	2	1	0	1	0	4	0	4	0	1	0	10	0	2	0	2	0	6	2	1	0	2	1	13	12	5	0	3	0	5
VIT_19s0015g01550	7	14	2	0	7	0	15	15	5	0	2	0	11	18	2	2	2	0	11	2	4	0	5	0	5	1	3	0	4	0	9	0	8	0	6	0	7	14	5	0	3	1	13	20	4	0	3	0	14
VIT_19s0015g01450	1	2	2	1	4	6	1	1	1	2	1	1	1	1	4	3	2	5	0	0	1	0	0	1	0	0	0	0	0	1	0	0	1	0	1	2	1	3	0	1	2	5	2	5	2	1	1	2	3
VIT_19s0015g01440	0	6	0	0	0	1	0	3	0	0	0	2	0	9	0	4	0	0	0	0	0	1	0	4	0	1	0	0	1	2	0	0	0	0	0	3	0	4	2	0	0	1	0	6	1	0	0	0	0
VIT_19s0015g01430	94	91	61	19	299	39	103	100	184	21	173	34	110	85	131	22	340	25	74	38	60	7	181	31	49	18	64	1	93	24	95	2	45	3	130	26	65	70	128	20	258	28	106	83	78	24	292	38	113
VIT_19s0015g01370	78	63	66	38	186	85	62	73	88	38	132	63	56	82	52	32	153	67	77	59	77	25	185	82	41	32	202	3	98	94	97	13	181	22	124	128	44	72	159	26	223	74	57	76	38	25	220	64	68
VIT_19s0015g01350	2	1	1	1	1	1	0	0	2	4	1	1	2	0	1	0	0	1	0	0	1	1	0	12	0	0	1	0	0	11	0	0	2	0	0	7	0	0	3	2	2	1	3	0	1	0	0	1	1
VIT_19s0015g01310	9	10	4	13	20	38	2	8	7	16	17	34	2	6	12	13	20	23	12	9	7	12	42	34	4	7	13	3	11	29	11	10	15	1	17	17	3	6	6	8	19	35	4	2	5	11	12	27	3
VIT_19s0015g01300	472	293	419	629	893	2050	361	392	932	1099	813	1676	311	296	734	868	1120	1827	477	253	469	221	408	753	285	145	518	27	227	629	849	82	387	42	234	618	354	346	697	822	1208	1959	436	310	474	684	948	2199	433
VIT_19s0015g01290	46	50	10	38	19	73	55	36	17	73	16	73	40	23	27	50	14	64	93	38	69	20	47	139	69	14	41	2	20	93	150	7	56	5	21	75	47	42	26	49	31	62	65	34	11	29	11	90	52
VIT_19s0015g01250	142	154	45	53	76	114	131	207	87	70	83	128	190	200	101	56	96	111	65	74	47	7	55	42	73	41	19	1	23	64	81	3	24	1	36	40	93	150	85	68	102	125	155	180	60	78	90	144	165
VIT_19s0015g01150	14	3	3	1	2	0	5	3	1	0	0	0	18	6	4	0	1	2	11	4	2	0	2	0	6	2	2	0	0	5	6	0	1	0	2	2	5	0	3	0	4	0	7	3	0	0	3	0	6
VIT_19s0015g01120	1	3	0	0	0	0	1	3	0	0	0	0	2	4	0	0	0	0	3	1	0	1	0	0	3	2	0	0	0	0	0	0	0	0	0	0	1	0	0	0	0	0	1	2	0	0	0	0	1
VIT_19s0015g01060	65	86	41	36	186	134	61	105	111	82	123	95	73	97	82	48	146	106	62	36	118	59	232	147	24	38	73	1	170	169	51	5	63	12	180	141	34	73	98	57	165	104	68	75	61	39	121	118	63
VIT_19s0015g01050	16	19	10	9	55	36	8	20	29	21	41	25	24	18	19	11	31	23	9	11	34	9	68	46	4	6	21	1	51	45	12	3	21	0	57	37	8	8	14	9	57	31	20	17	22	7	27	37	20
VIT_19s0015g01000	406	862	125	253	95	208	347	895	105	210	68	189	476	813	103	355	118	212	439	772	23	68	56	145	229	240	53	14	25	132	430	57	45	25	28	127	325	753	179	356	108	201	498	759	69	279	114	241	493
VIT_19s0015g00940	1	1	0	2	5	4	1	3	1	2	1	1	2	6	4	1	2	1	10	6	4	1	5	0	8	5	2	1	2	2	6	0	1	1	6	3	0	3	0	3	1	1	0	3	0	2	1	6	1
VIT_19s0015g00890	0	0	0	0	2	0	0	0	0	0	1	1	0	1	0	0	1	0	0	0	0	0	4	0	0	0	0	0	5	0	0	0	6	0	2	1	0	0	0	0	1	0	2	0	0	1	0	0	2
VIT_19s0015g00860	0	0	7	0	16	1	0	0	14	0	4	0	0	1	5	0	13	0	11	0	14	0	36	3	6	2	15	0	33	10	8	0	17	1	42	25	2	0	4	0	10	1	1	0	2	0	18	4	0
VIT_19s0015g00810	3	4	3	2	1	8	7	8	2	5	2	8	1	5	4	3	1	4	13	5	14	4	8	10	4	3	11	1	5	5	6	1	6	0	5	7	1	2	2	3	1	2	3	7	1	1	1	3	5
VIT_19s0015g00730	172	343	29	148	90	330	160	488	101	244	102	345	239	480	78	220	90	329	167	164	55	115	95	172	155	156	45	6	91	184	224	43	39	40	104	155	89	252	65	252	127	377	156	354	47	196	94	479	169
VIT_19s0015g00710	24	70	8	37	5	84	30	86	10	94	10	128	42	90	13	100	15	130	26	53	28	46	25	98	20	20	9	3	15	77	28	6	11	10	11	90	19	51	14	86	15	122	24	59	6	77	6	135	22
VIT_19s0015g00660	15	14	4	3	8	6	6	14	7	5	4	8	11	17	10	6	17	5	4	3	1	0	4	0	5	1	1	0	1	4	2	0	0	0	2	2	6	13	7	9	7	2	12	15	5	5	5	12	12
VIT_19s0015g00620	3	3	0	5	0	4	2	6	3	4	1	5	7	2	1	3	0	6	0	5	0	1	0	2	0	1	0	0	1	1	2	0	0	0	0	2	1	3	1	4	1	0	4	8	0	4	1	2	3
VIT_19s0015g00610	3	9	24	6	63	16	12	10	47	9	43	13	19	7	32	10	55	26	9	7	25	5	55	36	4	6	21	0	34	35	10	0	37	1	51	41	10	6	30	6	61	13	8	12	18	6	71	19	16
VIT_19s0015g00550	154	175	29	79	51	190	120	224	68	160	80	171	144	195	58	105	32	130	162	95	104	66	64	318	90	71	100	5	43	320	174	21	75	16	40	207	102	149	80	99	81	157	136	146	45	96	54	247	146
VIT_19s0015g00530	10	47	0	11	0	2	5	28	0	13	1	5	14	36	0	11	1	7	7	34	1	11	0	2	9	13	0	1	0	0	8	7	1	1	0	0	7	44	1	11	1	6	6	40	1	11	0	9	6
VIT_19s0015g00440	69	151	4	30	4	26	49	137	8	18	4	16	54	138	11	48	4	21	90	105	3	8	13	6	38	81	6	0	8	10	44	14	3	0	1	15	32	105	27	36	6	24	44	121	5	24	8	20	52
VIT_19s0015g00340	85	79	17	20	51	12	70	83	38	16	33	15	89	94	23	12	50	9	70	34	32	36	62	10	52	61	32	4	42	16	72	9	25	7	39	20	43	63	27	14	51	10	62	71	17	8	48	9	83
VIT_19s0015g00320	65	57	55	12	96	9	51	62	66	11	67	8	75	58	54	19	64	4	92	40	80	10	111	10	58	21	124	3	67	16	80	3	111	6	85	10	38	40	67	9	80	11	73	68	48	17	89	23	65
VIT_19s0015g00300	40	87	14	23	31	15	38	73	36	13	21	21	58	87	22	23	31	21	80	71	43	14	41	26	33	35	39	1	25	36	82	10	28	0	35	21	33	75	29	14	41	23	60	90	27	12	33	28	54
VIT_19s0015g00270	1	169	0	41	0	51	1	95	0	32	0	30	6	141	0	39	0	24	1	152	1	10	0	55	0	47	0	3	0	44	0	18	0	10	0	46	1	174	0	32	1	29	1	138	1	49	0	43	1
VIT_19s0015g00260	12	28	7	5	4	25	15	28	6	8	4	9	12	24	4	12	4	18	14	18	1	3	5	13	3	5	2	2	2	11	11	1	1	0	6	21	10	31	3	17	10	12	9	17	4	7	3	16	13
VIT_19s0015g00250	1	7	0	15	0	29	0	16	1	13	1	9	1	31	1	23	0	15	0	11	0	4	0	14	0	3	0	0	0	29	0	0	0	1	0	13	0	7	1	10	0	14	1	24	0	8	1	15	2
VIT_19s0015g00230	111	380	36	177	22	227	86	384	42	230	7	172	139	439	43	223	28	136	121	257	52	65	37	159	48	155	40	26	17	184	121	28	39	20	28	157	82	344	39	231	43	161	101	372	27	176	32	246	119
VIT_19s0015g00190	7	4	6	17	39	23	3	2	12	17	22	14	5	8	11	9	24	13	2	2	5	6	12	18	1	0	5	0	10	24	4	0	5	2	6	21	5	6	12	10	19	17	2	3	4	6	22	22	5
VIT_19s0015g00130	54	119	37	162	103	414	38	87	75	236	88	372	61	143	70	187	95	319	111	130	42	102	76	210	41	68	50	9	67	235	64	19	44	45	68	204	30	97	48	160	120	324	57	102	46	141	130	410	74
VIT_19s0015g00110	3	8	0	10	5	80	0	5	2	22	6	53	2	13	2	17	1	52	1	9	1	7	6	108	0	4	1	0	2	134	0	0	1	0	2	146	0	5	2	15	4	46	1	10	0	11	4	54	4
VIT_19s0015g00100	1	44	1	33	4	248	0	28	3	70	2	222	1	68	2	41	1	255	0	3	1	5	0	73	0	0	6	1	1	82	0	0	5	1	0	62	0	29	3	55	6	189	1	32	2	42	3	197	2
VIT_19s0015g00060	6	10	0	5	1	30	2	3	4	14	2	11	2	5	7	12	0	10	2	4	2	27	0	28	2	5	3	2	2	22	0	2	5	5	1	26	1	8	0	5	2	9	0	8	0	10	1	23	4
VIT_19s0015g00050	186	442	63	382	73	942	103	367	121	860	99	784	150	415	110	523	52	543	239	377	159	385	101	1537	130	126	148	29	91	1468	240	42	148	47	98	1273	87	375	95	463	110	707	152	366	94	470	95	1045	129
VIT_19s0015g00040	0	0	0	0	1	2	0	1	0	0	0	0	0	1	0	0	0	0	0	1	0	9	0	5	0	2	0	0	0	2	0	0	0	1	1	7	0	2	0	1	0	1	0	1	0	1	0	1	0
VIT_19s0015g00020	65	166	17	206	15	405	23	162	42	365	20	312	50	217	33	195	16	218	53	192	40	340	41	1128	36	75	35	23	25	1086	64	13	45	48	29	764	36	155	27	198	27	293	37	179	28	198	23	405	35
VIT_19s0015g00010	5	13	1	9	2	33	2	10	1	25	1	14	4	14	1	15	0	14	4	8	0	8	1	48	1	1	2	1	3	34	4	1	1	1	1	25	4	9	0	15	2	18	3	7	1	10	3	19	3
VIT_19s0014g05430	48	133	6	31	4	41	34	105	3	33	11	33	54	139	9	21	3	29	70	42	4	12	9	20	16	46	6	2	7	10	29	11	3	1	3	11	24	87	6	25	13	25	44	108	3	26	14	50	40
VIT_19s0014g05400	0	0	0	0	0	0	0	0	1	0	0	0	0	0	0	0	0	0	100	25	41	5	94	50	65	16	43	0	67	37	75	2	58	1	95	38	0	0	0	0	0	0	0	0	0	0	0	0	0
VIT_19s0014g05380	1	1	0	0	1	0	0	0	1	1	0	1	0	0	4	0	0	0	308	119	173	41	270	160	194	53	183	0	209	162	332	18	167	5	275	163	0	1	0	0	1	1	0	0	0	0	0	3	1
VIT_19s0014g05370	0	0	0	0	0	0	1	0	1	1	1	0	0	0	2	0	0	0	115	58	65	29	148	67	71	45	65	2	93	49	124	8	71	3	102	73	0	0	0	0	0	0	0	0	0	0	0	0	0
VIT_19s0014g05360	0	0	0	0	0	0	0	1	1	0	0	0	0	0	2	0	0	0	197	76	111	17	213	110	112	43	133	0	150	91	198	16	121	5	173	106	0	0	0	0	0	0	0	0	0	0	0	0	0
VIT_19s0014g05330	0	0	0	0	0	0	0	0	1	0	0	0	0	0	3	0	0	0	41	22	61	10	72	38	19	20	36	1	51	52	43	5	39	2	76	37	0	0	0	0	0	0	0	1	0	0	0	0	0
VIT_19s0014g05320	3	139	3	67	1	90	1	88	3	103	2	94	3	173	2	108	1	93	3	77	4	49	1	153	3	18	3	3	2	204	0	5	1	9	3	160	1	109	1	133	3	83	3	129	3	97	0	115	1
VIT_19s0014g05220	8	22	1	6	11	12	4	20	4	4	3	3	10	15	6	7	12	4	19	29	5	15	8	15	8	33	2	0	13	22	11	9	1	8	8	15	2	20	3	5	9	11	5	18	1	8	8	14	6
VIT_19s0014g05200	403	457	315	234	744	429	353	478	614	301	539	341	471	492	455	300	544	371	744	417	878	189	2236	935	432	180	840	20	1564	957	815	35	947	31	1982	1067	328	348	522	284	753	405	435	378	290	209	612	463	411
VIT_19s0014g05180	3	3	2	0	7	2	5	1	6	1	2	0	2	4	5	0	4	1	3	2	4	0	6	2	2	0	2	0	1	0	4	0	6	0	3	3	1	3	4	0	2	0	1	3	3	1	1	0	5
VIT_19s0014g05160	7	16	0	4	2	2	5	21	1	4	4	3	7	15	3	3	1	3	0	1	0	1	0	2	0	1	0	0	0	8	0	0	0	0	0	2	0	8	1	4	1	0	6	12	0	2	1	5	10
VIT_19s0014g05150	6	11	2	6	1	8	4	15	1	6	1	7	4	24	1	15	0	11	4	13	2	5	0	11	5	10	1	0	0	11	7	0	0	1	1	18	5	15	0	6	1	12	6	20	1	3	1	9	5
VIT_19s0014g05090	11	3	0	0	4	3	7	3	0	0	1	3	7	3	3	0	6	4	8	4	12	0	34	1	11	2	2	0	8	3	7	0	1	0	13	5	3	3	0	0	6	2	9	1	1	0	14	6	10
VIT_19s0014g05080	4	28	0	15	0	28	2	41	2	29	0	45	3	29	3	28	0	45	9	17	1	3	0	22	2	6	1	0	0	36	7	1	0	0	0	20	0	16	3	25	2	38	3	20	0	26	2	45	4
VIT_19s0014g05070	4	5	2	0	9	5	0	2	1	1	0	1	7	3	1	2	1	2	3	1	3	0	2	6	4	2	1	0	1	7	3	0	0	0	4	15	1	0	13	1	7	2	3	4	6	2	2	3	10
VIT_19s0014g05050	60	39	11	0	13	0	28	42	15	0	10	0	37	39	9	0	8	0	78	7	19	0	27	0	38	9	35	0	18	0	71	1	32	0	15	0	29	39	16	1	19	1	52	38	7	0	18	0	41
VIT_19s0014g04990	16	36	2	34	4	31	21	37	5	17	3	25	17	36	4	24	1	29	14	10	4	5	4	14	7	7	7	0	0	19	4	4	3	0	3	13	18	43	8	23	7	34	27	42	5	23	4	35	25
VIT_19s0014g04980	315	544	102	175	32	262	282	565	67	207	44	258	280	357	51	245	34	273	297	300	78	58	41	231	138	106	215	16	20	220	287	41	158	17	17	213	295	566	226	211	43	249	372	493	42	201	24	295	327
VIT_19s0014g04960	8	71	7	38	11	108	10	55	8	47	9	92	23	83	12	43	2	85	20	82	52	38	92	123	16	46	24	2	67	133	29	13	44	11	63	135	5	55	8	46	19	104	14	67	6	33	10	82	14
VIT_19s0014g04940	38	129	19	103	93	253	29	106	62	166	78	201	35	156	49	131	93	201	100	208	88	102	257	471	28	74	60	11	172	522	51	17	55	13	178	474	15	114	38	154	87	188	33	130	33	110	81	225	45
VIT_19s0014g04930	0	2	0	0	0	0	0	1	0	0	0	0	0	1	0	0	0	0	0	0	0	0	5	1	0	0	3	0	5	0	0	0	0	0	15	0	0	1	0	0	0	0	0	1	0	0	0	0	0
VIT_19s0014g04820	4	4	0	4	0	0	0	0	1	0	1	0	2	4	0	0	0	1	0	1	1	0	0	2	3	0	1	0	2	0	2	0	1	0	1	2	1	2	1	1	1	2	8	3	0	1	1	0	4
VIT_19s0014g04810	0	0	0	0	0	0	0	0	0	0	0	0	0	0	0	0	0	0	0	1	0	0	0	3	0	0	0	0	0	1	0	0	0	0	0	1	0	0	0	0	0	0	0	0	0	0	0	0	0
VIT_19s0014g04790	10	8	4	48	58	475	5	10	23	161	14	360	11	24	17	81	28	227	51	18	298	374	740	1207	32	34	128	32	473	1402	64	2	217	157	450	1404	9	8	10	79	34	286	7	13	15	61	55	360	11
VIT_19s0014g04780	16	22	4	68	11	422	3	17	13	133	7	291	16	23	10	76	12	276	36	22	13	16	32	193	22	27	37	4	22	156	41	7	20	4	20	153	13	20	9	76	8	307	16	23	9	66	22	429	15
VIT_19s0014g04720	3	4	0	0	0	0	3	6	1	0	0	1	4	5	1	0	0	0	13	4	0	0	1	0	7	0	1	0	1	0	6	0	0	0	1	0	0	4	0	0	0	0	7	5	0	0	2	0	1
VIT_19s0014g04690	0	0	0	0	0	0	0	1	0	0	1	0	0	0	0	0	0	0	1	4	0	2	3	10	1	2	0	0	1	3	0	0	0	0	1	5	1	0	0	0	0	0	0	0	1	0	1	0	1
VIT_19s0014g04670	54	27	14	0	38	1	39	48	26	1	35	0	73	69	29	1	43	0	60	13	16	0	52	3	32	3	22	0	43	9	57	0	13	1	59	16	37	20	33	2	48	3	45	34	20	0	38	4	56
VIT_19s0014g04640	1	52	0	0	0	0	0	48	0	1	0	0	6	70	0	1	0	0	0	13	0	1	0	2	2	6	0	0	0	0	1	3	0	0	0	1	2	44	0	0	0	0	4	46	0	3	0	0	0
VIT_19s0014g04630	0	5	0	0	0	3	0	7	0	4	0	2	2	4	0	1	0	1	51	116	0	5	0	15	29	89	1	1	0	9	48	28	0	0	0	11	1	2	0	2	0	2	1	2	0	4	0	4	1
VIT_19s0014g04600	4	0	1	0	7	6	0	2	3	0	7	1	1	2	2	0	6	2	6	8	11	3	28	43	8	7	12	1	13	26	4	1	5	0	13	20	3	3	3	3	10	3	3	4	5	0	5	8	5
VIT_19s0014g04590	14	34	1	14	2	55	7	37	3	18	3	51	11	37	3	35	2	49	1	8	1	1	3	9	3	1	0	0	0	9	4	0	0	0	0	5	2	21	12	16	7	49	7	42	1	26	1	50	15
VIT_19s0014g04580	4	7	0	7	3	11	2	3	1	7	1	9	4	7	5	8	0	12	2	1	0	1	1	0	0	1	0	0	0	2	0	0	1	1	0	3	2	6	2	7	2	16	3	5	1	6	1	16	1
VIT_19s0014g04540	30	195	15	136	16	265	37	324	34	255	17	253	62	320	33	251	19	317	40	86	58	59	151	275	21	48	58	6	99	263	55	14	50	8	99	273	27	201	34	218	28	329	49	246	10	184	15	308	50
VIT_19s0014g04530	4	17	0	3	2	23	5	14	2	10	2	19	1	13	3	6	1	21	1	5	1	0	0	2	0	0	0	0	1	2	0	0	0	0	0	1	2	6	0	13	2	21	5	10	1	3	2	30	4
VIT_19s0014g04470	0	4	1	1	0	9	2	6	0	2	0	6	3	1	0	2	0	3	6	6	2	4	1	60	1	2	0	1	0	53	5	2	4	4	1	59	1	4	0	1	0	3	3	2	0	4	0	11	0
VIT_19s0014g04410	0	0	0	0	0	0	0	0	0	0	0	0	1	0	0	0	0	0	8	1	1	2	0	2	3	1	2	0	0	2	13	0	1	0	0	0	0	0	0	0	0	0	0	0	0	0	0	0	0
VIT_19s0014g04400	40	67	7	19	4	12	42	92	2	15	3	12	58	104	5	17	4	15	62	66	6	6	7	19	35	17	8	2	7	24	55	5	8	0	5	20	21	61	7	14	3	10	66	79	8	15	2	17	55
VIT_19s0014g04310	13	14	4	3	3	3	18	19	3	4	3	3	19	16	4	5	5	1	29	26	1	0	6	5	9	14	6	0	7	3	32	4	2	1	6	4	10	9	5	2	1	4	15	12	4	4	2	5	13
VIT_19s0014g04290	7	5	3	1	2	4	3	10	7	2	0	4	5	8	3	2	2	5	8	2	1	1	1	4	3	4	3	1	3	1	6	0	2	1	1	3	2	4	4	3	3	0	4	5	1	3	1	3	7
VIT_19s0014g04280	28	64	4	31	8	107	22	81	10	66	8	87	34	55	7	47	5	76	56	126	26	54	38	278	32	69	20	3	22	187	59	12	17	13	13	158	23	68	12	43	6	77	30	82	4	54	7	119	26
VIT_19s0014g04270	19	42	2	17	5	12	20	44	9	11	8	10	18	45	5	22	4	22	17	30	1	11	3	14	8	14	2	1	2	10	19	1	1	0	0	6	13	31	8	14	12	22	21	38	3	13	6	21	24
VIT_19s0014g04210	0	2	1	0	1	9	0	0	0	4	0	5	0	0	0	0	0	3	0	2	1	3	1	31	0	0	0	0	1	22	0	1	1	0	0	14	0	0	0	1	0	2	0	1	0	2	0	14	0
VIT_19s0014g04200	0	0	0	0	0	1	0	0	0	0	0	2	0	0	0	0	0	1	0	0	0	0	0	2	0	0	0	0	1	1	0	0	1	0	0	1	0	0	1	0	0	1	0	0	0	0	0	4	0
VIT_19s0014g04190	21	7	10	12	1	21	11	5	3	24	1	18	27	5	5	12	4	23	0	0	0	0	0	2	0	0	1	0	0	2	0	0	1	0	0	0	13	9	8	11	3	15	15	14	3	6	3	50	20
VIT_19s0014g04180	2	4	1	2	11	3	2	0	2	3	5	4	1	2	7	4	5	2	0	1	0	0	0	5	0	0	0	0	0	2	0	0	0	0	1	4	1	1	1	1	5	5	2	2	3	2	8	8	0
VIT_19s0014g04170	3	60	1	10	0	42	2	45	0	25	1	37	10	60	1	30	0	22	0	11	0	4	0	19	0	4	1	0	1	10	0	0	1	2	0	8	3	41	0	53	1	30	4	66	1	13	4	30	1
VIT_19s0014g04160	7	35	2	19	5	25	4	28	1	22	6	26	7	49	7	25	1	30	7	19	1	3	4	10	5	7	7	0	0	4	13	2	3	0	1	7	4	29	5	27	3	32	8	39	1	21	4	25	8
VIT_19s0014g04150	15	108	2	80	5	130	7	120	6	134	1	127	8	146	12	104	1	89	41	161	11	25	10	64	16	55	10	2	7	53	37	15	10	5	6	51	3	120	12	99	5	120	9	119	5	91	5	161	12
VIT_19s0014g04130	16	233	4	126	9	187	6	187	10	156	7	170	16	236	10	160	3	117	35	152	11	45	10	133	14	131	9	0	10	78	36	31	6	10	8	57	6	198	15	116	9	150	17	244	8	125	9	202	9
VIT_19s0014g04090	10	23	2	11	2	34	11	12	7	20	3	27	11	34	5	21	3	16	18	13	7	3	4	14	11	5	7	0	2	15	15	5	9	4	4	12	7	21	8	21	8	30	9	19	5	9	7	34	8
VIT_19s0014g04080	0	0	0	0	0	2	0	0	0	1	0	0	0	1	0	0	0	1	5	0	2	0	1	8	0	0	0	0	0	5	3	0	0	0	1	0	0	1	0	0	0	0	0	0	0	0	0	0	0
VIT_19s0014g04060	0	1	0	1	0	7	1	0	0	1	1	3	0	0	0	1	0	2	16	16	5	3	6	21	5	11	3	0	2	18	12	6	3	1	4	13	0	0	0	0	2	3	0	1	0	0	0	8	0
VIT_19s0014g04050	0	1	0	0	0	8	0	0	0	0	0	4	0	3	0	0	0	0	2	1	0	0	0	5	3	1	0	0	0	0	3	0	0	0	0	0	1	2	0	1	0	3	1	2	0	0	0	5	0
VIT_19s0014g04040	0	6	1	2	0	14	0	7	0	2	1	7	1	3	0	5	2	3	10	16	4	2	1	14	8	6	4	0	3	9	9	2	1	2	4	4	0	6	1	4	1	7	2	5	0	5	2	9	2
VIT_19s0014g04000	7	12	14	7	34	20	9	20	26	17	19	22	12	21	16	7	22	26	0	0	0	0	0	0	0	0	1	0	0	0	0	0	2	0	0	0	6	11	17	8	31	26	14	16	6	7	19	19	9
VIT_19s0014g03850	431	1110	99	499	128	898	383	1074	136	653	81	812	557	1158	191	818	108	865	548	712	87	87	56	451	256	204	67	19	41	473	465	86	72	32	36	420	275	828	238	732	163	973	456	985	100	538	120	1028	457
VIT_19s0014g03810	1	2	3	0	5	1	2	1	11	2	4	3	1	1	3	1	4	3	0	0	2	0	2	1	0	0	3	1	1	1	0	0	4	0	6	2	1	0	3	0	11	2	1	0	6	0	5	3	4
VIT_19s0014g03800	1	3	2	0	0	3	1	10	2	1	0	2	2	3	3	0	1	2	9	5	1	0	0	1	2	2	0	0	1	2	5	0	0	1	0	4	3	5	3	1	1	0	1	3	3	0	1	1	3
VIT_19s0014g03780	9	15	0	4	0	4	7	14	0	2	0	5	18	15	0	4	0	5	2	5	0	0	2	2	6	0	1	0	0	4	3	0	0	0	2	1	7	8	0	1	1	4	5	11	1	2	0	10	12
VIT_19s0014g03770	15	34	2	8	1	16	17	34	0	21	3	14	27	29	0	7	0	11	24	22	1	1	1	13	13	8	2	0	0	18	11	3	0	0	0	8	17	41	0	16	2	6	23	34	5	12	1	19	23
VIT_19s0014g03750	0	0	4	0	8	0	0	0	13	0	12	1	0	0	5	1	6	0	0	0	0	0	4	1	0	0	7	0	2	0	0	0	4	0	4	1	0	0	3	0	13	0	0	0	3	0	13	0	0
VIT_19s0014g03730	25	41	75	31	141	127	55	62	157	72	136	164	38	42	153	48	224	184	40	16	70	4	149	80	12	4	102	6	65	142	22	3	85	3	91	104	35	18	115	65	231	119	49	26	69	65	203	162	55
VIT_19s0014g03720	132	46	189	134	470	399	131	61	344	244	371	300	125	34	334	201	431	262	12	4	38	6	68	38	6	0	42	2	34	41	12	0	43	3	55	35	141	37	324	218	592	349	126	32	181	154	498	332	185
VIT_19s0014g03660	37	449	5	42	0	39	28	393	3	44	1	38	58	547	7	72	2	34	134	328	5	9	5	6	52	79	3	1	2	12	82	49	3	5	5	5	23	367	12	48	4	68	42	438	0	52	1	60	47
VIT_19s0014g03640	521	457	202	166	335	199	390	570	351	177	184	179	500	466	258	245	240	157	628	318	294	81	285	175	327	223	293	6	223	202	622	36	312	18	271	209	335	366	317	196	369	209	514	423	234	175	281	209	491
VIT_19s0014g03610	52	39	16	22	27	26	33	66	24	19	28	28	35	72	30	23	30	49	21	6	7	3	13	7	5	4	13	0	13	7	9	0	8	1	12	6	23	52	27	20	43	34	46	48	22	27	41	41	41
VIT_19s0014g03600	0	0	0	0	0	0	0	0	0	0	1	0	0	0	0	0	1	1	4	2	2	0	1	2	1	0	3	0	2	2	3	0	5	0	0	2	0	0	1	0	0	0	0	0	0	0	0	0	0
VIT_19s0014g03520	36	306	9	26	3	16	31	279	3	26	0	8	70	432	1	35	1	13	117	238	5	19	10	16	109	235	8	1	10	20	168	68	5	3	4	22	28	221	2	29	6	16	66	327	2	33	11	24	52
VIT_19s0014g03460	56	94	9	18	3	18	44	90	14	18	3	29	64	75	8	41	2	27	111	117	16	8	11	33	36	39	24	2	13	41	88	15	17	1	16	53	25	90	9	42	5	31	66	66	6	27	7	37	62
VIT_19s0014g03450	1	7	0	2	1	2	2	8	3	1	1	2	4	3	1	0	3	2	2	2	0	0	1	0	0	0	0	0	1	1	0	0	0	0	0	0	2	3	2	1	3	3	6	7	2	1	1	1	9
VIT_19s0014g03390	0	9	0	9	0	16	0	9	0	15	0	14	0	16	1	12	0	10	0	12	2	6	9	20	0	6	2	1	2	17	0	2	2	2	1	24	1	21	0	13	0	12	0	23	0	7	0	20	0
VIT_19s0014g03380	27	49	18	14	13	22	30	37	26	27	7	39	23	40	35	20	25	23	57	39	69	30	101	130	44	48	51	3	57	104	76	6	55	7	63	93	22	30	20	20	27	21	35	36	12	24	22	29	36
VIT_19s0014g03310	2	10	0	5	3	15	1	4	5	14	7	24	5	9	0	9	4	17	1	6	0	2	5	5	0	3	1	0	2	7	0	1	1	2	0	8	1	15	3	4	9	23	1	6	1	6	3	23	4
VIT_19s0014g03290	909	426	361	109	739	226	726	496	730	118	525	123	630	401	644	115	520	138	981	404	955	121	1355	487	604	352	538	17	698	410	1232	81	595	31	718	405	571	353	423	98	802	182	689	352	431	105	647	220	986
VIT_19s0014g03250	96	91	24	29	35	35	69	137	37	20	25	26	101	96	28	37	27	46	109	74	30	9	33	28	62	47	35	0	19	39	127	13	17	2	37	36	74	98	37	33	44	40	109	99	26	20	35	35	83
VIT_19s0014g03240	175	227	10	30	0	16	143	260	2	23	2	15	200	254	4	55	1	15	160	75	1	2	3	3	107	47	1	0	3	5	151	10	4	0	3	3	102	215	9	44	2	21	201	224	3	40	0	15	160
VIT_19s0014g03200	59	166	38	77	53	100	62	158	40	73	42	78	67	223	43	96	37	73	96	143	45	31	44	53	59	59	37	2	37	64	71	11	33	3	54	72	31	136	54	105	72	99	76	155	22	89	45	107	59
VIT_19s0014g03190	225	350	83	106	68	104	177	309	126	140	59	111	318	342	157	178	77	140	253	304	178	66	146	92	159	103	167	32	76	104	240	34	210	20	91	127	135	354	169	179	116	158	267	325	84	128	100	154	227
VIT_19s0014g03160	124	512	12	75	5	68	133	520	16	86	6	81	136	512	25	93	2	68	434	520	45	45	26	120	136	185	57	15	24	154	414	49	30	18	25	111	78	391	23	98	2	71	148	457	8	73	2	64	168
VIT_19s0014g03130	352	636	448	507	1417	975	331	836	1037	815	1317	1214	382	776	859	717	1650	1341	129	302	391	105	1521	442	82	148	337	30	790	564	160	44	405	37	762	488	305	530	756	753	1828	1061	374	599	439	645	1562	1252	513
VIT_19s0014g03090	0	0	0	1	0	1	0	0	1	0	0	0	0	1	2	1	2	0	0	0	1	0	11	13	0	0	2	0	5	3	0	0	2	0	9	10	1	0	1	1	0	1	5	0	2	0	0	1	0
VIT_19s0014g02970	161	131	57	52	57	61	155	172	73	68	51	55	205	135	65	92	42	69	115	90	47	33	27	45	74	37	50	11	22	54	110	7	47	9	31	54	103	144	71	99	61	51	182	147	50	67	48	73	181
VIT_19s0014g02960	4	7	2	3	12	8	5	5	9	4	6	3	9	10	10	6	5	4	0	0	0	0	0	0	0	0	0	0	0	0	0	0	0	0	0	0	5	5	2	5	10	3	9	6	1	3	5	7	13
VIT_19s0014g02950	0	0	1	0	0	0	0	0	3	1	0	0	0	0	0	0	0	0	0	0	6	1	33	64	0	0	8	2	24	48	0	0	4	1	36	64	0	0	0	0	2	0	0	0	0	0	0	0	0
VIT_19s0014g02900	54	54	15	29	9	14	35	51	14	18	7	12	28	35	10	34	14	11	72	47	22	16	15	20	25	25	30	2	3	23	69	8	38	6	17	15	47	52	32	24	13	15	50	32	9	28	9	17	51
VIT_19s0014g02880	1415	1813	1360	1183	6190	2982	1151	1783	2894	1560	3733	2224	1560	1832	2057	1509	5553	2521	960	911	1183	268	4289	2061	475	331	892	58	2444	2667	1081	45	1021	64	3165	2882	1130	1633	1854	1427	6528	2412	1403	1734	1410	1090	5876	2707	1544
VIT_19s0014g02870	250	267	400	252	1651	752	217	308	972	396	985	549	296	294	734	381	1531	614	703	731	1016	179	2739	1515	328	304	906	43	1796	1760	688	70	1152	51	2419	1947	240	313	621	366	1560	652	315	297	475	275	1530	736	334
VIT_19s0014g02860	275	181	332	103	544	390	264	205	498	211	409	272	301	224	547	175	770	307	422	362	457	98	1028	490	227	137	412	18	582	605	452	30	408	34	811	546	249	173	467	168	681	275	284	206	340	119	643	371	313
VIT_19s0014g02830	50	21	7	0	6	0	47	50	9	0	16	0	61	73	8	0	3	0	17	1	7	0	3	0	6	1	8	0	1	0	14	0	1	0	1	1	31	16	13	0	10	0	46	35	6	0	7	1	52
VIT_19s0014g02770	577	1221	202	1277	212	1380	413	1154	320	1671	176	1475	662	1229	302	1636	238	1364	505	1273	178	465	197	1162	326	371	162	61	142	1472	519	82	151	110	163	1346	400	1155	316	1703	267	1295	588	1063	212	1229	245	1904	540
VIT_19s0014g02740	64970	26945	25979	10860	39028	20916	56878	32842	51914	13755	34814	18377	81698	30241	68500	17662	52305	23878	67359	21837	30396	2483	32960	8126	37851	12839	19776	364	19833	5948	72207	3527	17646	515	23242	7609	51332	25234	56345	15376	55387	21769	64166	27507	30912	12987	42797	23592	68711
VIT_19s0014g02730	104	132	125	120	145	120	102	100	211	67	118	72	130	118	197	70	196	117	127	78	130	55	166	74	61	581	106	3	111	61	121	559	89	37	119	69	93	93	263	73	250	137	187	117	128	73	173	135	109
VIT_19s0014g02650	99	95	125	146	359	181	50	69	240	146	170	127	69	86	193	149	222	164	129	136	211	130	422	262	83	79	169	10	230	286	143	14	185	16	303	306	55	99	212	151	306	167	103	99	133	89	289	166	78
VIT_19s0014g02500	1	0	0	0	4	2	1	2	1	0	1	1	1	0	1	0	3	0	1	0	0	3	3	0	0	0	1	0	1	1	2	0	0	0	1	2	1	0	1	0	2	0	2	0	3	1	0	1	2
VIT_19s0014g02460	186	709	95	148	88	74	133	539	112	108	80	74	176	630	147	120	75	68	233	590	205	540	285	380	130	703	119	26	211	346	221	259	105	135	278	362	117	562	122	121	111	97	175	519	102	154	91	74	219
VIT_19s0014g02450	58	58	45	91	82	397	65	66	105	180	98	315	72	76	104	162	109	361	63	37	137	44	218	314	43	23	100	11	126	197	108	6	118	12	142	231	38	67	92	154	149	399	59	63	44	151	81	463	78
VIT_19s0014g02440	22	5	17	34	38	75	16	11	33	67	39	111	27	6	34	44	48	121	33	11	82	19	271	134	20	6	71	0	129	208	29	2	77	4	157	189	23	6	29	38	56	87	19	3	25	46	41	107	25
VIT_19s0014g02430	0	0	0	1	0	2	1	0	1	1	1	3	0	0	1	0	0	3	0	0	5	0	7	6	2	0	4	1	5	16	0	0	2	0	5	10	0	0	0	0	2	7	1	0	0	0	1	2	0
VIT_19s0014g02410	61	119	49	44	43	40	55	86	59	40	32	35	52	99	46	63	22	47	53	72	24	11	20	23	21	9	23	3	13	29	41	12	24	2	17	27	43	106	44	58	47	59	73	127	30	53	33	57	75
VIT_19s0014g02380	8	10	13	4	23	33	10	7	25	18	14	18	11	7	20	14	30	34	3	8	23	9	33	24	4	7	14	0	16	30	12	7	14	2	16	21	4	9	20	7	12	19	9	7	11	12	20	26	8
VIT_19s0014g02370	72	99	113	88	287	253	50	104	187	115	186	162	91	119	142	107	225	180	76	68	140	40	308	274	45	40	111	5	205	283	89	7	134	19	254	271	54	77	149	128	260	193	79	91	110	94	272	243	94
VIT_19s0014g02360	28	127	10	58	5	40	23	65	9	61	8	41	43	85	6	64	3	28	21	73	9	30	11	55	10	33	6	3	8	82	31	9	6	5	7	49	19	84	7	67	5	34	33	93	2	47	7	45	45
VIT_19s0014g02350	6	2	0	1	1	1	9	1	1	0	1	0	10	4	2	2	3	2	2	17	1	0	0	3	4	13	0	0	0	0	1	1	1	0	0	0	6	2	4	0	1	2	6	1	3	1	2	0	7
VIT_19s0014g02320	16	33	3	3	6	6	23	44	2	6	3	7	20	48	3	9	3	7	24	22	4	5	5	8	11	18	6	2	4	7	20	3	1	0	4	4	13	39	7	12	5	2	14	36	2	8	4	12	20
VIT_19s0014g02290	1	3	2	1	1	3	1	6	1	3	2	4	5	7	0	3	0	3	0	1	2	1	2	4	1	1	0	0	1	4	0	1	1	0	0	1	1	2	0	2	0	5	2	5	0	1	2	7	1
VIT_19s0014g02270	1	6	1	2	0	4	1	4	0	3	0	5	2	9	1	2	1	4	1	2	1	0	0	9	0	0	4	0	2	5	0	0	0	0	1	2	1	6	2	5	0	2	0	3	2	1	0	6	1
VIT_19s0014g02260	162	264	146	202	419	369	113	265	319	261	296	356	165	339	220	209	340	333	155	140	262	104	497	386	92	51	215	9	358	475	153	14	221	44	410	522	103	216	273	202	465	359	142	259	169	183	416	422	137
VIT_19s0014g02240	16	65	4	0	4	0	11	31	3	0	3	0	13	44	5	1	2	0	81	135	7	1	22	5	8	7	4	0	12	7	21	2	3	0	16	5	5	27	0	1	6	0	22	50	1	1	4	1	9
VIT_19s0014g02190	13	6	38	71	466	482	4	6	152	206	256	401	8	0	53	125	305	396	15	15	146	55	358	297	7	6	80	2	166	348	38	0	167	16	226	366	2	2	53	86	358	461	8	2	47	88	321	426	0
VIT_19s0014g02180	0	0	3	1	9	18	0	0	10	6	1	8	0	0	1	3	7	6	0	1	6	1	6	9	0	0	9	0	5	8	2	0	11	0	6	6	0	0	2	2	9	10	0	0	1	0	10	7	1
VIT_19s0014g02170	19	31	7	24	35	55	18	47	13	33	15	48	22	51	15	14	21	38	48	35	30	15	80	160	32	18	17	2	44	136	42	2	25	3	75	196	14	37	10	23	27	55	20	40	10	25	13	54	19
VIT_19s0014g01950	2	34	0	1	0	0	1	30	0	1	0	0	6	42	1	2	0	0	9	21	0	1	0	1	4	25	0	0	0	0	2	0	0	0	0	0	0	22	0	3	0	0	3	43	0	0	0	0	1
VIT_19s0014g01930	11	61	4	18	13	22	18	69	5	25	8	22	14	62	7	26	10	26	14	29	9	12	8	9	14	28	5	2	4	14	26	7	5	4	11	12	10	39	5	17	10	37	13	46	6	22	9	20	21
VIT_19s0014g01910	108	161	7	28	26	13	78	185	10	22	19	20	96	149	8	22	19	23	49	38	8	4	12	8	21	60	10	0	12	5	45	9	3	4	11	5	45	105	13	39	23	17	98	135	9	28	16	10	102
VIT_19s0014g01800	137	192	191	181	1324	919	111	214	523	342	655	693	147	219	306	208	928	737	147	144	182	121	1525	1145	62	79	121	10	870	1457	156	16	142	34	1206	1621	91	137	242	212	1060	782	168	180	241	197	1036	842	141
VIT_19s0014g01780	325	115	127	65	311	141	298	217	265	99	290	120	219	95	160	54	445	105	329	82	266	95	260	63	172	105	570	9	216	47	568	40	482	27	213	67	220	165	152	45	364	99	332	132	136	66	328	158	321
VIT_19s0014g01770	3	0	7	0	3	1	1	0	7	0	9	0	3	0	7	0	11	0	2	1	13	0	13	0	1	0	11	1	8	1	1	1	10	0	6	1	2	0	0	1	7	2	5	0	1	0	7	6	2
VIT_19s0014g01700	3	3	2	3	9	4	2	5	11	0	6	6	2	2	6	0	7	1	3	0	1	1	9	2	3	2	7	0	5	2	4	0	6	0	2	2	0	2	2	1	8	7	2	1	3	0	5	4	4
VIT_19s0014g01540	0	0	0	1	0	0	0	0	0	0	0	0	0	2	0	0	0	0	0	2	0	1	0	1	0	1	0	0	0	0	0	0	0	0	0	0	0	1	0	0	0	0	0	0	0	0	0	0	0
VIT_19s0014g01470	21	76	5	22	5	11	17	52	5	35	3	19	28	71	3	32	6	12	34	54	9	19	11	14	12	26	31	3	1	6	21	5	22	2	7	13	16	62	8	34	5	15	17	55	8	17	2	18	16
VIT_19s0014g01370	0	0	2	15	2	100	0	0	7	116	4	78	0	1	3	34	1	7	0	0	7	16	4	33	0	1	6	0	1	19	0	0	7	5	4	11	0	2	1	26	0	25	0	0	0	37	6	165	0
VIT_19s0014g01350	2784	2149	828	544	789	561	2582	3216	1216	543	694	588	3673	2473	1658	859	1125	727	3461	2509	807	157	557	367	1913	878	776	30	382	335	3263	174	606	33	371	378	2252	2217	1547	841	1219	588	3449	2365	968	686	1076	755	3346
VIT_19s0014g01180	0	24	0	29	0	91	0	23	0	29	0	60	0	34	2	38	0	63	0	3	1	14	0	92	0	4	3	0	0	95	0	0	1	0	0	53	0	23	1	46	0	58	0	17	4	17	1	83	0
VIT_19s0014g01050	85	171	18	41	15	31	55	147	17	57	13	25	93	170	19	67	14	17	73	181	29	26	15	16	35	70	33	6	20	27	73	26	29	6	10	20	37	133	32	51	18	29	63	144	17	55	15	43	75
VIT_19s0014g00990	14	19	13	16	47	44	15	18	28	23	43	36	29	18	11	14	37	30	16	21	26	7	53	42	5	9	24	1	40	56	15	2	25	1	53	68	13	18	33	16	57	38	18	23	16	14	43	39	18
VIT_19s0014g00980	1111	1659	336	497	735	556	1083	1847	639	551	438	521	1242	1552	464	591	537	546	1025	816	281	246	402	412	597	721	296	23	263	422	1099	198	257	79	340	446	895	1486	503	584	656	615	1266	1662	356	486	697	600	1426
VIT_19s0014g00900	56	29	20	8	51	30	36	46	43	8	46	26	52	39	43	14	47	11	10	12	12	2	21	9	7	4	7	0	8	11	10	5	7	0	10	11	26	25	29	13	70	25	41	39	33	12	50	42	53
VIT_19s0014g00880	10	17	8	4	6	8	5	18	9	8	14	8	16	16	9	5	14	5	1	2	0	0	2	2	3	3	1	0	2	0	1	2	2	0	4	2	9	17	10	5	18	11	12	17	6	4	13	11	7
VIT_19s0014g00840	1	0	0	4	2	7	1	2	2	7	2	8	0	0	2	4	3	7	0	0	0	1	0	6	0	0	1	0	1	5	0	0	0	0	4	6	0	0	1	3	4	5	0	1	2	3	0	7	0
VIT_19s0014g00810	12	13	4	2	4	14	4	18	2	9	5	6	10	18	7	9	2	8	6	16	6	2	0	4	4	6	0	0	1	13	2	2	1	2	1	10	7	7	7	5	8	10	7	12	3	2	4	11	12
VIT_19s0014g00790	31	71	6	18	5	30	25	88	8	38	3	34	44	106	6	30	3	37	43	67	5	12	3	23	32	44	2	1	5	27	44	9	1	3	2	21	20	59	4	18	5	41	24	69	2	12	8	37	24
VIT_19s0014g00750	16	43	6	21	3	46	21	47	5	36	5	37	23	52	8	23	5	43	24	36	4	11	1	32	21	25	2	0	1	34	20	11	0	3	5	34	8	32	8	26	6	49	13	48	2	12	4	77	13
VIT_19s0014g00710	48	158	4	31	2	48	59	245	8	38	4	49	83	230	6	53	3	33	47	84	4	17	5	45	33	36	4	3	3	29	57	8	0	0	2	42	30	114	12	54	7	51	65	197	3	54	4	69	67
VIT_19s0014g00700	13	32	1	10	0	9	5	30	0	10	0	5	23	25	0	6	1	8	8	17	0	1	2	8	9	3	0	0	0	13	9	0	0	0	0	8	7	15	1	12	1	7	10	17	1	6	1	10	12
VIT_19s0014g00620	28	45	15	24	38	99	16	51	26	48	34	81	21	77	33	31	36	62	32	26	21	12	43	94	16	10	21	0	40	77	21	3	15	1	51	64	13	45	35	34	53	67	22	59	22	17	26	86	26
VIT_19s0014g00600	16	35	5	22	19	38	18	28	16	30	18	26	15	43	11	24	15	49	9	22	13	8	4	30	9	17	7	1	6	30	17	5	8	4	10	29	7	29	15	33	25	45	17	32	14	24	19	39	20
VIT_19s0014g00580	6	6	4	5	3	6	2	11	1	8	4	15	8	8	1	7	3	4	3	4	3	3	3	5	4	1	1	0	0	12	2	0	0	1	3	9	5	6	3	6	5	7	4	6	1	6	2	8	3
VIT_19s0014g00520	4	18	0	3	0	6	1	27	1	4	2	6	4	33	4	10	1	1	2	8	2	2	4	4	1	2	0	0	3	5	2	0	3	0	3	1	6	21	2	9	3	10	5	21	1	14	1	6	6
VIT_19s0014g00510	12	8	2	0	3	4	8	11	4	0	2	3	10	5	4	2	1	1	6	1	0	0	3	2	4	1	0	0	2	2	7	0	0	0	3	2	7	9	8	4	4	1	12	6	5	3	2	2	10
VIT_19s0014g00500	12	26	2	8	13	19	17	35	14	11	8	7	25	39	13	12	8	11	1	3	0	0	3	2	1	1	1	0	5	2	1	0	2	0	4	1	12	13	13	6	10	16	10	30	9	5	8	27	16
VIT_19s0014g00460	146	75	29	30	6	22	136	119	28	48	7	29	196	110	44	50	41	55	22	11	6	3	3	1	19	3	10	0	0	4	21	1	4	0	1	0	85	87	58	49	20	28	147	88	24	45	11	44	159
VIT_19s0014g00450	1910	1976	3155	3378	5493	6727	1839	2562	6926	4881	4728	6472	2907	2634	5774	4584	6154	7638	815	1041	1603	845	2653	3243	486	394	1362	136	1800	3567	902	125	1556	304	2106	3391	1366	1896	4881	4502	7287	7301	2300	1676	3330	3896	5986	7925	2129
VIT_19s0014g00410	6	1	7	0	58	28	2	5	23	5	23	3	8	7	11	1	21	5	9	0	80	4	633	383	12	1	61	1	413	363	19	0	79	2	476	458	3	2	7	0	35	7	6	1	10	0	39	3	4
VIT_19s0014g00300	119	98	30	27	45	23	107	169	41	25	34	34	141	157	31	28	34	39	126	44	46	14	47	27	82	26	56	2	42	39	140	4	31	3	51	42	62	64	52	34	42	29	141	140	37	23	43	32	98
VIT_19s0014g00250	4	3	0	3	0	12	6	6	0	6	0	10	0	3	1	0	0	7	1	1	0	0	0	9	0	1	1	0	0	10	4	0	0	1	0	11	1	5	1	1	0	6	2	3	1	0	0	14	3
VIT_19s0014g00160	11	179	1	49	0	57	9	146	5	60	2	44	6	195	3	59	0	27	22	124	0	25	2	26	4	107	0	6	0	33	14	29	2	6	0	30	4	131	4	65	3	48	8	183	3	25	1	62	7
VIT_19s0014g00150	1	2	1	0	5	1	2	1	2	1	1	3	4	2	1	1	1	0	4	1	1	1	12	8	0	0	0	0	2	9	2	0	1	1	7	19	1	2	1	0	0	1	3	5	1	0	6	1	3
VIT_19s0014g00100	5	18	0	6	0	1	8	14	0	1	0	1	9	9	1	2	0	0	8	15	0	3	1	0	5	5	0	0	1	2	7	0	1	0	1	2	3	10	1	9	0	2	4	11	0	2	1	2	11
VIT_19s0014g00090	0	6	0	0	0	0	1	5	0	0	0	0	1	5	0	0	0	0	0	1	0	0	0	0	0	3	0	0	0	0	3	0	0	0	0	0	0	6	0	0	0	0	1	4	0	0	0	0	0
VIT_19s0014g00080	0	35	1	35	0	47	1	18	1	35	1	30	0	23	0	67	0	22	0	25	1	11	1	12	0	2	0	7	0	20	2	6	0	5	0	18	0	21	3	55	0	36	0	32	1	34	0	37	2
VIT_19s0014g00070	75	183	44	182	83	414	65	199	100	273	66	390	83	232	101	283	61	333	113	185	58	53	75	226	55	60	42	11	55	264	112	19	53	8	58	225	53	166	81	259	124	372	78	172	59	200	107	421	88
VIT_18s0166g00260	0	45	0	56	1	74	1	25	1	36	0	49	1	79	0	62	0	74	1	27	1	98	0	110	0	40	2	4	0	125	3	17	5	23	1	21	0	93	0	70	4	39	4	84	0	62	7	142	3
VIT_18s0166g00250	13	115	5	476	14	775	6	53	8	692	10	446	13	127	16	309	2	220	13	57	26	1482	26	1242	41	215	22	56	3	1226	10	88	14	541	2	349	4	339	10	291	12	200	7	122	19	543	17	1283	11
VIT_18s0166g00190	0	12	0	3	0	3	0	5	0	6	1	4	1	7	1	4	0	2	6	12	0	2	1	6	1	1	0	0	0	8	0	0	0	2	1	4	1	7	0	4	0	4	1	6	2	3	0	10	1
VIT_18s0166g00070	0	0	0	0	0	2	0	0	0	1	0	0	1	1	0	1	0	0	0	1	0	0	0	5	0	0	0	0	0	4	0	0	0	0	0	1	0	6	0	1	0	3	0	2	0	0	0	4	0
VIT_18s0164g00100	50	43	90	36	195	42	17	26	200	24	238	63	29	25	169	39	142	43	190	151	278	14	609	52	73	22	537	6	345	67	212	5	536	4	391	66	40	51	170	41	267	64	31	23	83	48	230	46	23
VIT_18s0164g00030	77	414	9	233	16	290	77	336	22	246	16	277	92	379	32	234	21	256	182	365	20	79	41	120	94	295	23	9	18	143	175	141	24	31	21	129	49	299	26	251	17	262	53	336	12	197	21	296	82
VIT_18s0157g00210	181	176	299	204	728	630	110	235	676	317	485	400	197	291	401	238	431	431	241	131	865	85	1659	836	144	81	500	6	1169	957	266	11	673	23	1440	934	117	138	354	227	697	493	194	189	395	195	572	523	178
VIT_18s0157g00190	32	53	9	19	18	54	28	62	13	31	14	35	42	77	16	20	15	41	52	77	24	29	35	77	37	43	25	2	22	62	67	17	18	6	25	66	26	46	9	16	14	38	51	61	5	28	11	65	41
VIT_18s0157g00180	21	27	3	1	4	6	28	40	3	2	5	2	42	33	4	4	5	2	23	20	8	1	1	1	24	9	3	0	4	5	35	0	6	0	4	6	21	29	4	7	2	5	39	25	1	3	1	7	30
VIT_18s0157g00170	9	85	4	7	17	11	3	61	16	4	17	3	7	129	17	10	12	4	6	14	2	0	3	0	4	17	1	0	1	0	3	1	3	0	3	0	8	78	6	16	26	8	9	74	10	7	9	13	9
VIT_18s0157g00090	3	19	0	0	0	0	6	18	0	4	0	1	6	17	1	4	0	0	30	51	0	19	0	36	24	23	4	4	0	60	31	7	1	9	0	33	1	10	0	6	0	0	5	16	1	1	0	2	4
VIT_18s0157g00020	1399	1666	508	598	418	449	1269	2370	733	767	288	425	1775	2031	823	957	392	354	2422	1997	896	333	566	415	1265	867	751	36	396	472	2313	210	711	53	521	453	1164	1533	1039	884	507	496	1561	1863	571	705	413	654	1650
VIT_18s0122g01480	0	0	0	1	0	108	0	0	0	5	0	135	0	1	0	18	0	109	0	0	0	0	0	29	0	0	1	0	0	18	0	0	2	0	0	17	0	2	2	9	1	104	0	0	0	5	0	129	0
VIT_18s0122g01470	0	0	0	1	0	31	0	0	0	1	0	10	2	0	0	0	0	13	0	0	1	0	0	24	0	0	0	0	0	17	0	0	0	0	0	21	0	0	0	0	1	16	0	0	0	0	0	14	1
VIT_18s0122g01400	7	88	1	61	2	50	6	34	3	67	4	58	5	42	3	84	2	36	13	177	11	76	9	80	2	68	9	11	7	68	13	25	4	12	1	71	9	69	5	85	2	59	5	86	4	60	2	54	6
VIT_18s0122g01290	41	102	22	77	94	111	28	79	41	80	54	81	31	118	29	69	84	82	19	54	7	22	11	39	7	33	10	1	10	47	16	11	6	5	15	46	25	55	40	77	98	81	26	90	27	57	79	113	34
VIT_18s0122g01260	7	31	2	23	2	22	3	35	0	23	1	10	3	30	2	21	0	7	2	39	4	11	5	32	2	14	10	0	0	30	1	3	4	4	4	16	1	30	3	18	4	10	3	36	1	15	2	13	4
VIT_18s0122g01240	0	2	1	1	0	1	0	1	0	0	0	1	0	0	0	0	0	0	0	3	0	0	0	0	0	2	0	0	0	0	0	0	1	0	0	0	0	1	0	0	0	0	0	0	0	1	0	0	0
VIT_18s0122g01210	0	0	0	0	5	3	1	0	2	3	7	5	1	0	0	0	4	6	0	1	1	0	11	2	0	0	1	0	4	0	0	0	0	0	3	0	0	2	0	0	12	4	1	0	0	0	8	8	1
VIT_18s0122g01180	13	5	16	5	14	11	4	8	21	4	13	13	7	9	27	5	13	15	0	0	0	0	0	0	0	0	0	0	0	0	0	0	0	0	0	0	7	7	8	2	24	11	12	5	9	9	11	21	11
VIT_18s0122g01160	6	39	0	29	9	46	9	28	6	26	0	35	7	43	7	23	6	26	8	33	4	36	17	57	9	35	2	1	20	80	14	8	7	9	11	56	2	20	3	20	6	40	5	53	4	22	8	38	9
VIT_18s0122g01140	146	253	43	115	23	130	115	258	36	100	27	113	159	259	57	132	17	116	136	180	52	26	22	73	61	83	38	2	11	126	120	22	26	10	18	98	84	197	63	120	33	101	128	245	21	110	31	136	130
VIT_18s0122g00990	40	29	8	3	18	10	54	45	13	7	12	3	60	43	11	7	12	5	48	31	14	5	38	9	21	18	11	0	35	11	42	4	8	4	40	11	35	36	8	7	20	5	41	32	7	3	16	11	43
VIT_18s0122g00980	58	14	2	1	0	0	39	40	1	1	0	0	108	36	0	1	0	0	85	67	0	0	0	0	42	30	1	0	0	0	64	7	1	0	0	0	36	16	4	1	1	1	53	20	1	0	0	0	52
VIT_18s0122g00960	679	1675	291	904	408	2236	561	1681	524	1393	343	1837	861	1761	525	1374	445	1484	961	1282	301	284	230	1307	496	533	204	92	137	1498	945	165	226	75	181	1365	492	1378	565	1294	575	1855	683	1533	275	963	448	2224	770
VIT_18s0122g00850	7611	3155	3024	2075	2812	1733	6478	4338	4417	1874	2513	1743	7714	2978	4915	2581	3407	1777	5877	2482	2919	1540	1825	1160	3280	1761	2980	216	1306	1416	7757	361	2684	431	1464	1407	5945	3160	4489	2606	3704	1743	7940	3041	3238	1834	3399	2338	9048
VIT_18s0122g00840	6	7	10	6	30	18	4	5	28	9	17	13	14	6	18	8	19	14	9	9	10	7	24	19	4	1	14	2	12	22	6	1	9	1	25	27	7	4	12	9	28	10	5	5	7	8	27	15	10
VIT_18s0122g00830	164	639	53	538	43	528	145	616	93	503	46	528	207	644	116	614	36	541	184	491	39	215	11	307	100	284	21	16	5	413	158	80	19	58	2	318	77	452	134	642	87	556	176	527	43	437	66	613	173
VIT_18s0122g00780	46	167	14	117	11	98	29	112	23	116	11	103	49	149	26	152	16	88	62	210	26	52	11	117	24	46	17	8	6	138	40	9	14	14	8	104	26	109	29	154	18	81	38	106	15	92	16	96	36
VIT_18s0122g00750	3	3	1	0	0	0	3	2	2	0	1	0	6	3	0	1	0	0	5	12	0	0	1	2	4	5	1	0	1	0	9	1	2	0	0	2	3	5	1	1	1	0	5	1	0	1	0	1	5
VIT_18s0122g00690	0	1	0	1	0	5	0	0	0	21	0	3	0	0	0	1	0	6	0	0	0	2	0	29	0	0	0	0	0	5	1	0	0	0	1	3	0	0	0	1	1	0	0	1	0	9	0	17	1
VIT_18s0122g00680	12	28	7	14	6	16	10	42	7	9	5	6	20	38	6	8	13	16	20	23	5	2	7	3	16	15	3	1	1	2	9	6	3	0	7	3	9	22	11	9	4	11	17	37	2	13	11	15	17
VIT_18s0122g00630	90	119	76	48	171	122	75	141	129	78	122	132	124	192	113	50	165	93	52	58	43	8	17	26	42	46	18	0	15	49	61	10	20	1	15	28	87	107	111	54	158	113	97	149	65	58	187	167	105
VIT_18s0122g00620	42	32	3	4	1	1	20	36	4	1	2	1	44	28	3	3	1	0	49	32	12	3	2	9	29	20	19	0	4	5	25	5	13	4	3	7	17	20	2	3	0	1	34	34	3	3	0	0	23
VIT_18s0122g00610	318	212	45	89	31	42	271	255	43	83	46	63	306	192	53	105	32	47	399	208	130	65	53	50	215	146	128	13	26	62	426	20	88	19	34	51	196	214	64	104	61	74	303	197	37	91	38	57	316
VIT_18s0122g00600	59	68	55	61	194	130	56	93	173	62	126	110	75	85	114	81	160	112	72	69	114	22	264	168	38	58	115	9	167	152	84	16	96	15	194	168	50	78	113	54	187	104	72	75	82	54	218	124	66
VIT_18s0122g00590	10	2	6	1	8	5	6	2	2	2	2	2	10	2	6	1	4	1	20	0	14	3	26	15	6	1	16	0	12	16	19	0	7	0	10	10	5	1	2	3	4	1	11	2	6	2	10	5	13
VIT_18s0122g00570	0	1	0	0	0	2	0	0	2	0	2	0	1	0	0	1	2	0	2	1	0	0	9	2	0	0	0	0	5	3	2	0	1	0	2	2	0	0	0	0	1	1	0	0	2	0	1	0	0
VIT_18s0122g00550	2	0	1	0	14	0	5	0	8	0	4	3	3	6	3	3	7	3	1	0	0	0	2	3	0	0	1	0	1	2	0	0	0	0	0	0	4	3	9	0	4	2	3	3	2	2	5	1	4
VIT_18s0122g00470	12	17	13	12	27	18	16	16	17	20	21	12	19	18	17	17	17	20	28	17	43	6	40	30	13	8	25	1	31	39	25	2	34	2	32	44	15	3	20	12	25	13	13	16	14	11	21	13	16
VIT_18s0122g00390	1	1	1	0	2	20	1	2	0	2	0	5	0	0	0	0	0	10	0	0	0	0	0	11	0	0	0	0	1	5	0	0	0	0	1	2	0	0	2	0	3	14	6	0	5	1	0	14	3
VIT_18s0122g00370	3	2	2	0	4	27	1	0	0	4	0	9	0	3	0	1	1	13	0	0	3	1	1	20	0	0	2	0	0	8	0	0	0	0	0	4	1	0	7	0	7	15	11	3	4	1	1	30	3
VIT_18s0122g00360	5	3	5	0	7	0	3	4	6	1	4	0	5	2	5	0	5	0	3	0	3	0	21	1	0	0	10	0	24	1	5	0	8	0	12	1	1	1	1	0	10	0	1	3	1	0	10	0	5
VIT_18s0122g00350	1	0	1	0	3	0	0	1	5	0	9	0	0	0	1	0	2	0	3	0	2	0	7	0	2	0	1	0	5	0	2	0	1	0	6	0	1	1	2	0	6	2	2	3	1	0	4	0	2
VIT_18s0122g00330	196	434	21	125	4	13	115	349	5	49	2	9	186	385	15	94	1	7	404	435	57	91	9	11	181	319	118	24	11	6	354	54	58	39	9	12	83	362	29	85	10	24	153	348	8	70	5	12	143
VIT_18s0122g00300	1	11	0	3	0	2	2	0	1	1	0	1	1	3	0	2	1	0	1	18	0	3	0	0	2	1	0	0	0	3	1	1	0	2	0	1	0	0	0	2	0	0	0	2	0	1	1	1	0
VIT_18s0122g00240	8	15	1	7	2	31	5	18	5	19	5	25	13	24	1	12	0	15	3	5	2	5	0	7	3	8	1	0	4	23	0	0	1	4	1	16	3	11	1	8	4	16	5	18	1	5	3	32	4
VIT_18s0122g00110	176	178	212	249	582	367	156	210	486	313	446	352	207	211	396	287	478	331	154	140	253	100	572	415	116	66	185	2	373	531	199	9	234	27	497	520	121	151	284	261	596	327	195	185	274	221	515	407	202
VIT_18s0117g00550	0	0	0	3	3	26	0	0	1	4	0	16	0	0	1	2	0	4	0	0	0	5	1	118	0	0	0	0	1	49	0	0	0	0	1	18	0	0	0	0	1	13	0	0	4	14	3	49	0
VIT_18s0117g00400	1	1	1	0	16	2	1	3	8	0	9	1	6	0	5	0	9	1	0	0	0	0	0	0	0	0	0	0	0	0	0	0	0	0	0	0	6	1	6	1	16	2	5	5	2	0	12	1	8
VIT_18s0117g00390	75	105	12	37	34	41	53	126	39	44	28	43	61	139	34	52	39	45	31	53	15	10	21	23	24	41	11	2	8	20	22	4	12	2	16	22	37	89	23	66	37	44	69	107	16	37	32	68	67
VIT_18s0117g00380	2	3	2	4	8	8	2	5	11	6	5	6	6	7	9	1	10	5	4	4	7	3	17	17	3	3	9	0	16	13	7	0	3	0	23	12	5	3	10	4	20	7	7	8	6	3	11	7	4
VIT_18s0117g00370	24	29	12	6	84	48	27	33	49	17	52	38	29	58	56	19	62	35	38	18	57	8	134	58	34	12	29	3	110	82	45	2	39	0	122	76	22	30	31	21	76	49	28	36	25	13	62	54	22
VIT_18s0117g00270	13	5	2	1	7	3	10	8	3	1	4	2	10	4	2	3	1	1	20	3	5	0	10	0	11	2	0	0	8	3	18	1	2	0	10	3	11	5	1	0	8	1	6	8	3	0	4	0	15
VIT_18s0117g00260	37	66	6	13	7	21	39	62	8	14	6	15	50	76	7	19	6	24	37	34	0	0	0	6	18	11	3	1	1	3	49	12	2	0	1	9	28	68	10	19	14	30	41	57	1	16	11	31	40
VIT_18s0117g00190	20	42	4	6	2	4	11	35	7	7	5	6	16	34	7	12	5	6	33	34	8	5	7	4	22	16	12	0	2	4	50	3	3	0	4	6	20	31	5	17	4	7	26	36	4	7	2	6	22
VIT_18s0117g00130	903	966	1056	757	3164	1826	675	978	2240	1149	2238	1447	927	967	1481	973	2567	1332	705	527	848	203	2107	1566	351	153	668	43	1129	1636	700	79	737	86	1362	1778	718	1038	1329	1019	3398	1462	904	807	1057	848	3055	1873	1077
VIT_18s0117g00080	258	334	56	63	65	61	260	435	84	62	32	55	355	389	86	79	97	68	235	147	52	11	22	11	121	102	90	3	16	8	212	18	60	3	15	17	248	345	96	87	101	73	327	313	70	75	66	77	279
VIT_18s0117g00070	228	185	213	140	203	116	216	264	326	109	173	82	238	219	249	143	261	115	260	107	119	25	45	8	136	55	163	3	34	17	246	11	139	6	37	23	171	210	354	137	251	84	257	174	203	121	277	140	249
VIT_18s0117g00060	299	207	158	120	181	132	268	296	282	128	172	129	331	247	250	144	244	150	356	105	163	24	81	41	194	65	186	6	51	40	366	12	183	4	61	29	234	192	284	134	261	141	345	214	194	147	221	183	319
VIT_18s0117g00050	273	280	94	78	116	120	263	389	135	86	98	112	394	339	132	119	154	131	322	101	92	6	67	21	183	48	111	3	47	26	356	15	116	0	48	23	234	205	170	109	187	137	349	300	113	109	119	151	323
VIT_18s0117g00040	23	25	8	5	10	17	30	31	11	8	11	13	28	27	16	12	11	15	24	8	12	1	8	2	21	4	9	0	5	4	28	5	10	0	5	2	12	17	13	10	18	16	25	21	16	11	16	22	39
VIT_18s0117g00030	18	9	13	3	7	5	16	13	5	1	4	5	16	16	6	3	10	10	19	4	5	0	4	0	8	2	17	0	2	2	16	1	13	0	5	1	22	9	10	0	6	7	25	8	9	3	4	3	30
VIT_18s0089g01420	32	123	4	28	5	61	28	126	3	59	5	59	49	151	8	66	6	72	28	74	2	9	3	19	7	25	2	7	3	29	17	8	3	4	3	22	17	70	8	72	19	71	40	121	3	49	6	91	36
VIT_18s0089g01390	113	231	32	140	45	168	81	255	50	111	35	153	140	269	44	175	28	147	117	139	22	52	19	83	64	89	18	6	16	98	105	30	15	16	20	97	73	178	64	176	47	170	85	206	27	101	44	183	123
VIT_18s0089g01260	2	1	3	12	10	21	3	5	16	9	7	14	6	5	7	10	12	12	2	5	8	9	16	19	1	2	6	0	9	19	5	0	12	1	8	14	1	4	8	11	10	17	6	6	4	15	15	12	3
VIT_18s0089g01230	0	0	0	4	0	9	0	0	1	8	2	15	1	1	0	4	0	7	1	0	0	1	0	7	0	0	0	0	1	6	0	0	0	0	0	4	1	0	0	0	1	7	3	0	0	2	0	6	2
VIT_18s0089g01210	54	247	24	104	59	179	51	179	51	113	32	172	74	224	39	129	28	157	55	111	15	9	7	55	18	50	9	6	4	52	37	9	8	5	6	62	38	189	42	127	46	190	61	189	29	107	55	220	84
VIT_18s0089g01170	736	2347	81	396	42	324	474	1966	74	343	31	304	679	2143	112	462	39	263	1241	1989	121	354	53	229	492	1157	119	56	48	326	1191	336	126	151	57	296	372	1697	163	471	78	330	604	2012	56	285	34	357	757
VIT_18s0089g01140	0	2	0	0	8	4	3	2	2	0	1	1	0	2	2	1	1	0	0	0	1	0	0	0	0	0	0	0	0	0	0	0	0	0	0	0	2	0	3	0	1	1	2	5	4	0	3	0	5
VIT_18s0089g01030	10	2	8	0	44	3	11	4	11	0	10	1	11	2	15	2	23	0	21	10	34	0	46	6	3	0	25	0	32	5	23	0	23	0	41	8	3	4	17	0	34	1	9	5	11	0	23	1	5
VIT_18s0089g01020	26	28	16	4	16	3	24	36	15	6	13	4	42	48	20	6	11	3	20	7	6	0	22	3	11	3	13	0	16	2	30	0	7	0	6	1	20	22	13	6	23	7	40	27	8	3	14	3	29
VIT_18s0089g01010	211	170	53	20	66	39	156	197	86	43	48	26	144	210	73	51	37	17	140	39	50	2	84	14	73	18	79	1	57	29	119	5	67	1	62	19	157	196	96	25	77	32	196	201	67	29	67	40	170
VIT_18s0089g01000	34	12	8	3	13	1	27	36	36	2	20	4	39	43	23	1	21	4	25	1	21	0	25	0	18	4	25	0	16	0	38	0	24	0	16	0	30	25	30	4	25	3	36	21	20	1	25	4	39
VIT_18s0089g00980	6	0	1	1	2	0	2	1	3	0	6	0	11	1	0	0	2	0	6	1	6	0	8	0	6	0	9	0	5	0	5	0	4	0	4	1	0	0	2	0	4	0	4	3	2	0	5	1	2
VIT_18s0089g00970	6	4	1	0	1	0	7	2	1	0	1	0	4	7	2	0	1	0	9	1	1	0	3	0	2	0	1	0	1	0	12	0	3	0	0	0	3	3	2	0	4	0	12	7	1	0	1	0	9
VIT_18s0089g00920	2011	1512	1598	693	3144	567	1545	1938	2800	497	2478	490	2170	1568	2621	749	3639	776	2061	1316	1556	447	2306	490	1129	654	1371	40	1681	699	2354	132	1390	87	2166	707	1346	1220	2248	772	3758	628	1858	1351	1692	596	3380	912	2084
VIT_18s0089g00650	1	0	0	2	0	6	0	0	0	5	1	1	1	2	0	1	0	1	0	0	0	0	0	1	0	0	0	0	0	0	0	0	0	0	0	0	0	2	0	1	0	0	1	2	0	1	0	6	0
VIT_18s0089g00630	8	4	7	4	31	53	4	16	9	36	21	59	8	11	2	3	17	52	0	0	0	0	2	0	0	0	1	0	0	1	0	0	1	0	0	0	3	10	6	10	54	66	9	9	1	10	32	102	6
VIT_18s0089g00600	72	30	38	40	37	84	22	47	52	78	43	72	66	29	60	61	53	59	12	8	11	4	14	3	6	3	14	0	15	11	13	0	12	0	12	4	49	25	57	47	62	63	59	35	47	49	42	77	29
VIT_18s0089g00590	85	78	60	38	82	107	63	83	90	53	76	68	67	92	63	49	56	64	17	7	8	2	18	10	11	1	13	0	6	6	13	0	11	0	10	10	44	63	73	42	112	72	85	78	46	43	69	119	63
VIT_18s0089g00570	9	14	11	6	10	15	6	16	17	16	11	7	13	3	12	10	8	4	0	1	1	0	5	1	1	0	1	0	0	2	2	0	4	0	1	1	7	18	5	13	7	14	11	11	9	10	21	17	11
VIT_18s0089g00550	22	10	7	2	6	3	10	21	10	4	11	1	26	23	14	3	14	0	99	41	88	6	109	69	42	19	82	1	76	57	107	3	83	0	75	56	8	11	9	1	9	3	18	19	15	0	11	3	22
VIT_18s0089g00520	46	48	20	11	29	29	31	52	43	17	49	30	60	80	41	16	46	31	209	105	162	55	225	164	154	73	189	1	152	165	269	13	191	9	201	130	35	48	40	14	57	33	52	34	39	12	44	31	37
VIT_18s0089g00510	1	31	0	4	0	1	0	13	0	6	1	6	0	31	1	7	0	4	0	9	0	5	0	11	0	2	0	0	0	11	0	5	0	1	2	5	0	29	0	6	0	3	1	28	0	5	1	11	1
VIT_18s0089g00460	2	10	0	14	1	34	3	12	3	33	1	41	0	17	1	12	0	33	1	2	1	4	0	7	0	4	1	0	0	7	4	1	1	1	1	6	0	10	1	22	1	43	3	16	0	21	2	66	2
VIT_18s0089g00450	3	6	2	9	2	43	2	12	1	19	3	23	3	20	2	11	2	34	0	1	2	2	1	8	0	1	0	0	0	20	1	0	2	1	2	6	2	10	1	9	1	44	2	18	1	9	3	38	2
VIT_18s0089g00410	455	32	1055	119	3568	620	501	125	2666	246	3001	511	471	87	1542	119	3641	498	847	101	1077	87	2887	1342	628	129	977	9	2161	1668	962	15	1279	50	2879	1867	575	66	1396	126	3771	414	595	71	1185	96	3191	605	638
VIT_18s0089g00400	23	75	3	22	2	22	13	63	2	24	2	31	28	77	2	30	1	35	15	48	1	9	0	8	17	47	2	1	0	14	13	6	2	0	0	25	14	46	3	37	2	38	14	70	2	22	3	34	26
VIT_18s0089g00310	2	11	0	1	0	3	1	2	1	4	2	3	1	11	0	7	0	4	0	0	0	2	0	0	0	0	0	0	1	0	0	0	0	0	2	0	1	13	0	5	6	3	1	6	1	3	1	7	1
VIT_18s0089g00190	0	0	0	0	0	0	0	0	0	0	0	0	0	0	0	0	0	0	0	0	0	0	11	1	0	0	0	0	1	1	0	0	0	0	6	0	0	0	0	0	0	0	0	0	0	0	0	0	0
VIT_18s0089g00180	0	0	3	4	2	17	1	1	7	13	2	18	0	0	6	3	7	44	0	0	0	0	4	12	0	0	0	0	1	4	0	0	1	0	1	2	0	0	3	3	2	21	0	0	2	6	8	20	2
VIT_18s0089g00170	0	0	0	0	0	5	0	0	2	4	0	0	0	0	2	1	1	5	0	0	0	0	2	7	0	0	0	0	1	2	0	0	1	0	2	4	0	0	1	0	1	3	0	0	0	1	0	3	0
VIT_18s0089g00160	3	0	39	88	47	364	2	0	77	203	64	394	1	0	88	94	102	765	10	0	39	18	262	787	0	0	61	6	80	711	5	0	42	20	107	559	6	0	41	79	76	379	1	0	57	132	82	356	0
VIT_18s0089g00140	8	2	24	28	27	187	6	1	26	77	22	145	1	1	36	47	109	382	0	0	1	0	4	19	0	1	4	0	1	22	1	0	0	1	4	11	7	1	24	45	37	222	1	0	15	48	41	143	8
VIT_18s0089g00050	2	0	0	0	3	0	1	2	1	0	0	0	4	0	1	0	0	0	2	2	2	0	0	0	2	0	0	0	1	0	0	0	1	0	2	2	0	0	1	0	0	0	1	0	0	0	0	0	3
VIT_18s0089g00040	1	0	3	0	1	0	5	2	2	2	0	0	6	7	1	0	2	0	1	5	0	0	2	4	5	0	1	0	2	1	4	0	4	0	3	1	1	1	1	0	2	0	0	2	1	1	1	1	5
VIT_18s0089g00010	32	76	4	27	0	9	43	115	1	23	0	16	63	79	3	30	0	13	54	136	10	21	1	6	24	35	17	4	0	5	50	6	6	6	3	0	18	84	5	27	1	12	99	60	0	12	0	13	50
VIT_18s0086g00680	9	1	10	2	18	11	8	1	32	4	11	9	6	2	28	1	19	11	12	0	44	3	31	17	7	3	20	0	24	15	10	2	34	1	21	24	6	4	22	4	28	12	13	4	24	6	20	11	15
VIT_18s0086g00520	80	22	102	15	215	63	70	33	241	28	160	36	47	9	210	14	223	48	104	25	337	21	274	74	53	8	225	8	130	61	104	2	295	9	189	87	73	27	193	23	257	72	65	20	125	22	178	78	95
VIT_18s0086g00320	0	0	2	0	4	1	0	1	5	1	4	3	0	0	0	1	4	3	0	0	6	0	4	2	0	0	3	0	2	6	1	0	3	0	2	3	0	0	3	0	6	1	1	0	1	0	3	1	0
VIT_18s0086g00250	4	4	1	1	0	0	7	12	3	1	4	2	11	6	5	2	0	0	15	4	5	1	0	2	6	2	3	0	1	5	8	1	2	0	1	0	4	1	2	4	1	1	9	3	2	4	0	3	6
VIT_18s0086g00200	2	29	0	20	1	8	0	24	1	15	0	13	2	24	2	17	0	8	1	5	2	6	0	6	2	10	0	1	1	1	3	0	0	2	0	7	0	23	1	19	1	9	1	24	1	14	1	13	3
VIT_18s0086g00180	4	1	4	0	2	0	2	4	3	2	4	0	7	4	0	0	2	0	2	0	0	0	6	0	3	0	0	0	4	0	0	0	1	0	4	0	1	5	0	0	1	1	4	2	1	0	3	2	4
VIT_18s0076g00360	669	838	157	188	295	239	626	1137	229	230	191	221	559	715	230	229	217	219	1462	1718	241	164	387	371	747	1373	194	13	265	442	1549	303	159	43	316	480	477	884	204	210	264	217	727	802	147	171	234	215	975
VIT_18s0076g00340	2	0	0	0	2	8	0	1	1	4	1	8	0	1	1	3	0	3	2	3	1	4	7	10	1	1	3	0	5	12	2	0	1	0	4	18	0	0	3	4	1	5	1	0	1	0	2	5	1
VIT_18s0076g00250	62	313	5	11	12	12	90	410	8	12	5	9	104	449	4	22	11	14	143	264	14	7	46	25	89	175	13	0	44	9	162	27	8	4	44	16	48	164	8	21	4	16	91	341	3	11	9	13	96
VIT_18s0076g00210	12	96	2	17	1	27	19	72	2	22	1	19	13	107	6	28	0	21	30	101	4	15	2	28	8	29	4	0	2	32	22	6	1	2	4	27	11	74	3	28	3	24	13	88	3	28	2	24	13
VIT_18s0076g00100	0	0	0	1	0	0	0	0	2	0	0	0	1	0	1	0	0	1	48	17	18	5	48	8	22	13	30	0	31	14	42	2	27	1	50	16	0	0	0	0	0	0	0	0	0	0	0	0	0
VIT_18s0075g01040	39	40	24	15	26	15	23	34	29	24	11	10	29	31	24	25	11	16	61	44	37	4	19	19	39	12	65	4	20	22	52	4	32	0	27	13	40	51	49	16	26	13	38	32	17	21	28	15	21
VIT_18s0075g00710	16	15	20	31	62	31	12	17	41	31	45	31	26	25	26	22	41	27	14	20	28	11	39	48	10	5	24	0	34	56	15	0	17	5	39	59	16	13	32	24	48	35	22	19	21	19	47	23	21
VIT_18s0075g00560	5	3	4	1	14	16	2	6	15	9	4	21	8	11	7	11	9	13	10	7	9	2	13	20	12	1	11	1	7	21	5	0	7	1	7	33	8	5	13	8	8	12	13	6	5	4	10	16	5
VIT_18s0075g00520	22	18	42	16	155	41	18	9	98	22	115	36	21	37	64	23	136	27	41	47	117	13	246	75	21	11	123	1	145	116	50	7	135	2	201	77	14	14	51	13	162	38	25	24	37	17	120	44	34
VIT_18s0075g00480	27	87	16	67	15	144	24	67	25	112	21	158	22	82	32	79	28	131	34	44	11	15	10	66	19	17	10	1	7	93	30	1	9	1	10	87	17	53	18	80	31	141	34	61	15	58	15	166	34
VIT_18s0075g00350	2	1	3	0	12	3	2	2	11	1	12	0	4	3	3	5	5	2	7	1	11	0	22	16	6	0	7	0	20	15	7	0	9	0	27	15	2	0	7	0	11	3	2	0	9	1	14	3	6
VIT_18s0075g00270	1	67	0	7	0	6	0	39	0	13	0	7	2	63	0	11	0	7	1	23	0	3	0	1	0	22	0	0	0	0	0	4	0	1	0	0	1	42	0	14	0	5	0	63	0	6	0	8	2
VIT_18s0075g00260	1	0	0	0	0	0	0	0	0	0	0	0	0	0	0	0	0	0	2	1	1	0	1	0	0	1	1	1	1	1	2	0	2	1	2	2	0	0	0	0	0	0	0	0	0	0	0	0	0
VIT_18s0075g00090	3	3	2	0	1	0	4	2	2	0	1	0	3	2	1	0	1	0	7	4	7	3	19	9	5	5	5	0	20	17	6	1	11	0	19	9	1	0	0	0	0	0	2	2	0	0	0	0	1
VIT_18s0075g00080	0	0	0	0	0	0	0	0	0	0	0	0	2	1	0	0	0	0	4	1	2	2	5	4	2	0	3	0	8	7	6	0	1	0	7	9	1	0	1	0	1	0	3	0	0	0	0	0	2
VIT_18s0075g00070	2	0	0	1	1	3	1	1	0	0	7	1	2	2	0	2	0	0	2	7	2	1	14	5	1	2	1	0	4	22	5	0	4	0	8	13	0	1	0	1	2	3	0	3	0	0	2	2	0
VIT_18s0072g01250	0	0	0	0	0	0	0	0	0	0	0	0	0	0	0	0	0	0	0	1	0	0	0	0	0	0	0	0	0	0	0	0	0	0	0	0	0	0	0	0	0	0	0	0	0	0	0	0	0
VIT_18s0072g01230	0	2	0	2	0	4	0	1	0	6	0	7	0	4	0	3	0	6	0	0	0	1	0	1	0	0	0	0	0	1	0	0	0	0	0	1	0	2	0	1	0	2	0	0	0	2	0	10	0
VIT_18s0072g01110	12	3	3	1	5	0	6	8	7	0	0	0	3	2	0	3	1	0	6	16	4	0	0	0	9	5	1	0	5	0	8	1	1	0	2	0	6	3	4	1	1	0	11	5	0	1	1	0	10
VIT_18s0072g01040	144	217	39	58	49	77	132	206	59	89	40	97	179	237	59	88	40	98	164	184	107	27	80	120	106	65	72	6	51	104	176	15	68	5	67	102	114	209	80	95	74	82	188	205	56	60	43	117	165
VIT_18s0072g01030	1	2	0	1	5	1	3	1	4	2	5	3	5	2	5	2	5	4	8	9	15	4	36	17	10	7	12	0	22	11	16	4	21	2	19	22	3	4	3	1	8	6	1	3	4	0	5	2	1
VIT_18s0072g01010	59	39	289	119	1071	509	56	44	684	280	565	351	111	47	356	162	762	325	77	30	342	69	952	608	41	15	198	4	617	589	85	4	286	14	807	760	44	29	328	140	838	322	78	41	297	159	855	401	93
VIT_18s0072g00990	25	40	2	14	1	36	9	42	4	46	3	43	14	68	2	32	1	20	20	23	2	4	0	34	10	9	0	1	1	24	11	4	1	0	0	17	7	29	1	21	4	12	26	36	2	24	2	70	13
VIT_18s0072g00980	1	5	0	1	0	1	0	0	0	3	0	0	0	8	0	1	0	1	2	7	0	0	0	5	1	0	0	0	1	6	3	0	0	0	0	2	0	4	0	2	0	1	3	5	0	2	0	4	0
VIT_18s0072g00970	112	230	34	96	45	126	67	202	42	101	30	136	114	223	36	130	28	106	143	150	24	68	22	79	65	81	26	6	10	90	147	28	21	19	21	67	66	164	51	103	40	138	102	181	25	93	35	171	99
VIT_18s0072g00950	37	35	71	32	205	82	33	39	146	56	136	56	46	52	102	37	162	72	41	24	78	13	245	69	34	15	67	2	150	91	45	7	105	5	217	99	30	36	81	34	197	74	56	38	73	24	177	84	45
VIT_18s0072g00850	0	0	0	1	1	6	1	0	1	0	3	6	0	0	2	2	3	7	0	1	0	0	2	3	0	0	0	0	0	4	1	0	2	0	1	3	0	0	0	2	0	5	1	0	1	2	5	6	0
VIT_18s0072g00840	73	154	45	89	88	231	57	141	118	138	68	219	81	174	72	132	95	159	82	119	77	45	104	236	34	39	86	6	69	304	86	11	69	13	70	239	50	123	86	134	111	204	85	174	55	118	76	222	89
VIT_18s0072g00820	0	13	0	2	0	0	0	8	0	0	0	0	2	32	0	1	0	0	5	7	0	1	0	0	0	5	0	0	0	0	2	0	0	0	0	0	0	14	1	2	0	0	1	18	0	1	0	0	1
VIT_18s0072g00800	2	1	3	1	9	4	2	3	3	2	7	1	8	2	5	0	11	1	0	0	3	0	13	12	1	0	2	0	11	15	3	0	3	0	12	8	1	2	6	1	17	1	3	2	1	1	11	0	5
VIT_18s0072g00660	14	5	35	0	21	0	10	9	51	1	20	0	17	8	61	0	20	1	57	2	71	0	24	0	29	3	53	0	9	0	56	0	40	0	8	0	18	4	70	5	41	1	7	8	44	1	22	0	15
VIT_18s0072g00540	0	0	14	1	66	9	0	0	41	1	64	14	1	1	9	1	63	10	2	0	4	0	8	8	0	0	2	0	8	8	1	0	0	0	12	9	2	0	6	0	69	4	0	0	8	1	88	13	3
VIT_18s0072g00440	114	99	60	33	121	68	80	115	114	39	91	56	119	111	86	45	94	79	211	125	127	25	194	94	131	45	135	5	124	129	219	7	114	3	165	136	77	97	102	49	155	66	114	114	61	31	115	91	101
VIT_18s0072g00260	0	0	1	1	7	5	0	1	1	1	6	5	0	0	1	0	1	0	1	2	2	6	7	15	0	0	2	0	13	17	3	0	1	0	2	13	0	0	0	1	2	0	5	0	1	0	5	13	0
VIT_18s0072g00220	17	17	15	9	48	35	13	25	39	17	28	25	13	24	18	11	35	23	12	9	17	10	54	43	7	10	34	0	31	26	10	0	24	1	53	31	9	18	27	14	72	33	10	20	23	13	47	39	18
VIT_18s0072g00160	8	78	1	38	5	76	6	34	4	57	7	35	5	54	5	49	5	24	37	186	10	324	31	445	18	94	15	47	19	533	16	25	10	116	16	419	4	48	2	32	1	33	5	61	4	38	1	73	8
VIT_18s0072g00150	28	36	9	16	0	0	21	23	3	12	2	8	37	26	9	11	1	5	113	93	20	4	12	11	48	35	53	2	6	11	67	15	28	1	13	7	24	28	34	20	2	5	40	29	11	14	5	4	27
VIT_18s0041g02430	2	4	2	1	0	4	5	4	0	4	0	6	1	2	4	4	2	2	2	0	0	1	0	4	1	2	0	0	0	1	1	0	0	0	0	4	3	6	0	2	0	10	7	3	2	1	1	9	5
VIT_18s0041g02410	66	40	12	34	3	65	37	72	13	57	3	79	73	52	19	48	5	40	15	27	4	11	1	23	15	15	5	1	0	15	25	2	2	1	3	20	29	40	17	40	18	51	63	56	9	37	5	88	56
VIT_18s0041g02400	11	2	7	4	8	6	2	3	10	10	10	7	18	4	11	6	9	8	5	1	3	0	6	1	1	0	2	0	2	3	4	0	1	0	3	0	7	5	10	3	16	12	8	6	10	4	11	11	6
VIT_18s0041g02390	17	19	15	2	13	17	12	12	12	6	18	8	12	16	24	4	16	11	2	4	3	1	2	2	3	0	1	0	6	0	1	0	0	0	3	2	12	12	11	2	16	9	17	17	10	2	19	7	14
VIT_18s0041g02380	0	0	0	0	1	0	0	0	0	0	0	0	1	0	1	0	0	1	0	2	0	0	6	6	0	0	3	0	3	8	2	0	2	0	4	1	0	1	0	0	0	0	0	1	0	1	0	0	0
VIT_18s0041g02310	0	0	0	0	0	0	0	0	0	0	0	0	0	0	0	0	0	0	3	3	1	0	2	3	2	0	1	0	0	3	0	0	1	0	3	2	0	0	0	0	0	0	0	0	1	0	0	0	0
VIT_18s0041g02240	3	4	1	1	7	5	1	2	4	0	1	3	1	4	2	0	1	1	0	0	0	0	0	1	0	0	0	0	2	1	1	0	0	0	0	0	0	3	2	1	7	1	2	3	0	1	1	0	2
VIT_18s0041g02200	0	0	0	0	0	0	0	0	0	0	0	0	0	0	0	0	0	0	8	1	1	0	0	0	1	2	0	0	1	1	2	0	1	0	0	0	0	0	0	0	1	0	2	0	0	0	0	0	0
VIT_18s0041g02180	13	10	13	6	26	3	6	16	28	9	22	3	11	13	10	9	25	8	6	4	1	0	0	0	4	2	2	0	0	1	2	0	0	0	2	0	8	4	13	3	40	8	17	8	21	4	20	9	13
VIT_18s0041g02120	190	150	239	126	362	296	138	187	431	214	356	265	242	216	282	151	303	283	351	113	270	53	409	278	144	40	316	3	395	312	259	7	320	11	475	329	149	139	321	137	377	257	226	164	235	110	334	296	170
VIT_18s0041g01940	18	21	10	10	32	21	14	27	31	16	19	18	16	26	29	9	36	7	41	16	36	7	84	48	18	8	42	2	51	22	40	4	40	3	63	33	12	15	17	7	37	21	22	28	9	9	30	26	22
VIT_18s0041g01890	67	55	69	59	178	215	46	90	136	104	133	157	78	90	100	93	138	116	46	53	64	12	123	129	21	19	72	3	94	166	45	3	78	4	105	137	48	73	116	76	181	162	75	71	65	72	158	186	60
VIT_18s0041g01880	31	28	42	16	161	101	21	18	138	46	101	167	61	5	50	33	70	98	13	1	31	3	194	393	5	1	20	0	252	535	7	0	25	8	252	880	21	4	48	10	156	112	76	2	54	12	134	100	66
VIT_18s0041g01740	0	1	1	1	2	6	2	0	0	2	1	0	1	4	1	0	1	2	1	0	0	0	11	4	3	1	3	0	9	3	2	2	0	0	5	3	0	0	0	1	3	5	0	1	0	3	1	4	0
VIT_18s0041g01680	31	29	20	27	31	58	20	30	37	29	27	45	30	36	35	42	21	51	39	21	49	17	77	83	19	2	56	0	75	95	36	2	50	0	76	97	23	25	27	32	34	79	24	28	23	20	23	53	34
VIT_18s0041g01650	2	7	2	6	3	6	5	3	6	3	1	5	6	3	2	4	1	10	6	3	16	8	16	23	4	5	12	0	14	27	9	0	14	0	36	19	1	1	3	5	3	7	3	2	4	4	1	10	0
VIT_18s0041g01640	7	3	3	1	2	5	4	8	1	1	1	2	11	4	5	2	0	4	1	2	2	3	1	6	6	2	4	0	0	1	3	0	3	0	2	2	7	8	4	3	5	5	7	1	4	1	2	4	7
VIT_18s0041g01630	9	10	5	1	3	5	6	8	8	5	4	2	14	13	2	2	2	4	28	22	23	13	16	13	17	11	18	0	9	19	32	1	12	1	7	19	7	11	7	2	6	6	11	10	4	4	0	1	18
VIT_18s0041g01620	82	69	31	15	28	29	45	57	44	38	23	41	98	51	32	41	25	22	143	86	94	26	58	65	64	38	74	3	51	97	135	6	60	4	52	75	74	40	23	32	24	37	60	68	39	27	35	41	41
VIT_18s0041g01610	2	3	4	3	4	1	3	9	5	1	2	0	3	3	0	1	3	2	0	0	2	0	1	2	4	1	2	0	0	0	1	0	3	0	0	1	3	3	4	1	2	1	7	5	1	1	1	0	6
VIT_18s0041g01470	1	2	0	2	0	2	0	0	0	1	0	2	1	2	0	1	0	1	4	2	1	0	3	5	1	0	2	1	4	3	1	0	3	0	1	4	1	2	0	1	0	2	0	3	0	1	0	3	1
VIT_18s0041g01440	1	8	1	1	1	8	0	4	1	4	1	6	4	10	2	2	1	5	1	2	0	1	0	1	1	0	2	0	0	3	2	0	0	1	0	3	0	7	0	4	0	8	2	10	0	0	1	8	1
VIT_18s0041g01350	471	749	130	134	217	104	384	927	194	156	161	84	588	965	153	176	164	81	642	788	190	49	242	54	431	288	158	9	152	53	540	52	197	8	199	39	349	599	192	180	251	103	528	813	133	174	185	122	536
VIT_18s0041g01340	10	16	9	1	20	13	4	7	14	4	17	3	18	9	14	4	15	10	18	8	9	0	32	7	7	2	14	0	23	10	5	0	8	0	27	4	7	10	7	6	26	5	9	8	12	5	27	12	9
VIT_18s0041g01230	620	1508	454	670	160	125	294	783	243	238	106	140	322	663	119	683	135	160	1510	2086	156	146	207	250	306	549	1042	53	152	347	630	104	692	169	185	295	693	1997	1058	543	162	128	616	1180	173	204	140	151	513
VIT_18s0041g01220	21	110	5	42	2	102	31	104	5	64	0	96	42	119	10	62	3	93	32	30	3	15	0	48	11	24	1	2	1	52	28	8	5	4	2	36	12	81	13	57	13	116	19	83	4	54	8	131	25
VIT_18s0041g01110	0	2	2	2	5	3	2	4	13	4	4	4	1	1	4	1	4	1	14	2	8	5	15	17	1	6	3	0	12	22	5	0	9	0	11	27	0	2	3	5	4	3	3	4	1	3	3	7	1
VIT_18s0041g01040	0	6	0	0	1	1	0	7	0	1	0	1	0	16	0	0	0	0	0	5	0	1	0	2	0	7	1	0	0	0	0	1	0	0	0	0	0	5	0	1	0	0	1	13	0	0	0	0	0
VIT_18s0041g00930	2	7	0	0	0	0	0	16	0	0	0	0	2	12	0	0	0	1	0	6	0	0	0	0	0	5	0	0	0	0	1	1	0	0	0	0	1	6	2	2	0	0	1	12	0	1	0	1	1
VIT_18s0041g00920	3	2	0	0	0	0	0	4	0	0	0	0	0	3	0	3	0	1	0	1	0	0	0	0	2	4	0	0	0	1	0	0	1	0	0	1	0	4	0	0	0	1	2	5	0	0	0	0	0
VIT_18s0041g00840	0	3	0	0	0	0	1	3	0	0	0	0	1	12	0	0	0	0	1	1	0	0	0	0	1	0	0	0	0	0	1	0	0	0	0	0	0	1	0	0	0	0	0	5	0	2	0	0	0
VIT_18s0041g00830	0	0	0	0	0	0	0	4	0	0	0	0	0	0	0	0	0	0	2	4	0	0	2	0	0	6	0	0	0	0	1	0	0	0	1	1	1	0	0	0	0	0	0	1	0	0	0	0	0
VIT_18s0041g00740	122	78	229	196	472	292	114	96	462	230	392	258	127	83	342	154	598	273	94	24	120	122	170	115	50	44	102	5	94	125	132	8	116	31	115	84	121	95	332	149	534	232	126	73	219	138	531	316	177
VIT_18s0041g00730	455	391	811	779	2230	1675	377	482	1931	1263	1440	1342	584	505	1290	974	1688	1281	454	307	962	317	2159	1877	263	113	815	26	1413	2102	508	27	940	86	1807	2352	332	362	1092	944	2182	1327	526	366	822	706	1954	1522	542
VIT_18s0041g00720	14	10	44	13	74	79	14	19	66	36	31	44	13	15	44	32	54	53	14	7	25	6	65	65	9	4	38	1	46	74	16	1	32	1	53	75	15	6	40	30	62	45	13	10	26	21	68	52	15
VIT_18s0041g00710	0	24	1	28	17	21	1	13	1	21	16	27	1	26	2	31	21	21	0	26	3	75	13	17	0	28	4	4	12	52	0	3	2	24	15	28	0	14	1	36	19	17	1	24	1	16	31	27	2
VIT_18s0041g00700	0	2	0	0	0	0	1	7	0	0	0	0	1	5	0	0	0	0	0	1	0	0	0	0	0	0	0	0	0	0	0	0	0	0	0	0	1	1	0	0	0	1	0	8	0	0	0	0	1
VIT_18s0041g00690	0	8	1	0	3	3	1	3	1	1	1	0	5	8	0	0	0	3	0	2	0	0	1	2	0	3	0	0	0	4	3	0	0	0	5	0	0	6	0	0	0	2	0	5	1	0	0	1	2
VIT_18s0041g00670	166	225	50	68	58	169	155	283	82	120	66	140	208	276	100	114	77	190	154	145	74	29	63	111	95	37	27	8	29	119	178	17	43	8	44	104	121	170	97	104	73	160	203	228	66	89	74	200	198
VIT_18s0041g00630	34	15	53	1	172	12	24	24	140	6	118	8	43	34	100	5	160	5	8	3	51	1	143	11	7	4	66	0	76	21	9	0	83	0	95	23	15	19	73	7	180	8	24	36	51	6	144	15	26
VIT_18s0041g00600	4	7	7	0	28	2	1	6	13	1	24	1	1	4	6	1	21	0	1	1	6	1	21	1	4	3	13	0	10	2	0	0	3	0	15	0	3	3	2	0	33	1	2	6	9	0	26	1	2
VIT_18s0041g00590	3	2	41	0	57	5	4	0	92	1	52	9	9	1	35	2	61	8	0	1	17	0	63	31	0	0	8	0	70	43	2	0	17	1	76	92	8	0	50	1	76	16	10	0	46	0	56	6	8
VIT_18s0041g00580	18	17	291	22	1423	528	18	17	994	88	960	410	41	10	369	32	1198	364	1	0	183	29	1088	818	2	0	68	2	768	1313	7	0	190	7	993	1606	20	10	301	21	1284	335	32	5	361	24	1257	486	35
VIT_18s0041g00570	15	9	20	6	37	12	19	22	56	5	46	8	16	11	42	8	41	9	1	1	3	0	6	1	1	0	3	0	3	0	2	0	2	0	7	1	9	10	38	14	51	11	13	14	23	10	45	12	16
VIT_18s0041g00560	56	18	87	22	73	25	78	47	177	28	94	22	94	32	183	21	118	34	1	0	16	1	14	4	0	0	15	1	3	1	1	1	26	0	10	2	53	35	116	32	92	19	85	17	96	19	119	42	95
VIT_18s0041g00550	4	6	0	0	0	0	2	9	0	0	0	1	7	11	0	0	0	0	1	3	0	0	0	1	0	1	0	0	0	0	1	1	0	0	0	0	0	7	0	0	0	0	4	12	0	1	0	0	8
VIT_18s0041g00520	2	6	0	2	0	0	1	4	0	1	0	4	1	4	0	5	0	0	1	9	1	2	0	6	0	3	1	1	0	8	1	1	0	1	0	6	1	3	0	3	0	6	0	7	0	2	0	2	1
VIT_18s0041g00510	1	4	0	1	0	1	1	3	0	0	0	2	0	6	0	1	1	0	6	11	5	0	0	8	5	4	2	0	2	3	3	2	1	0	0	5	2	4	0	2	0	1	2	5	0	1	0	0	1
VIT_18s0041g00500	1	0	0	0	0	0	0	4	0	0	0	0	3	1	0	1	1	0	1	4	0	0	0	0	1	4	1	0	0	4	1	0	0	0	0	0	0	1	1	0	1	0	0	1	1	0	1	1	2
VIT_18s0041g00490	44	185	9	74	14	78	46	182	16	81	8	100	59	176	16	80	9	140	85	145	36	39	33	131	51	66	17	2	23	134	107	15	22	9	18	126	22	126	20	92	17	92	31	172	10	71	13	136	46
VIT_18s0041g00480	5	9	2	1	5	2	7	9	6	3	5	3	9	16	3	3	5	1	2	2	0	0	0	0	0	2	0	0	0	0	3	0	0	0	0	1	3	7	3	1	8	6	9	12	4	6	7	4	3
VIT_18s0041g00440	10	14	8	5	11	9	7	22	9	10	9	9	9	20	13	6	14	7	0	0	0	1	0	0	0	0	1	0	0	0	0	0	1	0	0	0	7	14	7	7	18	7	5	18	6	6	15	10	14
VIT_18s0041g00430	1909	2206	2491	1456	6652	3149	1594	2403	5216	1904	5455	2281	1929	2107	3492	1879	6242	2557	1571	1389	2519	428	4592	1671	977	730	2574	92	3037	1862	1928	169	3034	136	3662	1874	1278	1714	3264	1700	7761	2558	1990	1818	2545	1376	6887	3350	1987
VIT_18s0041g00390	427	339	4	0	3	0	389	571	5	0	5	0	379	544	1	0	3	0	357	74	18	0	17	1	256	79	23	0	15	2	586	0	15	1	17	0	152	128	10	0	7	0	429	397	4	0	8	0	388
VIT_18s0041g00370	309	272	3	0	1	1	303	461	3	0	4	0	312	451	2	0	2	0	110	45	8	0	10	0	90	36	14	0	7	0	179	4	5	1	1	0	158	97	8	0	5	0	397	320	5	0	6	0	377
VIT_18s0041g00350	5	9	0	4	4	14	3	12	0	9	2	10	3	19	1	8	0	11	4	16	0	4	5	7	4	7	0	0	2	10	11	0	0	0	0	16	0	9	1	10	7	7	1	8	1	10	1	21	7
VIT_18s0041g00340	0	0	0	0	0	0	0	0	0	0	0	0	0	0	0	0	0	0	6	0	4	1	3	2	3	1	3	0	3	6	4	0	2	0	3	0	0	1	0	0	0	0	0	0	0	0	0	0	0
VIT_18s0041g00250	4	18	2	7	2	14	3	16	2	14	0	21	4	23	4	18	3	21	0	5	0	1	1	1	3	4	0	0	0	2	0	0	2	1	1	3	1	7	3	16	3	15	8	12	1	5	1	12	2
VIT_18s0041g00230	0	1	1	0	0	0	1	2	0	1	0	0	1	6	0	1	1	1	0	1	1	0	0	0	0	1	0	0	0	0	0	0	0	0	1	0	0	2	1	1	0	1	0	3	0	1	0	1	0
VIT_18s0041g00220	0	2	0	0	0	1	0	1	0	0	0	0	0	2	0	4	0	3	0	0	0	0	0	1	0	0	0	0	0	0	0	1	0	0	0	0	0	3	0	0	0	2	0	4	0	1	0	0	1
VIT_18s0041g00210	1	3	0	2	0	4	0	1	0	3	0	1	1	2	0	1	0	7	0	1	0	0	0	0	0	0	1	1	0	1	0	0	0	0	0	0	0	2	0	1	0	2	0	3	0	1	0	3	0
VIT_18s0041g00200	0	9	0	3	1	10	0	10	2	7	1	6	1	11	0	2	0	8	1	2	0	1	2	1	0	0	2	0	1	0	0	1	0	0	0	0	2	3	1	4	0	5	4	7	1	2	0	11	3
VIT_18s0041g00190	13	22	6	9	3	24	6	21	5	22	4	28	9	24	5	15	4	26	0	0	0	2	0	2	0	1	0	0	0	6	0	0	1	2	1	2	13	14	4	24	4	33	9	28	2	6	9	27	9
VIT_18s0041g00170	1	2	3	1	0	2	0	3	0	6	2	1	3	4	2	1	0	0	5	13	1	4	2	8	9	5	0	0	3	9	6	6	2	0	1	7	0	3	2	4	0	3	1	5	0	4	0	2	3
VIT_18s0041g00160	0	2	0	1	0	1	1	9	2	1	0	2	3	5	0	2	0	0	5	8	3	4	3	7	4	0	1	0	1	6	7	0	1	1	0	7	0	4	2	3	0	1	2	6	0	1	0	1	0
VIT_18s0041g00090	38	22	2	0	1	0	45	38	3	0	1	0	48	31	5	0	3	0	97	5	22	0	8	1	62	7	25	0	4	2	110	0	16	0	3	0	31	20	4	0	3	0	60	30	5	0	4	0	52
VIT_18s0001g15730	29	4	4	6	3	11	8	4	3	5	2	7	15	6	6	3	3	1	28	10	1	3	1	5	24	8	2	0	2	0	55	4	5	0	0	1	9	3	4	8	3	1	15	2	1	1	2	7	23
VIT_18s0001g15720	34	18	7	3	9	1	25	19	13	1	2	3	38	16	9	3	6	1	45	13	2	2	2	1	15	4	4	0	0	1	40	1	4	0	0	0	19	11	11	5	8	0	36	13	7	2	6	4	26
VIT_18s0001g15700	3	17	2	4	3	7	6	19	1	5	0	5	11	14	1	4	3	8	6	7	1	2	2	3	1	4	0	0	0	5	3	1	0	1	1	3	2	10	2	8	0	6	1	15	0	4	3	7	3
VIT_18s0001g15660	4	49	0	18	0	84	1	44	2	48	0	41	1	48	3	15	0	30	1	11	3	22	1	135	1	3	1	1	0	128	0	3	0	4	0	79	0	29	1	15	0	21	1	33	1	22	2	139	0
VIT_18s0001g15650	14	128	3	22	0	116	10	139	3	53	0	82	21	157	2	40	2	132	22	28	0	7	0	35	6	18	1	0	0	30	11	9	3	1	0	25	12	106	1	28	1	89	17	136	0	35	0	157	13
VIT_18s0001g15640	92	952	15	382	2	640	58	759	11	498	6	634	102	994	20	491	5	587	117	630	4	79	3	261	67	395	10	9	2	310	65	99	16	29	1	268	61	747	28	432	10	511	94	816	8	407	4	897	105
VIT_18s0001g15560	16	51	18	30	38	63	12	47	34	50	33	58	24	54	14	33	45	58	14	20	4	8	20	18	8	10	5	0	8	34	10	2	5	2	16	37	6	39	27	31	51	63	18	53	11	25	43	77	18
VIT_18s0001g15550	4	32	0	6	0	6	0	32	0	10	0	11	5	53	0	9	0	11	1	5	1	2	0	3	2	1	0	0	0	2	3	0	0	0	1	0	2	38	0	15	0	5	0	32	0	13	0	19	1
VIT_18s0001g15530	4	8	6	12	21	13	4	12	16	8	11	17	10	6	12	9	12	4	1	2	15	12	22	17	2	0	9	1	18	22	4	2	5	1	16	23	3	6	9	14	20	15	7	8	7	7	16	12	2
VIT_18s0001g15520	5	39	3	6	3	16	3	22	3	17	2	7	7	41	3	19	4	8	3	11	4	3	3	10	2	4	0	0	3	4	1	2	2	1	7	6	2	24	6	11	8	11	4	37	1	5	3	20	6
VIT_18s0001g15460	14	50	121	77	544	252	26	61	384	170	431	240	14	45	197	110	346	220	10	17	101	19	274	149	7	13	105	2	199	225	12	1	102	4	217	308	17	67	186	101	472	202	20	49	147	84	503	275	34
VIT_18s0001g15410	144	201	31	4	119	7	221	274	68	12	79	6	170	265	42	17	74	8	240	90	268	12	407	55	168	61	268	1	149	21	238	10	275	3	186	30	98	182	64	14	95	7	178	220	23	12	105	26	217
VIT_18s0001g15390	4	2	15	1	27	0	6	2	40	2	28	0	5	7	22	2	34	2	7	0	51	0	200	21	1	0	37	0	125	26	4	0	48	0	170	34	4	4	22	1	31	2	6	4	22	0	19	1	4
VIT_18s0001g15360	38	118	4	33	5	92	35	132	3	38	4	70	33	119	5	66	4	71	64	82	4	10	3	41	26	34	3	1	5	40	46	12	3	1	4	31	15	120	11	54	3	95	37	93	4	45	8	87	33
VIT_18s0001g15340	2	2	3	1	7	2	1	2	9	5	6	1	2	0	4	5	6	3	1	1	5	0	3	4	0	0	1	0	6	6	1	0	5	1	3	5	2	1	5	4	11	0	3	3	1	2	2	4	1
VIT_18s0001g15330	12	150	2	71	1	138	12	150	5	122	3	125	22	208	6	140	3	139	2	33	0	7	1	37	5	23	1	3	1	43	4	13	1	3	0	38	3	106	6	158	3	141	21	124	6	93	4	229	9
VIT_18s0001g15310	46	380	3	139	2	219	31	317	8	164	2	229	56	419	6	199	3	204	54	211	2	28	1	56	29	63	5	7	0	49	36	32	4	5	0	61	20	306	11	181	7	313	33	308	4	128	3	277	48
VIT_18s0001g15250	5	6	10	2	0	0	6	6	4	3	0	0	2	1	5	2	0	1	64	15	8	3	0	0	11	4	16	0	0	0	17	1	14	2	0	0	5	7	18	1	0	2	6	7	5	5	1	1	8
VIT_18s0001g15230	0	21	2	1	0	2	0	17	0	5	0	2	0	9	0	4	0	3	0	3	0	2	0	5	0	7	0	0	0	4	0	2	0	4	0	3	2	17	0	7	0	1	1	35	0	10	0	12	1
VIT_18s0001g15220	18	598	4	123	0	180	11	397	0	152	1	111	20	671	1	134	0	89	15	346	3	63	0	186	10	239	4	11	0	185	1	44	2	36	0	96	9	565	0	111	2	71	9	727	2	146	2	236	19
VIT_18s0001g15130	23	161	13	79	2	70	5	69	6	89	0	42	10	83	4	97	0	30	56	90	5	138	5	164	7	25	10	5	1	64	11	2	3	17	1	25	20	111	27	50	2	30	15	133	6	76	3	127	7
VIT_18s0001g15120	5	25	0	5	0	12	1	22	1	9	0	7	7	31	0	6	0	11	4	10	3	0	0	18	5	2	0	0	2	15	4	1	1	0	1	5	1	11	0	7	1	12	1	11	0	4	0	13	2
VIT_18s0001g15020	3	6	4	4	34	13	0	5	19	3	20	5	3	4	11	2	20	8	6	0	18	0	30	8	3	0	7	0	21	7	3	0	3	0	21	10	3	3	11	2	19	3	2	1	8	3	14	9	4
VIT_18s0001g15010	437	313	364	189	864	466	371	379	821	264	497	328	368	337	502	237	552	320	530	325	675	124	1143	623	305	125	630	19	752	846	509	22	706	28	905	908	309	274	503	225	691	333	467	312	339	211	710	455	487
VIT_18s0001g15000	120	220	36	47	46	36	101	221	46	48	31	41	144	247	58	43	49	30	149	136	33	17	42	77	91	83	48	2	39	67	155	12	37	4	25	50	78	174	48	46	61	26	124	190	31	42	36	54	108
VIT_18s0001g14980	22	117	0	5	0	3	14	110	0	9	1	8	28	166	0	19	1	4	11	31	0	2	1	2	22	38	0	0	0	6	5	5	0	1	1	3	22	123	0	12	0	6	15	130	0	12	2	4	26
VIT_18s0001g14920	1	25	1	12	0	34	0	9	2	19	0	34	0	19	0	19	0	30	0	8	0	3	3	26	0	3	1	0	1	23	0	0	1	3	2	23	0	15	0	23	0	37	0	17	2	9	0	39	0
VIT_18s0001g14910	4	159	0	174	2	142	2	112	2	182	0	121	6	235	4	235	4	113	4	112	1	91	2	73	1	52	1	5	0	61	4	24	2	18	2	45	3	209	5	250	4	152	10	170	2	163	5	132	11
VIT_18s0001g14810	0	27	0	10	0	3	0	19	0	8	0	4	0	17	0	9	0	2	0	8	0	0	0	0	0	3	0	0	0	0	0	0	0	0	0	1	1	33	0	21	0	7	0	28	0	10	0	3	0
VIT_18s0001g14800	1	55	1	292	0	173	0	38	0	391	0	245	0	44	1	432	0	100	0	3	0	13	0	3	0	4	4	0	0	7	1	0	0	2	0	4	0	64	3	409	2	254	0	55	0	284	0	160	0
VIT_18s0001g14790	6	1574	7	972	0	635	2	1054	12	1029	1	718	5	1676	8	1506	1	823	6	2513	15	1577	1	789	8	1893	6	161	0	1038	2	497	12	375	1	789	0	1417	8	1547	3	871	6	1544	10	1064	2	798	8
VIT_18s0001g14770	0	11	0	7	0	3	0	19	0	10	0	4	0	30	0	13	0	14	0	14	0	5	0	4	0	7	0	0	0	5	0	2	0	0	0	1	0	16	0	13	0	10	0	26	0	12	0	9	0
VIT_18s0001g14760	0	57	0	3	0	2	0	46	0	4	0	0	0	98	0	5	0	2	0	11	0	0	0	0	0	4	0	0	0	1	0	3	0	0	0	0	0	58	0	10	0	3	0	61	0	6	0	2	0
VIT_18s0001g14730	168	189	178	116	506	331	161	222	339	206	306	223	191	218	251	164	418	237	177	108	249	44	638	364	103	47	185	7	410	388	178	14	221	16	541	473	120	171	249	160	478	286	164	215	166	114	419	303	218
VIT_18s0001g14710	2	3	1	1	0	0	1	1	1	0	0	0	0	1	0	0	1	3	2	1	1	0	2	1	0	0	0	0	0	0	3	0	0	0	4	1	1	3	0	2	0	0	3	0	0	0	0	0	0
VIT_18s0001g14690	20	3	3	0	5	0	17	15	0	0	4	2	27	10	0	0	1	0	31	7	11	0	12	13	12	14	5	0	8	9	15	2	10	0	7	5	2	4	1	0	1	1	17	6	0	0	1	0	22
VIT_18s0001g14660	3	283	3	240	1	145	4	199	2	199	1	169	4	336	2	284	0	136	1	185	2	131	1	96	2	90	3	13	1	103	1	29	0	23	4	63	2	278	2	323	0	159	2	331	1	178	0	161	0
VIT_18s0001g14640	112	109	27	14	70	16	99	129	62	18	45	14	95	169	50	8	46	11	121	78	70	24	110	45	69	44	43	1	92	59	173	6	53	3	82	47	77	90	34	7	62	16	118	142	29	11	62	11	143
VIT_18s0001g14610	63	34	20	0	21	1	59	46	23	1	11	0	77	50	18	0	14	0	76	14	21	0	41	0	52	8	25	0	31	0	102	0	45	0	35	1	68	33	16	7	14	0	59	44	12	0	15	0	66
VIT_18s0001g14520	156	96	262	77	798	127	106	126	538	76	504	84	155	109	383	76	660	157	182	80	187	61	689	160	76	77	233	10	517	205	230	17	235	16	608	271	122	96	311	70	804	110	150	113	270	73	821	159	181
VIT_18s0001g14480	19	8	8	0	48	30	7	8	14	3	21	15	7	3	8	5	22	7	1	0	9	2	38	19	0	1	1	0	23	17	3	0	6	0	27	26	13	8	8	3	34	8	13	0	4	3	33	17	7
VIT_18s0001g14450	91	203	15	123	15	138	96	234	24	144	3	142	143	247	45	144	10	113	220	220	35	46	9	135	154	166	16	5	11	130	188	34	12	11	3	120	56	155	42	132	19	193	109	192	13	113	24	188	101
VIT_18s0001g14440	16	19	5	9	0	5	23	9	1	7	0	3	18	15	2	8	3	3	30	14	19	3	17	9	13	7	48	0	4	12	54	6	46	2	3	5	15	7	6	5	5	5	18	9	5	5	2	2	27
VIT_18s0001g14420	0	0	0	0	0	0	1	1	0	0	0	0	0	1	0	0	0	2	0	0	1	0	0	1	0	0	2	0	1	6	0	0	1	0	1	0	0	0	0	0	0	0	0	1	0	0	0	0	0
VIT_18s0001g14410	62	125	23	69	31	96	33	103	39	82	18	82	52	125	42	98	25	92	57	80	28	21	39	128	26	35	22	4	23	118	47	5	32	7	36	88	36	94	46	78	31	80	73	128	25	85	35	118	55
VIT_18s0001g14360	2666	3834	369	762	177	405	2449	4287	431	575	166	441	3290	4025	647	1076	152	386	2108	3098	444	264	214	180	1029	1442	587	53	246	302	2047	280	386	81	253	263	2028	3264	763	974	375	544	2986	3415	358	783	215	515	3003
VIT_18s0001g14350	0	3	3	6	41	17	0	5	16	6	25	9	1	1	11	2	32	12	1	4	8	6	45	25	1	1	17	1	36	24	3	0	11	2	42	27	1	3	5	5	30	7	1	5	5	4	33	20	4
VIT_18s0001g14340	0	0	1	1	5	1	0	0	0	0	2	0	2	1	2	0	1	0	0	0	4	1	12	1	1	0	3	0	2	4	1	0	3	0	6	7	1	0	4	0	4	0	1	0	2	0	3	0	0
VIT_18s0001g14330	4	14	2	5	12	27	4	12	6	6	8	11	6	22	7	8	12	18	10	7	4	3	23	22	6	9	1	1	22	17	8	5	1	1	13	18	0	8	1	7	13	13	5	16	3	3	15	15	16
VIT_18s0001g14320	12	21	2	5	10	6	7	22	9	9	7	8	16	15	3	6	4	6	5	1	3	2	2	5	0	3	1	0	4	3	1	0	0	1	4	2	12	31	2	3	8	6	9	11	4	3	11	7	7
VIT_18s0001g14310	249	947	489	1668	1797	3038	197	747	1212	2439	683	2164	253	747	785	2103	720	2083	386	999	418	1185	591	2811	230	557	290	138	484	2873	423	133	349	358	568	2763	156	678	959	2107	1014	2391	279	710	443	1434	1010	2712	285
VIT_18s0001g14280	1	8	0	3	1	0	1	11	0	4	1	1	1	9	0	8	0	4	0	2	0	5	0	5	0	0	0	1	0	3	1	0	0	0	0	3	2	10	0	4	1	1	1	10	0	0	0	5	1
VIT_18s0001g14270	300	224	59	8	107	14	164	172	122	4	167	7	338	200	99	12	53	7	1077	207	644	12	301	8	546	99	629	5	303	13	1456	20	655	4	159	11	162	188	62	7	93	4	236	157	67	9	96	14	236
VIT_18s0001g14260	144	91	28	3	31	13	87	63	68	3	52	4	209	99	71	7	19	4	624	137	423	3	119	18	314	36	386	10	106	5	769	28	388	0	55	2	77	63	51	15	31	4	194	63	40	4	23	12	145
VIT_18s0001g14250	205	388	185	165	773	353	152	406	383	195	501	322	255	483	269	186	576	233	237	221	247	111	757	406	111	141	188	11	587	448	186	24	229	24	667	511	127	296	215	166	722	242	205	385	210	125	615	290	210
VIT_18s0001g14140	0	2	0	2	5	0	1	0	2	0	3	0	0	1	0	1	4	2	0	0	1	0	24	8	1	0	2	0	12	7	0	0	3	1	13	3	0	2	2	2	6	1	0	2	1	1	5	1	0
VIT_18s0001g14130	6	12	2	1	0	0	13	27	1	0	0	0	14	24	1	0	0	2	4	1	0	0	0	0	4	0	0	0	0	0	2	0	0	0	0	0	3	8	0	0	1	0	4	10	0	1	0	3	6
VIT_18s0001g14110	8	11	16	10	48	21	10	4	34	13	29	13	14	13	30	6	46	23	6	3	23	6	48	18	7	1	14	2	30	12	6	1	20	1	37	31	14	6	40	5	43	20	12	9	23	9	29	30	12
VIT_18s0001g14100	78	116	20	26	42	52	64	129	51	38	23	36	88	118	40	44	35	44	82	82	37	19	30	30	61	78	29	0	29	38	96	15	27	4	31	38	51	113	46	24	53	48	84	100	34	30	50	40	85
VIT_18s0001g14040	605	279	170	105	186	117	435	317	343	107	159	64	703	263	320	134	173	70	273	154	106	29	94	37	158	46	205	4	51	46	334	12	166	5	62	49	344	261	276	112	271	78	677	246	218	109	233	109	553
VIT_18s0001g13990	1	0	5	2	5	6	4	1	8	4	4	1	1	0	10	1	3	4	0	0	1	0	1	0	1	0	0	0	0	0	0	0	1	0	0	2	0	0	6	1	3	6	3	0	2	3	7	8	2
VIT_18s0001g13970	234	947	119	214	194	103	207	938	252	158	147	118	334	1107	202	314	113	98	315	923	231	131	234	128	192	414	228	13	206	160	261	75	206	21	230	138	166	804	179	266	223	117	284	891	125	218	171	131	286
VIT_18s0001g13960	4	4	0	4	1	1	5	6	0	0	0	1	4	6	0	0	0	1	2	0	1	0	0	0	0	0	2	0	0	0	1	0	0	0	0	1	2	5	1	1	0	0	4	3	1	1	0	0	9
VIT_18s0001g13940	3	3	6	6	21	27	8	9	15	16	18	14	7	6	15	8	19	9	0	5	7	10	25	15	4	4	5	0	19	24	3	0	8	0	15	32	2	11	10	14	25	9	5	6	7	10	22	16	3
VIT_18s0001g13930	233	146	173	45	504	191	204	201	363	114	377	133	230	205	230	64	387	109	224	31	454	37	815	256	148	25	302	3	566	287	270	2	417	3	697	403	159	119	218	65	541	140	231	166	170	68	448	149	228
VIT_18s0001g13790	65	183	95	199	496	826	42	194	297	440	279	616	64	186	166	261	291	562	54	113	411	229	697	1078	33	90	216	18	497	1185	55	29	322	64	693	1309	39	144	143	223	467	688	67	164	118	235	427	772	42
VIT_18s0001g13780	12	9	3	8	6	29	10	9	5	10	15	29	11	8	6	8	10	15	13	2	17	0	6	21	3	1	5	0	3	9	1	0	10	2	2	12	9	8	9	5	13	20	10	4	2	12	16	43	10
VIT_18s0001g13770	13	1	34	27	179	261	7	7	101	102	112	193	16	5	55	45	100	160	2	0	3	4	8	79	0	0	2	1	0	49	0	0	0	1	1	88	13	2	51	39	177	206	17	4	42	26	198	194	24
VIT_18s0001g13680	184	568	175	173	586	632	157	447	377	377	354	505	200	695	230	310	312	380	223	322	256	98	758	780	96	136	239	22	536	879	168	52	259	60	561	780	141	540	226	322	565	489	206	570	163	263	461	618	186
VIT_18s0001g13670	0	0	0	0	0	0	0	0	0	0	0	2	0	0	0	0	0	0	0	1	2	0	0	6	0	0	1	0	1	1	0	0	0	0	0	0	0	0	0	0	0	1	5	0	0	1	0	0	0
VIT_18s0001g13580	0	2	0	5	3	2	1	3	1	4	0	5	0	1	0	11	0	3	0	0	0	3	3	3	0	0	0	0	0	4	0	0	0	0	3	1	0	3	0	4	1	2	0	1	0	2	1	5	0
VIT_18s0001g13530	63	32	55	18	133	72	61	50	113	32	99	41	80	62	86	20	105	62	54	13	57	6	89	31	43	19	63	0	86	34	66	1	57	1	88	42	46	35	79	15	132	71	95	35	61	14	125	52	82
VIT_18s0001g13520	1	14	0	7	0	3	0	7	0	7	0	3	1	19	0	6	0	1	0	10	0	4	0	2	0	5	0	0	0	3	1	4	0	2	0	0	0	16	0	8	0	3	2	10	0	7	0	2	0
VIT_18s0001g13460	7	2	1	0	0	0	4	13	0	0	1	0	5	6	2	0	0	0	5	1	0	0	0	0	3	1	1	0	0	0	7	0	0	0	1	0	4	2	0	0	1	0	5	2	1	0	0	0	9
VIT_18s0001g13420	6	2	2	0	0	0	1	0	0	0	0	1	1	2	0	0	0	1	5	2	1	0	1	0	1	2	0	0	1	0	3	0	0	0	1	0	0	0	0	0	1	0	5	1	0	0	1	0	5
VIT_18s0001g13360	24	12	19	1	18	0	33	25	27	0	8	0	39	37	23	4	15	0	13	3	12	0	13	0	13	1	14	0	3	0	11	0	10	0	10	0	20	4	27	4	24	2	35	13	14	0	25	1	42
VIT_18s0001g13350	1	7	0	1	0	0	3	10	0	0	0	0	5	12	0	0	0	0	6	6	0	0	1	0	9	6	0	0	0	1	4	0	0	0	0	0	4	5	0	0	0	0	2	5	0	0	1	0	2
VIT_18s0001g13260	149	512	67	398	100	390	115	459	101	362	65	341	142	551	107	382	90	303	171	295	84	219	68	174	80	203	69	28	48	201	169	69	91	83	52	196	101	437	131	351	104	360	117	440	59	269	107	365	130
VIT_18s0001g13250	426	367	1043	227	2485	1555	378	278	3098	514	1640	960	360	213	1676	408	1563	1077	394	300	942	70	1310	466	180	94	999	27	886	372	329	86	963	45	996	364	388	406	2434	341	2611	1662	512	279	1258	309	1798	1474	447
VIT_18s0001g13240	29	12	42	6	97	43	19	9	103	19	53	27	10	12	46	18	73	26	1	0	6	1	3	0	3	0	2	0	2	1	3	0	5	0	1	3	20	13	62	10	110	67	31	12	37	15	75	45	19
VIT_18s0001g13230	2340	4148	103	383	7	50	1616	4309	41	215	9	59	2763	4277	96	560	4	38	3215	2962	206	78	32	48	1495	1017	230	13	20	9	3535	229	99	13	28	35	1524	3838	190	546	50	160	2411	3683	105	519	11	59	2178
VIT_18s0001g13210	45	32	14	0	39	1	62	43	43	3	36	0	47	49	8	1	19	1	75	19	34	1	82	0	55	14	32	0	132	1	118	0	36	0	164	2	34	24	12	0	30	0	60	44	16	0	34	2	87
VIT_18s0001g13200	259	481	6	9	0	1	255	749	2	3	0	2	337	601	6	7	0	0	739	605	21	16	4	4	358	431	44	1	5	1	781	64	14	0	7	9	135	314	9	8	4	3	304	572	11	7	1	1	355
VIT_18s0001g13190	10	10	4	2	5	5	7	17	6	2	2	1	10	12	7	2	5	2	0	0	0	0	0	0	0	0	0	0	0	0	0	0	0	0	0	0	12	9	10	4	6	3	13	15	4	3	7	5	12
VIT_18s0001g13150	131	168	162	55	690	119	102	176	362	63	398	58	134	252	221	68	439	80	153	170	190	26	544	83	77	69	209	4	356	105	162	14	211	2	407	137	88	173	230	66	583	98	151	189	174	56	590	122	141
VIT_18s0001g13080	0	6	0	11	1	28	0	3	0	33	0	29	0	7	1	18	0	11	0	4	0	11	0	10	0	0	0	1	0	7	0	1	0	1	1	10	0	4	0	23	1	26	0	3	0	8	0	32	0
VIT_18s0001g12990	20	11	8	0	27	0	20	19	21	0	16	1	21	25	15	2	24	1	26	6	9	0	19	0	6	6	10	0	15	0	32	0	18	0	22	0	16	17	12	0	36	2	19	22	6	1	24	3	25
VIT_18s0001g12970	9	4	0	0	0	0	5	8	4	0	0	0	6	12	4	1	2	0	11	0	2	0	0	0	1	1	3	0	0	0	15	0	0	0	2	0	2	3	1	0	4	0	5	4	0	0	3	0	7
VIT_18s0001g12900	0	3	0	0	0	0	1	10	0	1	0	0	0	9	0	0	0	1	0	2	0	0	0	0	0	1	0	0	0	0	0	0	0	0	0	0	0	4	0	0	0	1	0	2	0	0	0	0	0
VIT_18s0001g12890	0	5	0	0	0	1	0	9	0	0	0	0	2	11	0	0	0	0	0	1	0	1	0	0	0	1	0	0	0	0	1	0	0	0	0	0	1	6	0	1	0	0	0	8	0	1	0	0	0
VIT_18s0001g12880	1	1	0	1	0	1	0	1	0	3	0	0	0	0	1	1	0	0	2	7	0	0	0	0	0	15	0	0	0	0	2	2	0	0	0	0	1	2	0	1	0	1	0	0	2	0	0	1	0
VIT_18s0001g12860	7	8	0	1	0	0	6	12	0	0	0	0	8	7	0	0	0	1	17	9	2	0	3	0	8	5	1	0	1	0	13	6	1	0	1	0	2	8	0	0	0	1	6	11	1	1	0	0	8
VIT_18s0001g12840	78	208	18	96	6	131	50	213	10	149	7	143	47	183	15	107	16	132	67	138	23	55	19	177	40	67	31	7	6	135	87	18	19	13	3	109	78	192	27	100	12	147	89	200	5	101	8	159	75
VIT_18s0001g12770	214	216	60	92	93	43	192	279	111	80	53	46	250	255	90	73	77	39	212	121	88	55	50	49	133	84	70	2	25	48	242	15	59	16	40	51	144	229	103	64	124	49	231	233	73	73	79	62	241
VIT_18s0001g12740	7	2	7	5	2	9	2	3	9	9	1	7	7	0	5	6	1	6	5	13	6	24	4	8	11	7	10	0	2	8	5	3	17	20	3	5	0	4	13	7	3	4	12	1	3	9	1	5	12
VIT_18s0001g12710	1	3	21	2	80	19	0	1	50	1	69	15	2	3	26	2	78	25	1	1	7	0	52	18	0	0	11	0	17	6	1	0	10	0	19	11	0	1	15	4	91	10	4	1	14	5	100	32	4
VIT_18s0001g12700	6	3	19	6	40	38	3	0	39	15	38	56	3	2	25	5	65	48	2	3	8	1	37	14	0	2	4	0	15	25	0	1	8	0	18	47	8	1	25	5	49	42	4	0	18	7	64	47	4
VIT_18s0001g12690	31	24	115	32	233	272	21	20	228	106	319	357	23	11	184	56	374	265	18	7	58	7	258	164	3	6	47	2	191	225	10	0	47	1	228	375	27	26	182	51	407	283	22	18	138	42	414	285	29
VIT_18s0001g12680	323	123	716	115	3052	778	269	173	1751	183	2846	706	483	178	1408	228	3810	928	127	21	263	7	1216	125	87	21	293	1	884	194	82	3	295	4	1012	192	290	133	1200	192	4554	834	445	148	803	137	3981	869	348
VIT_18s0001g12660	50	95	3	16	4	26	49	113	13	24	7	37	61	111	8	19	12	23	44	58	8	4	3	12	32	34	11	0	1	16	44	7	4	1	3	14	28	71	4	25	16	25	40	74	6	18	4	33	66
VIT_18s0001g12650	1	0	1	0	0	0	3	4	2	1	0	1	2	1	1	0	0	0	9	1	0	0	2	1	1	0	3	0	0	7	5	2	1	0	0	2	0	3	1	0	3	0	0	4	0	0	0	1	0
VIT_18s0001g12620	0	2	1	3	0	4	4	6	2	2	1	5	8	5	0	2	0	4	5	2	0	0	1	6	3	0	0	0	0	0	6	0	1	0	2	1	4	4	2	2	0	1	8	7	0	1	1	2	11
VIT_18s0001g12610	0	1	0	0	0	0	1	4	0	0	0	0	2	2	0	0	0	0	3	0	0	0	0	0	1	0	1	0	0	0	8	0	0	0	0	0	1	1	0	0	0	0	2	3	0	0	0	0	2
VIT_18s0001g12510	1319	632	899	379	1031	535	1118	858	1362	492	903	429	1207	819	1421	439	1169	499	1549	428	1203	196	1274	403	859	214	1137	27	847	360	1960	61	1080	44	953	381	1097	580	1397	399	1605	668	1312	576	953	294	1187	583	1425
VIT_18s0001g12490	3	80	2	56	3	81	3	42	12	61	4	61	6	58	5	97	3	54	11	34	3	13	3	55	1	20	1	4	2	63	2	4	2	5	1	45	2	35	10	88	10	62	0	53	3	54	4	78	0
VIT_18s0001g12450	31	46	13	26	71	44	30	45	22	20	70	48	55	60	22	14	72	40	45	22	34	13	129	83	32	25	28	3	80	84	75	2	32	3	106	92	24	38	27	22	78	42	34	48	12	11	92	63	36
VIT_18s0001g12400	3	2	3	0	0	0	0	7	2	2	1	1	11	4	0	0	2	0	6	1	0	0	0	0	2	1	1	0	0	0	5	0	1	0	1	0	5	1	4	1	1	0	4	4	1	0	0	2	5
VIT_18s0001g12390	663	469	365	15	704	29	512	612	549	10	606	8	590	896	369	13	453	12	502	73	327	6	596	21	260	52	314	0	281	22	521	2	306	2	279	38	452	448	428	33	707	32	609	633	372	6	750	35	682
VIT_18s0001g12340	30	95	11	41	26	60	26	118	29	45	19	55	50	127	27	43	23	61	31	59	9	23	14	53	21	34	5	2	9	60	20	11	4	6	11	52	22	99	27	56	34	57	33	119	13	46	26	61	39
VIT_18s0001g12260	119	134	100	83	245	297	85	131	263	186	274	302	112	152	173	127	228	271	126	106	182	53	380	345	74	57	141	3	251	372	155	11	168	10	361	347	87	85	160	123	324	272	115	138	125	102	264	326	117
VIT_18s0001g12240	1561	1365	2128	2059	5279	3895	1348	1837	4651	2865	3286	3049	2006	1642	3178	2537	4019	3075	1462	1075	2108	676	5109	4126	819	417	1920	105	3433	4678	1507	94	2291	176	4502	5151	1181	1260	2963	2422	5261	3159	1687	1363	2291	1942	4648	3531	1683
VIT_18s0001g12210	22	42	1	0	1	1	24	96	0	0	0	0	36	33	0	1	0	0	5	4	0	0	0	2	7	6	0	0	0	3	3	0	0	0	0	3	12	34	0	0	1	1	31	61	0	0	1	0	39
VIT_18s0001g12200	12	4	1	1	5	2	5	4	2	0	0	0	12	3	1	1	0	0	16	30	1	4	3	4	16	12	3	0	1	6	18	2	3	1	2	2	10	3	4	0	3	0	10	9	0	1	2	0	23
VIT_18s0001g12190	12	23	1	3	1	2	18	47	0	7	0	5	23	19	3	4	0	3	22	17	1	2	1	5	17	25	2	0	0	4	33	3	0	1	0	3	11	14	0	2	1	2	14	21	1	6	0	3	15
VIT_18s0001g12180	18	38	1	10	1	2	19	50	2	8	2	5	22	32	3	7	0	10	36	33	1	2	1	3	20	25	2	1	0	7	40	6	0	1	0	5	13	22	4	5	0	6	30	34	2	8	0	10	20
VIT_18s0001g12170	10	17	3	2	2	8	16	20	8	4	3	5	10	24	2	3	2	7	10	13	6	1	5	2	7	6	3	0	4	4	17	3	4	1	1	2	8	12	3	6	4	4	15	16	2	4	1	11	15
VIT_18s0001g12120	100	134	65	26	150	88	83	148	152	54	134	57	103	184	124	46	131	70	73	68	76	11	188	86	45	21	51	2	133	79	50	9	73	2	145	75	72	141	112	29	190	95	90	114	72	39	111	105	101
VIT_18s0001g12100	339	564	101	124	123	119	244	620	150	96	89	78	444	526	178	141	125	124	352	416	138	40	104	66	200	259	158	3	75	72	311	49	118	10	64	66	178	359	205	119	200	112	346	476	113	95	122	167	331
VIT_18s0001g12070	8	2	11	48	4	80	8	2	25	83	3	84	31	2	24	64	7	85	13	212	40	24	9	115	20	1	17	0	9	176	20	0	41	14	13	140	5	3	26	65	6	93	76	2	12	65	12	78	19
VIT_18s0001g12030	14	15	15	4	18	15	9	9	16	9	12	9	15	10	17	7	19	18	9	7	8	6	17	22	4	5	1	0	17	18	4	1	3	1	3	24	6	6	9	8	30	16	12	9	9	5	20	9	5
VIT_18s0001g12000	76	174	33	210	40	252	63	217	55	275	30	266	83	222	62	272	54	269	52	110	33	131	51	186	44	81	29	13	38	248	90	20	21	29	38	254	49	114	51	276	53	244	66	174	33	232	53	280	88
VIT_18s0001g11970	167	188	52	58	34	61	144	266	82	89	35	63	179	217	110	86	34	50	251	235	163	31	45	70	118	89	122	10	22	47	208	33	114	15	25	54	137	204	104	102	73	66	156	175	62	71	40	83	173
VIT_18s0001g11950	4	2	1	7	21	68	1	3	8	17	24	30	0	3	5	11	28	33	3	2	1	0	1	0	2	0	1	0	0	1	11	0	0	0	0	2	3	0	2	2	31	54	2	5	5	12	25	61	4
VIT_18s0001g11930	37	85	133	324	806	840	44	76	423	526	521	774	32	40	265	408	569	739	196	116	681	606	1582	1359	146	75	402	98	977	1595	374	35	569	220	1055	1657	40	82	165	421	806	847	39	54	155	325	701	911	84
VIT_18s0001g11910	3	0	3	4	26	42	0	0	20	12	16	12	0	1	14	7	21	17	3	5	24	1	52	36	1	2	28	2	36	46	3	0	20	2	58	54	1	1	11	5	23	21	1	1	5	2	19	23	1
VIT_18s0001g11860	4	54	0	4	1	0	0	28	1	4	0	1	2	40	0	5	1	2	4	47	4	1	0	1	3	10	2	1	1	0	4	5	5	1	0	0	1	31	4	2	0	0	2	40	2	5	0	2	0
VIT_18s0001g11830	18	19	2	3	0	9	4	8	1	12	0	4	7	18	0	8	1	0	45	51	0	3	1	4	13	3	1	0	3	5	2	0	1	0	2	2	8	11	4	5	2	3	11	17	3	3	0	8	9
VIT_18s0001g11800	1	3	0	2	1	0	0	3	0	1	0	1	0	1	0	0	0	0	2	2	0	1	0	1	1	4	0	0	0	4	2	1	0	0	0	0	0	1	0	0	0	2	0	4	0	0	0	2	3
VIT_18s0001g11760	20	30	31	28	145	52	13	25	108	42	97	58	12	23	94	39	116	63	54	82	41	45	103	90	26	33	24	8	82	117	52	14	42	12	114	113	20	21	73	53	171	50	31	21	51	31	127	86	37
VIT_18s0001g11750	68	148	26	70	41	114	47	144	56	69	32	101	84	158	58	92	52	114	97	116	29	31	38	62	45	38	26	1	24	47	66	21	31	8	28	61	42	137	55	88	55	128	76	147	37	58	53	119	77
VIT_18s0001g11710	25	318	2	98	0	152	21	262	1	93	1	127	21	335	3	140	1	134	74	276	0	16	0	16	16	81	2	3	0	29	89	47	2	4	0	25	4	167	7	132	2	138	10	274	0	78	1	173	29
VIT_18s0001g11630	62	39	81	62	190	140	40	43	134	84	117	78	27	39	142	37	206	69	223	27	603	90	372	205	95	22	255	5	190	166	183	3	287	9	165	185	57	25	98	46	201	79	63	31	86	48	123	96	85
VIT_18s0001g11620	14	30	3	16	5	50	8	16	4	20	3	46	28	22	3	16	4	38	7	8	1	11	2	63	1	2	0	1	1	68	5	1	5	0	1	29	8	21	6	16	5	39	11	20	3	11	3	56	10
VIT_18s0001g11610	42	104	136	63	288	129	26	98	214	87	206	156	45	117	219	73	210	215	29	70	70	96	374	342	9	42	134	14	286	454	8	17	149	50	336	400	22	128	155	88	369	150	31	93	102	71	283	182	38
VIT_18s0001g11600	66	189	43	105	125	378	30	148	77	175	64	365	81	150	88	164	77	298	10	83	30	50	98	333	6	29	23	19	86	542	10	9	15	13	106	531	36	132	72	176	165	293	56	144	40	142	122	371	51
VIT_18s0001g11590	80	171	10	85	10	183	46	179	19	139	9	167	70	156	24	118	15	192	63	113	25	34	7	109	40	81	13	4	9	98	51	16	15	9	4	91	28	131	18	148	23	198	61	130	16	100	7	181	69
VIT_18s0001g11580	2	39	1	25	1	107	17	62	3	39	0	95	14	60	2	37	2	76	3	8	3	2	2	75	4	8	3	0	2	94	1	3	1	3	1	120	4	36	2	39	0	63	14	45	2	35	1	125	16
VIT_18s0001g11570	10	83	0	27	0	67	22	129	2	32	1	77	23	136	1	37	1	72	5	39	1	14	2	25	5	48	0	0	0	53	9	7	2	3	0	43	6	62	4	37	4	77	16	111	1	53	1	88	18
VIT_18s0001g11560	2	2	0	4	1	2	0	4	1	1	0	3	0	1	1	4	1	2	0	1	0	2	0	3	0	0	0	0	1	5	3	0	0	3	0	5	0	0	1	3	1	1	1	1	0	3	0	0	1
VIT_18s0001g11520	7	3	1	0	21	2	1	1	3	0	14	3	1	0	4	4	4	11	0	0	2	1	71	209	0	0	0	0	49	250	1	0	2	1	80	440	2	0	3	7	15	2	0	1	2	1	6	7	0
VIT_18s0001g11490	2	19	0	0	0	0	6	39	0	0	0	0	7	12	0	0	0	0	0	1	0	0	0	0	0	0	0	0	0	0	0	0	0	0	0	0	4	9	0	0	0	0	6	17	0	0	0	0	4
VIT_18s0001g11470	22	122	1	5	0	1	27	189	1	3	1	2	42	125	3	4	2	3	6	5	2	0	1	0	2	5	0	0	0	0	6	2	1	0	0	2	12	74	8	6	2	0	27	154	2	9	0	2	39
VIT_18s0001g11320	11	11	2	0	2	1	11	12	4	1	3	1	10	21	5	1	4	4	18	11	2	0	5	0	22	12	0	0	3	1	17	1	2	0	4	0	8	8	3	5	3	1	8	14	2	4	1	1	17
VIT_18s0001g11310	5	6	2	2	1	0	7	6	1	0	0	1	5	8	1	1	1	1	2	3	1	0	1	0	4	1	1	0	1	0	1	1	0	0	0	0	3	4	0	1	2	2	4	8	0	0	4	8	3
VIT_18s0001g11240	10	13	1	4	1	3	4	20	2	5	0	3	12	19	1	2	0	3	1	7	0	1	0	1	3	4	1	0	0	2	3	2	0	0	1	1	5	9	1	2	2	3	3	14	1	2	3	12	6
VIT_18s0001g11200	3	1	6	4	2	4	0	2	5	9	4	3	2	2	2	6	3	6	2	0	4	2	5	5	2	0	3	0	8	5	2	0	3	0	8	8	1	1	6	3	3	1	3	2	1	1	4	1	0
VIT_18s0001g11170	2	12	1	6	0	4	0	0	1	2	0	2	0	5	0	5	2	1	5	7	3	0	1	0	0	2	2	1	1	3	0	2	2	0	0	3	1	8	1	3	1	3	0	10	1	5	0	7	0
VIT_18s0001g11160	21	49	9	26	1	39	16	40	1	21	5	27	12	44	1	20	7	20	20	13	3	19	2	23	6	26	2	2	1	38	13	2	1	7	1	14	7	38	6	31	8	18	8	30	4	26	2	20	22
VIT_18s0001g11150	47	128	16	122	32	212	17	78	35	109	31	160	23	76	26	143	35	160	175	315	71	126	88	348	77	138	53	7	67	380	157	41	69	36	79	394	21	95	28	110	37	158	38	119	18	96	32	191	43
VIT_18s0001g11130	1	6	1	5	1	18	0	2	1	13	6	17	1	7	0	9	1	15	0	1	1	1	9	40	0	0	0	1	6	24	0	1	2	1	4	13	1	3	1	3	1	13	3	1	1	9	3	26	0
VIT_18s0001g11120	60	120	137	29	250	34	40	89	268	24	183	26	55	131	215	34	257	34	64	106	102	30	105	28	36	97	128	3	73	30	86	24	122	8	93	39	41	99	168	24	269	39	66	124	164	24	243	44	86
VIT_18s0001g10830	2	7	0	1	3	11	0	3	1	8	0	2	4	6	0	3	0	6	2	47	5	11	0	23	7	19	1	1	1	23	8	10	0	1	2	10	0	5	2	2	0	2	3	5	1	3	2	16	4
VIT_18s0001g10810	0	21	0	15	0	10	0	7	1	14	0	13	0	14	0	11	0	4	0	20	0	21	0	26	0	10	0	0	0	16	0	4	1	5	0	8	0	13	0	9	0	5	0	17	0	4	0	11	0
VIT_18s0001g10800	65	172	12	100	33	162	56	187	22	114	38	188	76	210	32	117	57	162	81	134	26	92	42	143	72	119	8	2	24	175	126	30	14	17	28	144	31	118	29	77	40	141	61	184	23	79	50	220	90
VIT_18s0001g10690	38	69	2	6	0	21	32	81	5	22	2	18	39	81	0	16	1	12	35	22	0	11	0	22	18	20	0	0	0	35	32	8	0	2	0	13	18	53	1	8	2	13	14	50	1	5	1	16	28
VIT_18s0001g10670	1	0	0	0	3	0	1	1	0	0	1	0	0	0	0	0	0	0	2	0	1	0	7	0	1	0	4	0	4	0	6	0	1	0	2	0	0	0	0	0	2	0	1	1	0	0	1	0	0
VIT_18s0001g10640	3	1	0	0	0	0	3	5	0	0	0	0	4	6	1	0	0	0	1	0	0	0	2	0	0	2	0	0	0	0	4	0	0	0	0	0	6	3	1	0	0	0	9	5	0	0	0	0	4
VIT_18s0001g10620	13	16	1	0	0	0	13	14	1	0	3	0	34	44	4	0	2	0	15	2	1	0	2	0	6	0	0	0	0	0	9	0	3	0	0	0	2	8	2	1	1	0	18	16	3	0	0	0	9
VIT_18s0001g10610	7	5	0	0	0	0	3	9	0	0	0	0	18	12	0	0	0	0	5	1	3	0	2	0	0	1	0	0	0	0	6	0	1	0	0	0	2	5	1	0	0	0	3	7	0	0	0	0	7
VIT_18s0001g10560	371	320	480	355	1272	704	287	399	918	494	686	497	356	382	591	410	917	512	448	373	625	189	1337	1042	277	176	558	19	846	1172	527	36	713	60	1154	1321	245	278	623	371	1134	596	376	340	476	332	952	651	368
VIT_18s0001g10550	24	97	0	8	0	4	12	105	1	8	0	14	23	98	1	13	0	14	21	42	0	0	0	2	12	28	0	1	0	0	13	10	0	0	0	0	8	68	0	9	0	9	22	75	0	9	0	16	21
VIT_18s0001g10510	61	148	15	68	29	135	49	117	29	100	13	110	72	195	50	118	13	157	68	121	17	20	10	63	35	28	13	5	3	89	60	21	13	3	3	72	27	116	53	101	30	161	53	142	20	85	24	144	61
VIT_18s0001g10500	16	180	2	23	0	0	14	78	0	0	0	0	9	62	0	13	0	0	85	124	2	1	0	0	19	22	0	2	0	0	40	6	0	0	0	0	17	183	1	2	0	0	25	113	0	1	0	0	13
VIT_18s0001g10480	14	4	51	11	164	77	4	4	115	39	99	55	10	3	61	20	113	46	8	0	59	14	198	120	21	2	41	2	128	131	16	2	63	2	167	166	4	6	53	14	151	69	11	4	47	9	121	69	9
VIT_18s0001g10470	88	73	165	106	375	226	60	81	419	195	282	143	88	77	214	129	287	145	90	74	249	48	433	336	48	16	297	5	315	328	80	6	334	22	384	370	50	48	219	115	387	190	100	61	152	91	363	250	74
VIT_18s0001g10450	792	553	196	193	312	277	697	673	323	207	246	202	721	510	297	216	321	227	1101	614	472	231	466	396	601	511	424	12	332	466	1186	162	395	53	357	447	485	541	317	183	404	264	810	538	215	187	342	280	856
VIT_18s0001g10430	58	58	70	31	196	85	42	52	139	51	120	63	70	63	85	51	115	60	96	33	108	11	180	121	39	17	83	3	149	93	83	6	104	2	180	114	49	67	111	34	162	65	74	51	73	19	151	80	50
VIT_18s0001g10420	11	4	2	3	0	3	9	9	4	2	1	0	13	10	6	3	0	0	6	7	3	0	2	5	7	2	1	0	2	3	11	0	0	1	3	2	3	2	5	5	0	6	17	15	4	5	2	3	5
VIT_18s0001g10330	0	1	0	0	0	0	0	1	0	0	0	0	0	1	0	0	0	0	2	22	0	0	0	0	0	7	0	0	0	0	1	1	0	0	0	0	0	0	0	0	0	0	0	0	0	0	0	0	0
VIT_18s0001g10300	0	0	0	0	24	4	0	0	2	1	8	3	0	0	2	0	19	2	0	0	1	0	35	3	0	0	2	0	30	7	0	0	3	0	50	17	0	0	2	0	23	3	0	0	1	0	23	4	0
VIT_18s0001g10270	2	0	0	0	1	0	0	1	2	1	0	1	3	1	0	0	3	0	1	0	2	0	9	0	1	0	3	0	6	1	3	0	1	0	4	2	0	0	0	0	4	0	1	0	0	0	2	1	2
VIT_18s0001g10210	56	57	20	40	28	58	54	71	27	45	19	51	72	72	40	54	25	51	142	192	56	22	61	68	77	50	58	2	38	75	140	20	40	4	40	75	40	55	42	47	45	56	73	58	30	40	33	60	73
VIT_18s0001g10180	5	11	8	24	9	38	5	25	9	31	2	34	8	20	5	18	7	17	4	12	1	14	5	22	3	12	1	3	0	30	8	2	4	6	1	20	4	16	7	26	6	19	11	23	4	25	8	59	6
VIT_18s0001g10160	21	6	13	0	2	2	8	3	11	1	5	1	15	0	14	1	8	0	18	1	25	1	4	1	3	3	37	0	4	0	13	0	30	1	0	0	6	6	39	1	17	3	10	1	12	2	5	2	12
VIT_18s0001g10070	0	0	0	0	0	0	0	0	0	0	0	0	0	0	0	0	0	0	2	8	0	0	0	0	2	14	0	0	0	0	7	1	0	0	0	0	0	0	0	0	0	0	0	0	0	0	0	0	0
VIT_18s0001g10040	10	11	3	0	2	0	17	18	0	0	0	0	12	13	1	1	1	0	2	0	0	0	0	0	5	1	0	0	0	0	6	0	1	0	0	0	7	5	3	0	3	0	9	6	0	0	1	0	27
VIT_18s0001g10030	37	28	45	66	160	133	19	49	85	81	139	104	29	62	74	82	155	131	25	23	34	33	78	62	13	18	35	0	51	82	33	4	39	18	47	72	22	42	68	86	191	104	20	36	55	62	171	133	36
VIT_18s0001g09920	1	0	0	0	1	0	3	1	4	0	0	0	5	0	0	0	0	0	2	1	0	0	0	0	1	0	0	0	0	0	0	0	0	0	0	0	2	2	1	0	0	0	0	2	0	0	0	0	2
VIT_18s0001g09910	238	77	31	0	37	1	161	143	48	0	44	1	272	223	74	4	30	1	138	13	45	0	15	0	82	22	46	0	5	2	122	0	22	0	6	1	103	66	67	0	55	0	229	101	37	1	52	0	243
VIT_18s0001g09800	0	2	0	0	0	0	2	4	0	0	0	0	1	3	0	1	0	2	0	3	0	1	0	4	0	1	0	0	0	2	0	0	0	0	0	0	0	3	0	1	0	0	2	4	0	2	0	1	1
VIT_18s0001g09790	1	11	0	2	0	0	0	3	1	0	0	3	4	11	0	0	0	0	1	2	0	0	0	0	0	5	0	0	0	0	0	1	0	0	0	3	1	6	0	0	0	0	0	10	0	2	0	1	0
VIT_18s0001g09780	0	6	0	0	0	1	0	2	0	4	0	1	2	7	0	1	0	1	0	2	0	1	0	1	1	4	0	0	0	5	1	0	1	0	0	0	0	0	0	1	0	1	0	3	0	0	0	1	0
VIT_18s0001g09770	1	5	0	1	0	1	0	8	0	2	0	1	5	3	1	0	0	2	1	10	0	0	0	3	1	5	0	0	0	5	1	0	0	0	0	1	1	3	0	6	0	2	0	4	0	2	0	6	1
VIT_18s0001g09740	1	22	0	1	0	8	2	27	0	8	0	6	7	35	0	13	0	5	1	23	0	4	0	8	4	13	0	0	0	7	1	0	0	1	0	2	1	15	0	7	0	10	0	22	0	6	0	8	1
VIT_18s0001g09730	1	28	0	6	0	3	0	21	0	7	0	5	1	23	0	8	0	2	0	4	0	0	0	1	0	2	0	0	0	1	1	0	0	0	0	2	2	30	0	5	0	3	2	32	0	6	0	5	0
VIT_18s0001g09720	0	3	0	1	0	1	0	4	0	0	0	0	0	7	0	3	0	1	0	0	0	0	0	1	0	0	0	0	0	0	0	0	0	0	0	0	0	8	0	2	0	0	0	6	0	1	0	1	0
VIT_18s0001g09710	39	28	64	40	143	91	31	24	121	62	93	78	49	34	81	54	111	86	41	26	93	23	178	124	21	23	75	3	118	136	35	2	92	4	110	152	33	25	89	42	142	106	51	24	58	42	106	113	54
VIT_18s0001g09660	0	0	0	0	6	5	0	0	2	2	4	2	0	0	1	0	3	3	0	0	1	1	8	6	0	0	0	0	2	7	0	0	0	0	3	14	0	0	0	0	5	4	0	0	0	0	9	4	0
VIT_18s0001g09550	71	86	21	38	15	61	73	104	17	95	9	52	103	119	26	57	21	54	185	141	107	33	173	257	91	36	97	6	108	210	216	7	93	5	140	222	43	94	19	56	13	36	85	152	21	53	19	94	68
VIT_18s0001g09530	375	362	112	109	71	98	347	418	175	92	68	108	463	343	193	119	90	137	384	273	165	53	52	109	274	120	129	4	38	150	380	23	117	12	42	121	247	297	204	122	150	117	409	323	145	114	90	173	403
VIT_18s0001g09510	295	549	66	224	153	240	243	666	113	222	90	288	352	598	106	354	163	393	431	468	119	136	214	157	241	389	99	15	124	251	325	78	101	51	155	203	154	400	112	305	175	293	311	561	79	264	131	344	306
VIT_18s0001g09500	3	0	0	3	1	4	2	5	0	6	2	1	7	2	2	2	1	4	29	9	48	11	34	10	24	10	76	3	38	6	58	0	59	2	34	8	3	4	2	2	3	2	3	5	3	2	2	2	6
VIT_18s0001g09490	114	106	231	104	508	260	100	132	454	212	354	201	125	109	273	193	389	182	104	68	260	28	521	215	82	36	278	14	384	225	111	12	345	15	498	322	95	90	303	164	579	187	141	85	204	135	418	295	147
VIT_18s0001g09480	17	12	20	3	95	23	17	14	63	11	56	26	26	12	39	8	67	17	26	5	44	3	102	29	13	3	32	1	80	39	24	0	32	1	95	50	12	4	50	14	87	25	24	11	29	6	77	23	22
VIT_18s0001g09450	51	78	17	47	19	28	26	65	23	34	18	32	36	61	25	60	16	25	57	41	14	15	7	13	32	13	15	5	5	23	27	1	6	5	9	15	31	49	28	34	17	35	49	51	20	34	15	38	43
VIT_18s0001g09430	20	6	13	0	26	1	22	12	22	3	29	3	24	13	24	0	45	1	39	4	13	0	33	2	30	5	9	0	30	0	54	0	7	0	43	0	15	12	21	1	43	3	37	13	16	0	60	1	18
VIT_18s0001g09400	6	7	10	1	36	3	8	5	16	4	6	3	8	5	5	1	8	2	18	55	7	178	4	162	12	42	7	13	4	186	5	15	5	77	6	175	6	5	4	2	10	0	20	10	5	3	11	2	11
VIT_18s0001g09390	64	129	13	38	4	68	43	131	10	59	4	36	85	125	19	84	6	38	60	92	23	21	14	49	38	34	14	1	5	67	62	10	4	2	9	53	29	106	28	53	11	37	56	138	10	55	8	76	67
VIT_18s0001g09360	489	929	45	288	5	101	435	1193	20	292	7	143	846	1104	23	428	3	77	1511	2302	24	54	9	34	1083	893	19	7	2	55	1562	134	7	2	2	52	310	845	73	398	20	223	519	694	21	338	7	146	522
VIT_18s0001g09300	8	2	4	6	11	10	1	7	13	3	7	8	0	5	8	1	12	8	7	3	2	2	19	14	1	0	6	0	7	8	7	0	4	0	11	9	3	5	8	3	12	4	2	3	4	6	3	10	5
VIT_18s0001g09290	126	146	110	162	240	262	112	146	294	252	195	247	76	99	248	221	175	240	386	487	459	256	691	785	212	331	332	31	466	771	395	150	375	107	557	788	106	174	211	189	283	254	145	163	125	207	197	244	151
VIT_18s0001g09250	3	0	2	0	1	0	2	2	3	0	2	0	4	3	1	0	1	0	3	1	2	0	4	1	3	2	2	0	3	1	6	0	2	1	4	2	2	4	2	0	3	0	10	3	0	0	2	0	6
VIT_18s0001g09230	96	312	13	22	28	75	50	193	14	32	22	57	39	187	4	15	36	53	201	296	20	27	64	72	39	103	27	0	31	74	154	55	26	9	43	48	32	125	18	16	29	47	56	293	15	14	23	76	44
VIT_18s0001g09140	708	1376	127	441	164	425	681	1614	235	435	147	553	951	1848	325	577	251	599	592	627	148	160	193	356	334	527	101	24	123	523	389	100	81	32	125	530	508	1146	276	617	237	482	617	1381	151	464	256	587	870
VIT_18s0001g09130	143	289	42	72	73	87	125	287	81	71	48	65	209	316	64	86	67	71	166	162	51	29	106	77	82	164	65	4	67	92	135	31	53	12	60	79	89	214	77	74	82	90	142	312	34	70	81	98	177
VIT_18s0001g09110	26	41	68	82	208	121	32	85	105	82	125	71	41	105	74	68	197	84	42	91	69	72	289	100	18	52	56	105	201	149	53	17	81	29	228	143	14	85	91	64	247	93	24	76	57	33	202	102	48
VIT_18s0001g09080	32	23	35	13	71	28	35	32	61	10	49	22	29	22	60	10	53	25	41	12	38	0	53	21	15	3	47	0	43	24	30	1	43	0	50	25	26	20	56	8	62	22	34	14	18	8	71	22	38
VIT_18s0001g09060	6	24	4	20	5	24	5	29	3	24	2	21	9	12	3	31	5	12	14	42	2	20	3	24	12	20	6	0	2	26	12	9	0	9	2	18	2	16	3	23	0	25	2	17	1	26	1	23	7
VIT_18s0001g09040	23	35	9	4	9	5	17	42	8	8	7	3	33	37	13	10	2	4	34	44	13	11	6	0	17	38	8	1	3	5	30	6	15	2	4	0	15	17	19	5	8	6	44	31	11	10	6	0	31
VIT_18s0001g09000	0	0	0	0	0	0	0	0	1	0	0	0	0	0	1	0	0	0	1	0	1	0	41	4	1	0	3	0	34	12	0	0	3	0	32	8	0	0	0	0	3	0	0	0	1	0	2	0	0
VIT_18s0001g08990	0	0	0	0	6	0	0	0	0	0	4	0	0	0	0	0	3	0	0	0	0	0	18	6	0	0	0	0	14	18	0	1	0	0	16	24	0	0	0	0	3	0	0	0	0	0	1	0	0
VIT_18s0001g08920	35	75	12	4	60	33	32	79	36	12	42	28	54	83	37	18	83	34	38	58	27	25	87	47	20	40	25	1	41	59	35	18	26	10	65	53	14	64	24	20	74	34	35	83	12	13	58	49	40
VIT_18s0001g08910	323	312	441	142	1309	563	235	347	881	265	750	339	339	373	646	181	781	385	336	147	304	59	664	328	150	51	305	2	511	285	271	16	341	21	614	314	264	304	748	156	1135	383	338	327	467	158	1021	455	285
VIT_18s0001g08870	6	7	7	12	12	10	3	17	38	22	19	12	7	14	36	11	19	11	8	5	18	4	9	12	0	0	17	3	4	9	6	0	17	0	1	11	5	13	18	19	26	19	3	8	18	18	26	27	5
VIT_18s0001g08840	14	0	9	0	76	18	13	15	36	3	49	10	14	13	22	1	38	8	2	0	9	1	46	11	1	1	2	0	28	7	7	0	3	0	27	19	8	2	12	3	59	5	13	4	12	1	55	14	19
VIT_18s0001g08810	1	1	1	2	2	6	0	2	3	1	1	1	0	4	0	0	1	1	2	1	2	1	16	6	0	1	12	0	3	9	0	1	14	1	3	7	0	1	3	2	2	1	0	3	2	1	3	4	0
VIT_18s0001g08800	26	136	10	79	21	96	22	118	33	96	15	109	29	149	41	110	18	71	29	67	19	35	6	58	9	43	10	5	8	65	41	5	14	8	5	48	16	111	40	124	34	110	28	117	17	81	35	98	30
VIT_18s0001g08770	15	68	3	19	38	70	16	52	23	40	13	46	22	80	8	47	23	44	17	67	12	16	60	69	13	30	8	0	35	84	14	9	11	6	40	83	15	42	11	35	31	55	19	57	5	26	40	49	18
VIT_18s0001g08760	1	1	0	2	0	5	1	2	0	10	0	0	1	3	0	2	2	2	1	0	0	0	2	14	0	0	0	0	1	7	0	1	0	0	0	0	1	3	0	0	0	3	0	2	0	3	0	16	0
VIT_18s0001g08750	8	8	0	4	0	5	2	5	0	5	0	5	10	5	1	1	4	14	5	1	0	0	2	1	2	0	0	0	0	1	4	0	0	0	1	1	2	3	0	4	1	8	3	2	0	5	1	7	3
VIT_18s0001g08720	310	184	208	72	236	132	322	252	441	86	220	130	364	183	332	121	262	132	352	144	269	32	195	110	190	68	310	7	96	117	330	17	283	18	131	94	248	208	288	110	291	151	386	183	188	78	270	166	337
VIT_18s0001g08710	16	7	7	10	16	27	13	8	14	35	11	49	13	6	11	12	24	43	22	11	38	1	9	16	17	3	16	1	8	19	45	3	29	6	3	11	12	11	9	17	26	34	16	3	13	11	39	53	25
VIT_18s0001g08690	0	2	0	1	0	1	1	5	0	1	0	1	1	5	0	2	0	1	12	16	1	0	2	5	3	17	4	0	0	1	15	4	1	1	2	1	0	2	0	2	0	1	2	2	0	3	0	2	1
VIT_18s0001g08610	17	20	3	3	0	1	19	20	1	1	0	0	18	26	2	7	2	3	24	11	2	1	2	2	9	14	0	0	0	5	23	2	0	0	0	2	9	24	3	2	3	1	11	18	0	5	0	2	21
VIT_18s0001g08600	16	15	6	8	19	11	22	25	17	4	11	7	24	27	13	5	12	10	25	27	12	6	43	18	18	21	13	1	43	21	23	4	10	1	44	18	7	24	9	2	10	8	25	26	8	4	16	9	21
VIT_18s0001g08590	2	0	1	1	10	5	2	0	3	6	7	2	1	4	0	3	4	7	1	1	0	0	9	1	0	0	3	0	3	1	0	0	3	0	8	8	1	2	2	2	6	7	0	1	1	1	2	9	2
VIT_18s0001g08560	17	20	11	10	33	20	5	13	17	18	21	17	19	26	20	11	24	14	36	23	32	11	52	52	24	13	44	3	31	49	37	1	34	5	53	56	12	16	26	17	43	15	8	14	10	18	21	21	14
VIT_18s0001g08550	222	167	20	36	10	32	177	202	29	49	9	28	254	133	27	51	6	15	249	173	37	18	10	48	103	72	35	3	8	50	168	10	44	8	18	70	180	190	32	45	16	36	221	187	18	46	11	33	202
VIT_18s0001g08510	28	26	19	20	30	21	26	38	30	21	21	17	27	25	30	18	19	20	54	38	28	5	23	21	32	18	28	3	11	35	75	6	17	4	16	19	31	43	29	16	37	24	23	28	23	11	16	18	40
VIT_18s0001g08500	14	9	8	5	7	2	13	12	11	3	7	3	18	8	6	4	0	2	26	1	6	1	3	4	12	2	3	1	1	2	13	0	4	0	3	2	20	13	14	3	3	5	25	8	5	2	7	10	14
VIT_18s0001g08430	3	26	0	6	3	6	5	19	1	4	3	6	1	42	1	14	0	13	11	69	3	6	2	13	16	36	1	0	0	13	9	10	0	0	1	12	2	16	1	6	3	12	6	27	0	6	3	12	7
VIT_18s0001g08420	9	8	0	1	0	0	5	4	1	0	1	1	17	14	1	1	1	0	33	38	11	3	11	4	18	10	11	0	2	12	21	9	5	2	1	9	7	10	2	1	0	0	14	5	1	0	0	0	11
VIT_18s0001g08410	10	45	0	5	0	0	0	29	0	7	0	1	4	40	0	11	0	3	8	46	0	5	0	4	3	14	0	1	0	5	2	11	0	0	3	1	0	39	2	7	1	0	1	39	0	4	0	3	6
VIT_18s0001g08390	31	130	15	88	25	69	34	128	11	62	15	56	35	135	13	73	12	49	41	73	7	23	16	37	9	23	5	5	14	50	64	7	15	1	13	65	19	116	20	71	18	53	23	131	16	66	18	52	44
VIT_18s0001g08380	0	3	0	2	0	1	0	1	0	1	0	1	4	6	0	2	0	6	0	2	0	0	0	4	0	3	0	0	0	4	0	4	0	0	1	0	1	3	0	5	0	1	0	4	0	5	0	3	0
VIT_18s0001g08370	50	71	31	55	64	124	32	91	60	69	44	95	66	106	42	54	55	75	36	65	53	23	157	120	26	23	53	2	109	168	32	8	41	8	93	154	38	69	34	71	56	94	40	101	26	56	50	106	44
VIT_18s0001g08340	28	115	27	26	33	34	42	103	39	16	44	19	40	124	21	19	48	27	32	33	5	5	9	10	11	48	7	1	8	18	33	17	4	5	4	9	14	75	21	19	62	25	36	96	16	17	57	35	53
VIT_18s0001g08310	222	692	99	240	113	339	157	523	152	314	98	233	222	634	147	359	127	229	383	482	164	116	118	226	144	130	140	17	69	166	345	56	117	22	91	167	164	605	144	327	179	322	200	531	102	288	129	311	199
VIT_18s0001g08300	112	131	22	34	78	42	90	121	71	23	39	28	101	71	41	35	40	23	86	55	30	7	37	12	60	44	28	1	28	11	95	11	12	4	21	16	77	124	56	21	72	26	120	112	24	30	63	53	119
VIT_18s0001g08270	483	237	340	16	855	117	474	448	718	26	609	59	539	495	486	44	652	77	656	151	446	16	475	54	567	87	428	5	321	62	986	7	341	2	443	72	341	236	421	48	827	91	544	374	348	24	832	124	566
VIT_18s0001g08250	2182	2537	540	948	377	653	1682	3101	730	813	309	525	2544	2469	939	1052	253	463	2249	2433	982	570	326	345	1143	1479	1046	120	256	381	2638	384	819	161	234	380	1299	2361	1014	1066	744	802	2064	2255	584	1006	449	758	2118
VIT_18s0001g08240	163	79	39	0	24	0	122	136	40	1	23	0	171	158	59	5	23	2	185	44	63	0	48	0	88	22	66	0	25	0	181	0	64	0	16	0	108	62	59	6	31	1	132	124	35	0	28	2	143
VIT_18s0001g08230	46	228	4	34	2	31	35	174	5	41	9	45	46	167	3	31	1	29	40	114	6	19	3	66	29	49	9	0	4	60	39	8	5	2	3	27	17	117	4	51	5	26	52	156	5	29	9	69	60
VIT_18s0001g08200	21	9	22	0	34	1	10	11	38	0	30	0	18	10	35	2	24	0	28	1	134	3	180	5	6	1	102	1	112	7	30	0	112	3	125	10	13	9	29	4	43	3	17	6	13	1	28	1	9
VIT_18s0001g08160	0	1	2	0	3	0	1	0	5	0	1	0	0	1	1	0	4	0	0	0	0	0	7	3	0	0	3	0	7	1	0	0	1	0	7	2	0	0	1	0	5	0	0	0	1	1	4	0	0
VIT_18s0001g08100	125	745	9	351	9	139	77	609	6	237	10	141	144	660	14	345	5	116	132	516	5	118	4	66	57	259	9	14	5	107	71	44	9	29	7	80	66	491	17	330	8	105	73	553	7	239	10	152	102
VIT_18s0001g08090	748	1404	284	352	383	706	626	1456	490	466	279	567	937	1691	512	608	404	674	671	1229	286	91	293	424	376	426	265	36	189	595	613	110	263	27	226	473	522	1268	466	605	431	668	885	1398	326	451	436	754	828
VIT_18s0001g08040	1	1	0	0	8	2	0	5	0	1	1	1	0	7	0	1	1	2	1	0	0	1	3	3	0	4	0	0	0	8	0	1	0	0	3	4	0	5	0	1	6	2	0	4	0	1	2	6	0
VIT_18s0001g07840	23	17	60	13	159	38	29	32	161	20	117	30	23	17	125	24	191	27	42	28	137	4	297	35	21	14	109	7	194	36	42	8	119	1	221	45	35	16	111	15	192	30	25	9	79	21	150	44	46
VIT_18s0001g07820	18	4	23	3	58	35	10	14	51	20	53	26	30	7	39	18	44	25	7	3	22	4	40	31	9	3	20	0	36	24	11	0	25	1	41	27	6	9	34	13	62	27	20	5	29	5	45	34	8
VIT_18s0001g07700	2	136	4	129	8	165	6	110	6	135	6	140	3	156	9	135	2	128	3	90	7	110	28	180	1	41	7	8	22	197	10	16	26	19	37	192	0	115	4	163	11	120	24	182	6	116	6	179	5
VIT_18s0001g07650	5	11	4	2	2	0	4	8	5	2	1	1	11	21	7	6	3	1	4	6	4	1	3	3	2	4	4	0	4	3	0	1	4	0	3	2	2	14	6	6	3	1	9	9	3	9	3	2	3
VIT_18s0001g07640	1	132	0	25	1	9	2	78	0	21	3	10	3	138	0	39	0	6	0	35	0	18	0	2	0	41	1	2	0	1	0	2	0	5	0	4	1	116	0	30	2	6	3	122	0	19	1	10	3
VIT_18s0001g07610	0	0	2	0	1	0	1	0	1	0	0	0	0	0	2	0	0	0	0	0	2	3	2	13	0	0	1	0	1	12	0	0	2	0	2	5	0	0	0	0	0	0	0	0	0	0	2	0	0
VIT_18s0001g07410	7	3	7	1	11	1	2	4	3	0	4	1	4	9	9	0	5	1	5	1	10	0	23	0	0	1	11	0	9	0	3	0	6	0	17	1	4	2	6	0	12	1	2	4	2	0	5	1	4
VIT_18s0001g07390	2	4	0	0	1	1	2	3	0	0	1	2	0	1	0	0	1	1	1	1	2	0	1	2	1	1	1	0	1	0	2	0	2	0	1	0	1	0	0	0	0	0	2	1	1	0	1	0	0
VIT_18s0001g07350	4	4	2	6	10	12	4	6	12	7	14	14	3	4	14	8	19	7	3	0	8	3	26	7	3	2	12	0	19	15	5	0	13	0	23	14	3	8	9	1	11	12	1	4	2	5	23	18	4
VIT_18s0001g07320	31	278	4	74	8	56	34	178	7	71	6	39	25	168	1	93	7	26	172	430	7	15	5	33	17	22	15	9	15	24	32	13	4	14	8	31	36	317	21	62	6	32	33	296	6	40	7	68	33
VIT_18s0001g07310	1	0	0	0	3	1	1	2	5	1	6	2	2	1	0	2	1	0	0	0	4	0	17	8	0	0	13	0	15	9	4	0	5	0	20	9	2	2	5	1	2	2	1	0	0	0	3	3	2
VIT_18s0001g07300	164	139	171	58	449	272	148	164	396	131	321	205	199	159	296	95	385	241	204	93	283	28	530	284	101	39	196	5	333	271	198	14	239	8	398	274	121	133	257	106	446	218	245	123	164	90	406	239	192
VIT_18s0001g07210	31	28	43	39	131	114	20	22	97	66	70	88	36	38	53	61	87	69	23	20	56	15	81	132	11	13	31	5	73	191	17	0	42	3	98	200	12	19	37	48	116	74	25	35	37	34	86	91	27
VIT_18s0001g07200	142	269	222	289	814	669	138	244	497	539	448	507	166	350	332	367	461	438	94	176	314	332	549	799	79	108	243	28	474	974	112	16	237	56	598	1046	89	230	252	331	660	468	155	265	251	266	593	584	175
VIT_18s0001g06950	108	466	18	70	40	170	90	385	35	86	59	150	141	596	27	91	81	110	35	223	4	38	1	62	32	144	4	3	3	73	32	28	6	6	2	76	48	303	26	92	109	115	110	419	23	69	59	194	111
VIT_18s0001g06940	163	431	8	67	3	94	114	453	9	62	4	76	265	528	4	94	2	79	133	274	8	31	0	51	79	170	7	4	1	49	146	36	3	10	3	57	81	268	15	103	9	80	134	458	4	57	6	89	166
VIT_18s0001g06910	34	161	3	20	15	59	25	168	13	38	12	53	75	248	5	44	6	52	15	108	1	14	2	25	5	57	1	1	0	26	12	8	1	2	1	32	24	120	9	29	15	48	27	193	4	27	9	63	45
VIT_18s0001g06900	43	62	11	24	17	46	27	77	15	30	14	40	27	62	13	34	30	42	52	45	22	9	22	32	27	22	8	2	12	20	44	7	7	1	14	29	21	65	16	33	30	46	22	60	17	14	28	46	36
VIT_18s0001g06880	13	11	5	1	8	0	20	10	13	1	16	0	18	25	11	0	7	0	10	2	14	0	15	0	8	3	17	0	10	0	13	0	8	0	17	0	8	8	11	1	9	1	26	16	4	1	13	3	23
VIT_18s0001g06840	0	7	0	5	0	2	0	4	0	6	0	3	0	8	0	7	0	2	0	41	0	60	0	60	0	9	0	8	0	53	0	5	0	15	0	34	0	7	0	8	0	4	0	6	0	5	0	3	0
VIT_18s0001g06820	8	17	3	6	3	8	6	23	3	6	3	7	10	24	7	7	5	7	7	7	1	2	1	7	3	5	1	0	0	2	6	0	2	0	0	3	5	17	8	7	2	4	9	15	2	4	2	9	9
VIT_18s0001g06790	1	10	0	3	0	4	1	16	1	2	0	5	3	9	1	5	0	1	1	0	0	1	1	1	0	2	0	0	0	2	2	0	2	1	0	0	0	6	2	10	1	2	1	12	0	5	0	6	1
VIT_18s0001g06760	5	28	1	2	0	13	7	23	0	5	1	9	12	34	0	7	0	4	2	7	0	0	3	5	5	9	1	0	0	5	2	1	0	0	1	2	2	12	0	4	0	5	5	31	1	6	2	22	7
VIT_18s0001g06750	0	0	0	1	0	0	0	0	1	1	0	0	0	0	0	1	0	1	7	3	1	9	1	14	7	1	1	1	0	11	10	1	2	5	0	10	0	0	0	0	0	0	28	0	0	0	0	0	1
VIT_18s0001g06720	45	157	7	43	6	98	46	178	19	74	11	84	60	161	25	82	11	70	106	119	22	26	38	74	51	58	18	3	15	91	104	18	20	9	14	83	24	104	13	74	18	73	45	117	13	57	17	116	59
VIT_18s0001g06700	0	0	0	0	2	1	0	0	0	1	0	1	1	0	1	1	1	1	3	10	2	0	3	2	1	0	1	1	1	5	3	0	1	0	7	4	0	0	0	0	0	1	0	0	2	1	0	2	0
VIT_18s0001g06690	0	11	0	0	0	0	0	15	0	0	0	0	0	27	0	0	0	0	1	20	0	0	0	0	1	33	0	0	0	0	1	1	0	0	0	0	0	9	0	0	0	0	1	32	0	1	0	0	1
VIT_18s0001g06640	3	25	2	4	0	5	2	26	0	3	0	3	5	36	1	14	0	0	0	11	1	6	0	1	0	16	0	1	0	3	0	5	0	3	0	2	0	26	0	8	0	1	1	27	0	5	0	1	0
VIT_18s0001g06610	60	104	11	29	16	31	38	102	17	27	15	32	48	114	30	39	32	21	98	64	40	24	34	50	36	48	21	2	17	36	91	11	25	3	19	24	29	61	27	29	25	36	70	92	18	27	12	42	55
VIT_18s0001g06490	3	2	2	1	0	3	1	3	1	12	1	10	3	3	7	3	2	10	0	0	0	0	0	0	0	0	0	0	0	0	0	0	0	0	0	0	1	1	4	12	7	16	3	2	1	9	3	16	1
VIT_18s0001g06480	9	10	7	15	4	16	8	7	13	15	6	21	9	9	8	18	4	13	0	0	0	0	0	0	0	0	0	0	0	0	0	0	0	0	0	0	2	8	9	13	9	21	4	7	11	6	10	23	2
VIT_18s0001g06460	2	10	0	1	0	1	0	6	1	4	0	2	6	11	0	1	0	3	8	3	0	0	1	3	2	4	0	0	2	2	4	0	1	1	0	1	2	7	1	0	0	3	5	9	0	0	0	6	5
VIT_18s0001g06430	1	28	0	3	0	1	1	20	0	0	0	0	1	28	0	7	0	1	5	14	1	1	0	1	7	15	0	0	0	1	7	1	0	0	0	1	0	19	0	7	0	2	2	24	0	5	0	0	0
VIT_18s0001g06390	184	145	215	154	645	331	152	176	533	219	404	227	189	163	286	159	439	272	268	148	403	100	737	394	147	85	385	15	449	376	286	22	398	29	563	395	121	138	239	151	598	250	191	135	254	144	496	309	175
VIT_18s0001g06380	26	17	9	0	17	1	32	20	26	2	7	0	35	21	11	0	9	1	63	8	26	0	29	0	43	2	56	0	28	0	87	0	39	0	31	1	23	14	14	2	12	5	35	20	15	0	5	2	30
VIT_18s0001g06370	104	229	14	62	15	81	97	277	18	71	19	82	127	250	22	85	18	91	165	164	25	29	19	48	78	89	9	3	12	43	139	22	12	5	8	57	73	191	27	90	19	101	122	236	9	69	10	131	126
VIT_18s0001g06350	7	34	5	13	7	14	5	23	7	9	5	8	5	39	0	4	5	9	3	12	5	28	17	18	2	25	3	3	10	22	2	4	4	5	9	24	1	35	4	10	11	9	10	24	3	11	8	15	6
VIT_18s0001g06340	94	26	52	1	67	5	84	64	83	1	72	1	101	71	89	3	66	0	105	9	122	1	153	7	53	3	77	0	74	7	95	0	81	0	87	5	66	37	60	3	76	3	80	51	63	0	71	3	82
VIT_18s0001g06260	1	5	0	7	0	17	0	5	0	8	0	21	2	10	0	6	0	26	0	3	2	1	1	5	1	0	0	0	0	6	0	0	0	1	1	5	0	9	1	9	0	22	1	16	0	5	0	30	0
VIT_18s0001g06230	6	14	5	3	4	7	4	9	12	6	5	3	8	14	7	2	9	3	18	12	18	4	22	9	6	2	13	0	20	13	7	0	20	1	18	14	3	14	8	4	8	11	12	17	11	3	6	6	8
VIT_18s0001g06220	1	12	0	1	0	2	2	9	0	1	0	0	4	12	0	1	0	1	3	8	1	0	0	0	1	2	0	1	0	0	5	3	0	0	0	0	1	3	0	7	0	0	0	8	0	2	0	2	4
VIT_18s0001g06160	1	0	2	1	2	1	1	0	2	1	1	0	3	1	3	0	3	0	1	0	1	0	4	0	0	1	1	0	6	0	0	0	4	0	2	0	0	1	2	0	1	0	1	0	0	0	4	0	1
VIT_18s0001g06150	16	8	87	16	271	122	10	19	164	22	129	40	12	14	99	10	242	112	86	37	168	32	423	187	14	7	170	10	404	149	34	0	189	19	462	313	10	14	91	14	267	61	11	14	74	5	168	79	30
VIT_18s0001g06120	0	0	2	0	84	27	0	0	13	0	6	5	0	0	1	2	32	16	0	0	2	2	10	40	0	0	0	0	9	12	0	0	3	0	10	53	0	0	3	1	33	10	0	1	2	1	22	8	1
VIT_18s0001g06080	6	2	12	3	107	35	1	6	35	5	80	26	2	5	31	6	75	17	3	0	12	1	114	27	0	1	11	1	63	10	7	0	16	0	78	23	3	4	15	6	133	35	6	3	18	6	98	24	1
VIT_18s0001g06070	425	619	989	517	3935	1307	427	806	2588	684	3497	1010	522	884	1587	544	3996	1067	561	477	1317	316	3449	1140	349	511	1253	24	2262	1486	638	98	1399	116	2680	1366	343	516	1573	527	4153	1017	478	601	929	498	3794	1251	505
VIT_18s0001g05990	125	45	141	63	191	90	127	78	275	80	148	58	122	51	238	104	182	75	84	38	155	32	158	70	28	10	168	8	115	69	97	3	153	8	114	83	123	46	208	98	199	55	127	55	142	58	204	85	144
VIT_18s0001g05950	2	8	0	1	0	1	3	5	0	1	0	4	3	4	0	2	0	2	3	4	0	0	0	0	0	1	1	0	0	0	0	0	0	0	0	0	0	3	1	3	1	0	6	6	0	2	0	3	3
VIT_18s0001g05890	31	71	0	24	3	10	19	55	2	27	0	14	34	83	1	37	0	19	9	30	0	1	0	3	2	14	0	0	0	3	3	6	1	0	1	12	11	63	1	33	0	14	20	64	0	19	3	13	22
VIT_18s0001g05850	1	19	0	0	0	0	0	17	1	0	0	0	1	15	0	0	0	0	1	5	0	1	0	0	0	6	0	0	0	0	0	1	0	0	0	1	1	6	0	1	0	0	2	11	0	0	0	0	3
VIT_18s0001g05840	86	40	13	4	17	3	72	62	11	3	31	9	72	52	13	6	32	4	131	47	50	17	82	19	66	38	37	0	49	20	152	2	58	1	55	17	44	18	18	0	47	4	74	36	12	2	28	9	78
VIT_18s0001g05830	267	1089	510	1058	870	1537	228	1085	985	1398	602	1269	333	1273	720	1234	801	1248	87	351	67	205	145	585	72	248	74	17	82	587	72	53	96	57	88	552	156	857	675	1177	984	1405	274	926	455	976	864	1710	299
VIT_18s0001g05780	1766	3017	853	738	3149	1052	1581	3520	1495	732	1644	775	2294	3538	982	838	2148	810	984	1141	366	231	572	436	553	582	403	13	389	559	749	117	341	37	484	536	1162	2598	1060	838	2822	842	1823	3226	725	673	2376	1123	1984
VIT_18s0001g05710	96	184	15	83	43	100	78	195	36	79	24	83	79	170	30	87	37	92	83	99	28	44	27	42	34	43	40	2	12	40	75	17	36	6	14	40	59	151	32	56	33	105	88	161	18	71	35	80	89
VIT_18s0001g05700	185	221	106	89	83	87	199	316	135	116	65	77	266	310	152	135	97	101	290	217	135	35	99	101	169	87	134	2	80	103	280	23	125	9	91	97	179	225	143	111	95	96	254	225	96	92	96	120	282
VIT_18s0001g05690	164	75	201	46	256	167	158	110	366	69	207	84	156	102	232	45	198	100	428	65	461	42	461	135	240	40	448	7	293	121	634	9	402	5	316	133	157	71	223	50	314	116	204	75	190	49	235	125	214
VIT_18s0001g05670	0	1	0	0	0	0	0	2	0	0	0	0	0	5	0	2	0	0	0	1	0	0	1	0	0	4	0	0	0	0	1	0	0	0	0	1	0	2	0	1	0	0	0	4	0	1	0	0	0
VIT_18s0001g05600	3	5	10	15	16	17	8	9	16	19	18	11	9	7	22	12	17	10	6	1	13	3	37	18	10	2	14	1	21	17	4	0	7	3	14	18	4	5	19	12	18	13	6	4	5	7	24	28	2
VIT_18s0001g05580	0	56	1	10	0	29	0	48	2	21	0	24	3	77	1	18	1	20	1	17	0	15	0	63	0	11	3	0	0	67	1	4	1	4	0	54	1	47	0	33	0	19	0	65	1	10	0	12	0
VIT_18s0001g05530	1662	1546	729	603	767	473	1700	2202	1353	614	506	367	1726	1651	963	696	447	315	2715	2466	1683	534	1863	1575	1556	1172	1599	92	1231	1749	3001	282	1555	198	1524	1932	1233	1671	1080	694	723	349	1979	1638	779	637	709	480	2149
VIT_18s0001g05380	0	0	2	0	1	0	1	2	3	0	4	0	0	0	0	0	1	0	0	0	1	0	4	3	0	0	4	0	4	1	0	0	7	0	3	1	1	0	2	0	4	0	0	1	2	0	3	0	0
VIT_18s0001g05370	12	6	3	0	8	0	8	14	10	0	5	0	9	13	7	0	8	0	13	0	9	0	19	0	4	2	10	0	18	0	19	0	4	0	15	0	2	7	4	1	5	0	11	5	7	0	8	0	24
VIT_18s0001g05300	14	4	23	5	6	1	14	10	19	1	10	0	12	5	24	2	1	1	30	1	62	2	12	0	23	3	119	0	2	0	32	0	101	0	10	1	16	9	33	3	19	6	18	5	10	0	7	3	32
VIT_18s0001g05220	1336	2139	339	388	545	405	718	1759	542	439	384	308	970	2118	328	397	330	318	2282	1334	482	232	753	456	1019	702	789	21	621	347	1699	211	627	37	663	404	802	1909	464	335	572	416	1108	1859	310	303	426	458	1007
VIT_18s0001g05180	214	100	6	7	1	2	176	132	4	2	0	0	251	100	8	4	0	1	262	142	26	17	2	3	158	78	21	4	5	9	233	5	6	1	2	4	147	92	10	3	4	0	196	100	4	2	1	3	218
VIT_18s0001g05160	0	2	0	0	0	1	0	2	0	0	0	0	0	2	0	0	0	0	1	3	2	0	0	2	0	5	0	0	0	0	4	1	1	0	0	1	0	1	0	0	0	1	3	2	0	0	0	0	0
VIT_18s0001g05040	905	1079	103	340	42	121	645	1112	116	226	40	128	1045	1094	181	386	53	130	1124	1113	184	156	71	68	537	562	151	26	49	87	1063	151	113	43	45	69	661	1001	207	373	71	148	791	927	105	320	56	155	938
VIT_18s0001g05030	2	184	4	192	2	237	4	115	3	206	2	144	2	223	4	214	2	150	0	97	5	133	1	196	1	47	3	12	0	170	0	14	1	24	1	112	0	156	4	247	4	170	1	173	2	171	5	219	1
VIT_18s0001g05020	55	138	6	69	10	93	53	103	11	72	2	53	56	126	10	43	10	37	84	72	15	4	6	23	63	73	11	1	5	44	85	6	9	0	3	20	27	95	11	51	14	38	61	115	1	58	10	78	68
VIT_18s0001g04980	915	1595	404	1136	523	1650	706	1787	485	1696	337	1603	1125	1723	510	1613	388	1230	925	1687	311	798	276	1676	589	642	293	61	226	2070	917	127	252	89	260	1499	591	1229	523	1671	572	1345	1059	1608	395	1124	435	1990	862
VIT_18s0001g04950	0	0	0	0	0	0	0	0	0	0	0	0	0	0	0	0	1	0	4	0	5	0	1	2	2	1	3	0	3	2	1	1	2	0	6	1	0	0	0	0	0	0	0	0	0	0	0	0	0
VIT_18s0001g04920	14	15	1	0	1	1	20	14	0	0	1	4	22	18	0	1	1	2	69	11	4	1	2	0	49	8	19	0	5	0	57	3	6	0	0	1	12	13	2	1	1	3	17	14	4	1	3	4	19
VIT_18s0001g04910	33	30	29	17	29	36	41	29	44	23	23	24	37	40	44	15	33	39	30	11	10	2	16	34	41	14	13	1	17	23	32	1	12	1	8	17	28	23	46	16	24	33	55	35	38	20	47	56	36
VIT_18s0001g04890	4	7	0	0	1	0	11	7	0	0	0	0	8	7	0	0	0	0	2	0	0	0	2	0	0	0	1	0	2	0	4	0	1	0	0	0	5	5	2	1	6	0	6	4	0	0	3	0	9
VIT_18s0001g04800	105	34	3	0	0	0	73	68	4	0	1	0	85	76	5	1	5	0	235	23	40	1	11	1	98	8	33	0	4	0	209	0	28	0	3	0	43	36	6	0	5	1	98	65	5	1	1	0	78
VIT_18s0001g04790	70	60	10	1	2	4	73	79	6	2	3	0	106	71	16	6	1	0	160	72	21	5	6	6	92	21	20	0	3	5	158	5	7	0	4	7	67	36	29	7	9	3	113	56	8	4	5	5	93
VIT_18s0001g04780	0	0	2	0	12	0	0	0	16	0	18	0	0	0	0	0	8	2	0	0	0	0	1	6	0	0	0	0	2	9	0	0	0	0	0	5	0	0	0	0	14	0	0	0	2	0	9	0	0
VIT_18s0001g04680	253	126	44	58	32	57	172	187	55	79	18	54	316	129	75	77	35	51	230	142	52	21	11	38	133	67	57	2	20	45	176	7	39	6	20	35	127	130	100	78	42	65	279	141	64	90	27	68	239
VIT_18s0001g04660	1	3	0	1	2	3	0	1	0	4	0	1	0	1	1	1	1	1	3	1	4	1	6	4	1	1	3	0	3	2	1	0	0	0	2	3	1	0	1	1	0	0	3	0	1	0	1	3	0
VIT_18s0001g04630	3	1	2	1	7	8	1	4	5	2	1	5	3	1	6	1	5	4	1	0	1	3	4	5	3	0	2	1	6	10	3	0	5	0	5	10	3	2	3	0	3	5	1	1	2	1	8	7	5
VIT_18s0001g04520	83	169	11	69	46	151	62	163	27	100	31	125	78	229	29	69	24	105	61	87	36	92	48	170	45	66	30	6	48	191	88	18	30	38	48	185	48	131	28	98	33	136	69	202	17	92	31	120	71
VIT_18s0001g04380	0	2	1	0	6	10	1	5	2	8	4	7	1	3	3	2	0	5	1	3	7	12	10	17	1	3	4	2	16	30	1	6	4	2	17	30	1	6	3	5	3	7	1	5	0	3	6	1	0
VIT_18s0001g04280	0	2	0	14	0	61	0	0	0	31	0	27	0	2	0	9	0	16	0	0	0	0	0	71	0	0	0	0	0	52	0	0	0	0	0	10	0	4	0	3	0	11	0	0	0	24	0	251	0
VIT_18s0001g04120	0	0	4	0	1	0	0	0	3	0	10	0	0	0	0	0	4	0	1	6	0	0	2	30	0	2	0	0	0	16	0	0	0	0	0	9	0	0	1	0	12	0	0	0	1	0	3	0	0
VIT_18s0001g03910	24	371	9	222	11	483	20	348	12	410	10	430	44	521	17	374	19	387	14	147	6	120	3	288	20	96	7	11	5	312	21	18	7	31	5	269	12	197	13	362	42	447	32	340	10	274	24	560	37
VIT_18s0001g03890	36	45	72	10	103	78	41	41	112	48	60	56	49	52	78	23	83	69	35	15	56	8	94	41	18	3	39	1	67	55	32	3	41	0	74	60	46	33	64	27	128	79	54	30	35	28	97	91	45
VIT_18s0001g03880	28	18	7	0	14	0	22	21	7	1	6	0	36	25	9	0	8	0	3	0	2	0	8	0	4	0	3	0	4	0	15	0	6	0	3	0	13	11	22	0	10	0	33	11	9	1	13	0	27
VIT_18s0001g03860	2	27	0	2	0	1	0	25	0	1	0	0	0	21	0	1	0	1	0	10	0	0	0	0	0	2	0	0	0	0	0	1	0	0	0	0	0	21	0	3	0	0	0	25	0	2	0	0	0
VIT_18s0001g03690	0	0	0	0	0	0	0	0	0	0	0	0	0	0	0	0	0	0	4	0	10	0	10	3	0	0	5	0	6	0	3	0	8	0	9	1	0	0	0	0	0	0	0	0	0	0	0	0	0
VIT_18s0001g03680	11	6	15	17	53	26	17	25	30	27	24	27	36	21	34	23	39	20	14	11	25	19	38	50	8	4	16	0	17	50	15	1	23	2	28	54	14	11	32	31	45	23	19	11	25	20	31	22	11
VIT_18s0001g03670	0	17	0	3	1	2	0	21	1	6	0	1	2	21	0	8	0	0	1	10	0	3	1	4	1	5	1	0	0	12	0	0	0	1	0	6	0	4	0	3	0	2	0	10	1	5	0	2	1
VIT_18s0001g03640	0	0	1	0	1	0	0	0	1	0	0	1	0	0	1	0	6	1	0	0	0	0	4	1	1	0	0	0	1	0	0	0	1	1	1	0	0	0	0	0	4	0	0	0	0	0	4	0	0
VIT_18s0001g03610	10	8	3	1	5	0	13	12	7	1	1	0	17	12	7	1	3	0	6	1	0	0	2	0	3	0	1	0	0	0	3	0	0	0	1	1	7	2	4	0	2	0	17	12	2	0	4	1	15
VIT_18s0001g03580	503	427	896	348	2742	1369	438	486	2309	584	1624	980	505	461	1617	492	2073	1099	552	317	1130	122	2406	1302	247	183	990	27	1637	1366	516	83	1134	66	1943	1522	445	428	1623	534	2568	1114	603	444	1001	432	2386	1441	565
VIT_18s0001g03570	1	4	1	0	0	0	6	2	0	0	0	0	3	4	1	0	2	0	3	0	1	0	0	0	0	0	0	0	0	0	2	0	0	0	1	0	2	3	1	0	2	0	1	7	0	0	0	0	12
VIT_18s0001g03540	14	6	1	0	3	0	27	23	3	0	2	0	15	13	2	0	2	0	12	1	6	1	4	0	2	1	2	0	6	1	8	0	0	0	2	1	12	7	2	1	3	1	17	15	4	0	6	1	21
VIT_18s0001g03470	1	113	1	149	2	103	1	9	10	135	7	45	0	28	3	205	3	37	0	136	1	175	1	215	0	7	1	24	0	175	0	17	2	49	0	154	0	11	3	182	6	70	0	11	1	56	2	54	0
VIT_18s0001g03430	110	19	179	17	602	41	140	44	481	17	319	18	192	33	347	13	445	20	32	7	23	3	287	74	32	5	28	0	254	124	31	0	30	0	352	199	105	15	260	13	460	20	176	19	225	9	533	42	167
VIT_18s0001g03390	5	8	5	9	14	17	8	16	9	13	6	12	3	13	5	12	12	21	11	8	15	7	14	27	4	6	9	0	11	32	9	2	9	2	12	27	5	9	14	11	10	17	10	17	1	10	10	15	6
VIT_18s0001g03260	24	6	18	8	23	32	15	11	24	15	23	9	21	9	21	14	24	17	25	3	18	0	30	4	12	4	31	0	35	3	19	0	25	0	33	2	14	13	27	14	26	19	17	11	15	9	25	16	14
VIT_18s0001g03240	21	49	4	15	7	19	13	49	12	14	11	14	18	48	2	14	4	18	52	33	15	14	50	28	8	27	35	2	61	25	39	7	20	8	52	29	11	52	3	7	6	17	13	55	5	11	7	26	26
VIT_18s0001g03180	11	1	1	0	3	0	6	9	4	0	0	0	14	7	4	0	4	0	0	0	0	0	0	0	2	0	1	0	0	0	2	0	0	0	0	0	8	3	6	1	5	1	10	5	3	0	2	0	2
VIT_18s0001g03080	112	105	55	33	67	25	73	109	90	26	51	23	129	75	69	32	57	18	132	76	53	24	41	25	71	38	66	6	37	28	128	19	71	7	39	35	62	104	80	35	74	22	108	90	52	27	82	26	116
VIT_18s0001g02960	15	9	9	6	32	23	7	9	18	12	24	13	12	13	9	11	30	16	12	12	9	1	27	20	6	0	14	1	17	36	10	0	12	1	23	36	8	13	12	17	36	16	6	5	9	10	21	22	9
VIT_18s0001g02790	44	2	67	24	49	79	23	6	113	26	103	65	42	10	201	18	101	75	19	1	127	19	59	66	13	2	87	4	34	80	24	0	127	4	39	68	25	5	117	24	157	73	48	6	63	33	114	109	41
VIT_18s0001g02780	0	0	3	3	1	10	1	0	4	1	5	1	0	0	5	0	2	1	0	0	1	0	0	4	0	0	1	0	2	1	0	0	0	0	1	0	0	0	3	1	6	1	0	0	4	0	6	3	0
VIT_18s0001g02770	1	5	22	29	48	203	0	4	40	123	59	183	1	3	23	28	22	79	0	0	25	17	40	191	0	0	25	1	23	93	0	0	28	10	24	48	0	7	39	17	74	92	4	4	13	38	71	312	2
VIT_18s0001g02760	3	0	4	13	12	57	0	2	14	33	27	64	0	1	4	7	6	17	0	0	15	10	21	128	1	0	14	1	9	56	0	1	6	1	10	41	0	1	11	4	31	22	0	2	6	12	23	73	1
VIT_18s0001g02740	424	2164	189	1025	156	1410	311	1843	309	1211	145	1294	402	2023	375	1393	96	1112	808	1470	191	579	75	622	374	576	158	72	68	588	769	265	162	202	51	546	264	1693	592	1384	253	1452	330	1755	154	929	162	1639	416
VIT_18s0001g02730	24	4	35	17	53	32	15	7	68	12	37	29	21	8	66	12	49	15	24	19	54	8	81	52	21	12	43	1	50	50	37	3	63	2	76	33	10	4	41	16	57	12	16	7	27	7	51	30	21
VIT_18s0001g02700	141	352	41	186	120	393	127	337	102	282	96	349	184	383	96	252	115	372	160	230	110	66	128	267	94	101	62	9	93	309	170	19	83	11	91	279	83	275	107	246	166	410	159	290	62	198	113	405	129
VIT_18s0001g02570	162	101	87	14	136	12	168	148	180	21	111	8	265	155	133	19	131	24	91	46	64	25	85	16	55	42	49	4	50	22	58	5	50	6	73	23	109	73	136	19	151	10	166	106	77	18	123	18	164
VIT_18s0001g02540	0	1	0	1	2	6	0	4	1	1	0	2	1	5	0	3	0	4	0	6	0	2	0	3	1	3	0	0	0	3	0	1	0	0	0	1	1	3	0	4	0	9	4	4	1	5	0	7	2
VIT_18s0001g02520	17	27	14	15	44	23	25	39	25	14	23	11	20	36	23	9	28	15	5	6	11	2	23	11	7	6	6	0	13	11	9	0	12	1	17	12	20	25	17	12	34	7	29	30	12	10	38	18	22
VIT_18s0001g02490	156	84	212	111	548	227	134	116	379	150	343	186	155	106	324	113	497	195	106	52	247	71	548	348	88	31	200	6	383	397	137	2	229	21	482	455	101	61	248	109	583	194	141	81	220	86	477	218	174
VIT_18s0001g02480	20	46	13	31	71	61	19	36	44	57	35	55	26	44	21	52	45	54	10	14	13	18	55	54	5	11	8	3	47	63	9	3	16	5	49	52	7	29	23	42	46	51	14	35	14	33	47	68	18
VIT_18s0001g02440	182	404	84	150	176	290	164	472	163	180	90	180	223	437	100	190	87	180	201	254	65	41	105	162	129	145	53	7	77	187	241	41	62	7	89	163	139	368	129	186	166	207	247	391	79	145	136	255	229
VIT_18s0001g02420	17	91	11	29	19	75	19	61	14	46	17	41	21	66	8	41	18	29	41	74	16	12	25	60	12	16	22	2	25	76	34	5	16	0	37	82	9	59	12	27	27	38	18	79	15	26	27	103	19
VIT_18s0001g02250	16	7	16	7	48	18	14	11	39	9	25	8	14	12	21	12	33	16	18	8	36	2	52	16	14	3	23	0	35	18	19	1	33	0	26	21	10	10	29	7	43	12	12	12	22	10	39	17	20
VIT_18s0001g02220	0	1	0	0	0	0	4	0	1	0	0	0	1	0	2	0	1	0	0	0	1	0	10	2	2	0	3	0	6	1	0	0	4	0	8	3	0	0	1	0	1	0	3	0	2	0	5	0	0
VIT_18s0001g02100	16	17	6	18	9	26	13	11	8	32	7	51	11	8	13	18	2	24	6	11	6	10	19	35	4	9	1	1	6	36	7	3	3	4	5	47	6	10	7	23	9	51	13	15	10	16	10	38	19
VIT_18s0001g02030	5	10	7	2	16	9	1	7	10	11	25	12	5	9	6	1	12	13	6	3	14	1	29	33	2	3	12	1	14	24	5	0	6	0	17	21	4	5	6	1	26	7	6	9	8	3	17	12	5
VIT_18s0001g02020	511	292	151	55	381	204	356	334	266	155	261	210	437	427	207	75	283	148	558	250	253	30	630	204	294	57	256	4	335	215	600	9	227	10	399	184	344	228	165	77	294	115	440	346	143	70	272	229	566
VIT_18s0001g02010	0	6	0	0	0	0	2	5	0	1	0	0	0	6	0	1	0	0	2	1	0	0	0	0	0	0	0	0	0	0	0	0	0	0	0	0	2	3	0	0	0	1	1	1	0	1	0	0	1
VIT_18s0001g02000	1	3	1	1	1	0	2	3	0	2	0	1	0	5	0	1	0	0	0	0	0	0	0	0	1	0	1	0	0	0	1	0	1	0	0	0	0	4	0	0	0	0	0	2	0	1	0	0	2
VIT_18s0001g01960	0	0	0	0	0	1	0	0	0	0	1	2	0	0	0	0	0	0	0	0	0	0	0	1	1	0	0	0	0	2	0	0	0	0	1	0	0	3	0	0	1	0	0	0	0	0	0	6	0
VIT_18s0001g01940	101	266	28	63	102	59	79	220	48	47	56	56	99	292	46	59	63	41	311	309	181	109	295	195	115	168	175	16	203	222	231	52	171	52	238	243	75	265	44	57	92	59	94	283	41	56	74	53	123
VIT_18s0001g01760	0	1	0	0	0	0	0	0	0	0	0	0	0	0	0	0	0	0	0	0	0	0	0	0	0	0	0	0	0	0	0	0	0	0	0	0	0	0	0	0	0	0	0	3	0	0	0	0	0
VIT_18s0001g01730	8	5	0	1	3	1	3	10	1	6	3	1	10	7	8	1	0	4	6	2	4	6	1	21	4	3	1	3	2	14	2	1	2	3	1	13	7	4	3	3	1	3	13	3	3	4	6	2	10
VIT_18s0001g01710	0	0	0	0	0	0	0	0	0	0	0	0	0	0	0	1	0	0	0	0	1	2	3	1	0	0	0	0	3	0	0	0	0	0	2	5	0	0	0	0	0	0	0	0	0	0	0	0	0
VIT_18s0001g01680	13	46	1	4	4	12	14	44	3	11	5	14	17	73	6	13	2	8	10	12	3	1	2	10	7	16	2	0	3	10	13	2	2	0	1	3	6	37	4	6	5	8	11	70	1	8	6	20	10
VIT_18s0001g01660	23	134	3	50	2	64	22	132	0	40	3	73	26	131	4	67	2	76	4	14	0	1	0	4	2	2	0	1	0	3	5	4	0	0	0	2	20	82	6	58	4	58	27	116	1	53	0	95	26
VIT_18s0001g01490	828	1434	217	399	178	697	808	1688	312	586	105	648	1083	1559	371	706	179	711	734	968	169	163	139	408	424	422	139	43	76	558	584	87	128	58	90	501	579	1161	404	716	220	681	974	1354	219	511	189	804	970
VIT_18s0001g01470	6	9	0	0	1	1	3	6	0	1	1	0	5	11	0	2	0	1	9	16	6	0	4	6	8	5	4	0	4	3	4	3	3	0	7	2	0	8	2	0	1	0	3	4	0	1	1	0	6
VIT_18s0001g01380	13	6	20	10	78	57	7	6	26	23	27	27	12	3	4	19	20	43	3	0	4	0	7	0	0	1	10	0	8	1	3	0	4	1	9	2	4	4	19	13	32	29	20	4	7	4	29	32	8
VIT_18s0001g01320	0	12	0	0	0	0	0	5	0	2	0	0	0	14	0	5	0	2	0	8	0	2	0	2	0	5	0	0	0	3	0	1	0	1	0	2	0	10	0	2	0	1	0	13	0	1	0	5	0
VIT_18s0001g01310	0	3	0	1	0	0	1	3	0	2	0	1	0	3	0	2	0	1	0	0	0	0	0	2	0	0	0	0	1	0	0	0	0	0	0	0	0	1	0	1	0	4	0	6	0	1	0	2	0
VIT_18s0001g01250	11	16	0	10	0	4	5	15	2	9	0	7	11	14	1	20	1	5	2	2	0	0	0	0	1	3	0	0	0	0	0	0	0	0	0	0	4	12	2	15	0	5	10	19	1	13	0	13	9
VIT_18s0001g01210	8	30	0	16	3	40	11	26	5	31	0	29	16	30	1	25	0	25	6	13	0	1	0	2	1	2	0	0	0	4	11	3	0	1	0	1	6	27	2	35	0	42	8	26	0	32	1	31	9
VIT_18s0001g01160	31	34	7	4	1	1	31	42	2	4	0	5	27	28	3	17	0	2	3	5	0	0	0	1	6	12	0	0	0	0	9	0	0	0	0	0	17	23	10	6	1	3	41	36	6	11	1	5	24
VIT_18s0001g01140	1	4	3	6	0	1	2	4	1	3	0	2	5	2	0	3	0	3	6	4	1	1	4	3	6	3	1	0	3	0	5	1	0	0	1	2	4	0	1	1	2	4	2	3	0	3	0	3	2
VIT_18s0001g01110	32	120	23	105	26	267	18	124	34	197	38	266	48	157	26	135	21	207	42	105	14	90	31	209	35	78	16	3	23	195	31	11	15	16	25	171	26	112	42	138	36	197	28	165	10	159	37	366	28
VIT_18s0001g01060	18	12	66	13	241	43	7	12	149	33	124	13	15	5	85	19	142	30	39	19	113	18	353	77	15	5	117	4	177	65	39	5	110	9	224	58	12	18	99	25	195	35	16	12	62	18	163	36	23
VIT_18s0001g00990	24	22	72	24	180	62	24	29	120	34	70	26	41	29	71	26	61	29	13	4	18	5	64	48	7	8	26	0	46	35	20	0	26	7	46	58	23	20	73	17	89	29	42	20	56	19	114	41	27
VIT_18s0001g00950	54	70	75	46	208	107	49	68	167	87	158	93	59	92	109	68	129	97	44	58	132	17	363	116	35	39	227	5	220	124	50	15	210	4	194	110	41	81	174	75	226	105	44	51	71	55	181	119	60
VIT_18s0001g00840	0	4	0	0	0	8	0	3	0	2	0	2	0	3	0	1	0	1	0	0	0	0	0	5	0	0	0	0	0	2	0	0	0	0	0	0	0	2	0	1	0	5	0	1	0	0	0	5	0
VIT_18s0001g00820	97	859	5	300	1	200	67	608	6	157	0	151	83	768	6	309	2	203	134	542	1	24	0	25	65	352	2	6	0	26	88	93	9	15	0	24	38	551	20	260	2	230	67	721	1	207	1	254	94
VIT_18s0001g00800	6	3	2	0	2	0	1	5	0	0	1	0	1	3	2	0	1	0	3	2	1	0	1	0	0	0	1	0	3	0	2	0	1	0	2	0	0	3	1	0	1	0	5	6	1	0	2	0	5
VIT_18s0001g00780	8	11	8	1	11	10	3	12	15	1	6	9	16	5	6	4	14	5	15	12	24	2	30	28	11	5	13	0	27	22	20	3	20	1	36	22	10	6	11	5	19	5	13	5	5	2	10	13	9
VIT_18s0001g00760	550	1918	65	807	37	807	440	1784	70	773	33	852	588	1739	92	1117	30	760	1084	1841	100	359	67	396	459	777	81	42	54	551	991	384	77	162	55	454	337	1477	204	1128	61	903	456	1658	42	717	41	965	563
VIT_18s0001g00750	91	116	84	65	279	238	68	127	187	106	155	170	100	145	115	102	193	162	111	88	126	21	296	265	63	26	108	7	170	271	109	11	131	10	251	337	65	105	130	105	240	198	96	126	82	85	223	228	96
VIT_18s0001g00740	0	0	0	0	0	1	0	0	2	0	2	0	0	0	0	0	1	1	0	3	2	0	4	14	0	0	0	0	8	26	0	0	5	0	3	82	1	0	0	1	0	0	0	0	0	0	1	2	0
VIT_18s0001g00720	16	13	3	1	7	5	12	11	5	3	3	2	15	10	9	1	5	0	7	3	2	1	3	4	1	1	2	0	1	0	2	0	1	0	0	1	15	7	5	2	6	0	12	9	10	3	2	4	12
VIT_18s0001g00690	62	262	60	162	167	296	51	248	154	199	99	233	96	261	122	255	81	218	40	126	30	61	65	120	28	56	18	7	40	155	36	31	41	34	44	161	40	166	111	239	147	267	86	185	57	142	130	317	82
VIT_18s0001g00660	1	19	0	3	0	4	0	18	1	5	0	13	11	15	0	6	0	7	2	11	0	2	3	4	2	1	0	0	0	5	1	0	0	0	2	10	0	9	0	2	2	10	2	13	0	2	0	13	3
VIT_18s0001g00610	255	688	28	55	58	59	174	644	65	43	34	46	335	667	67	74	61	70	246	457	21	14	72	60	149	159	35	7	50	68	235	62	31	4	54	69	140	444	65	61	74	57	295	561	41	83	52	80	220
VIT_18s0001g00550	6	3	2	0	4	0	5	7	0	0	2	0	6	7	3	0	0	0	5	0	2	0	5	0	0	1	1	0	6	0	5	0	3	0	2	0	2	2	2	1	1	0	11	6	1	0	1	0	9
VIT_18s0001g00510	350	412	252	645	251	446	186	179	284	399	171	211	225	170	364	411	251	156	68	53	85	26	75	91	48	14	51	2	42	116	86	7	48	5	71	110	257	341	282	444	253	191	287	240	218	379	249	423	259
VIT_18s0001g00470	233	329	28	107	9	13	211	369	32	77	11	27	275	312	55	145	3	26	192	420	48	24	14	4	102	171	77	0	8	3	162	28	51	4	5	4	130	350	66	126	48	65	198	245	27	115	14	28	230
VIT_18s0001g00370	12	2	8	3	5	4	6	2	11	5	5	3	9	1	4	3	2	4	375	118	108	59	8	21	158	57	100	3	2	29	505	16	66	10	4	40	8	2	5	1	1	1	16	1	10	2	5	3	13
VIT_18s0001g00360	11913	9561	15452	6926	59710	12490	9363	10515	36152	7918	38087	8944	12333	9303	22989	6594	50233	12151	16829	10129	18114	4682	40258	13683	10980	9806	17226	461	27727	16676	21222	2880	18436	2088	32001	16879	8311	8719	22129	5795	64691	11912	11631	8658	15790	5903	58877	13310	12839
VIT_18s0001g00300	0	5	0	6	0	4	0	3	0	8	0	7	0	4	1	13	0	12	0	0	0	3	0	0	1	0	0	0	0	0	0	0	0	0	0	1	0	7	0	11	0	10	0	3	0	8	0	16	0
VIT_18s0001g00290	218	353	112	207	211	356	214	471	183	252	148	343	334	384	168	315	162	357	170	213	57	48	92	136	89	103	62	11	77	157	127	24	69	14	87	162	134	276	172	317	220	331	211	353	94	230	183	405	255
VIT_18s0001g00280	6	17	0	2	1	0	6	9	1	0	0	0	8	16	0	1	0	0	9	13	0	0	0	0	9	6	0	0	0	0	13	1	0	0	0	0	2	9	0	0	0	0	4	11	1	1	0	0	6
VIT_18s0001g00210	1	12	0	1	0	7	3	17	0	9	0	5	0	13	1	7	0	11	0	9	0	2	1	18	1	10	1	0	0	9	0	6	0	0	0	6	0	12	0	7	1	6	2	13	0	4	0	3	0
VIT_18s0001g00170	239	133	82	39	179	71	172	202	127	33	155	46	218	181	94	40	160	58	221	78	69	5	65	36	117	33	57	0	40	32	195	4	45	1	37	35	148	92	98	36	192	60	231	154	88	36	174	74	204
VIT_18s0001g00140	0	0	0	0	2	3	1	0	0	1	0	1	0	1	2	2	0	0	3	2	4	5	4	14	3	7	1	0	3	6	4	2	0	3	2	2	1	1	0	1	0	5	7	1	0	0	0	4	2
VIT_17s0119g00330	38	28	43	33	112	56	26	61	72	59	66	84	41	53	55	51	82	52	33	38	55	28	133	90	23	20	42	4	113	110	49	0	72	6	128	132	26	41	53	50	99	65	31	48	44	36	82	74	56
VIT_17s0119g00310	68	103	100	75	219	166	77	124	180	106	151	117	86	111	123	95	183	109	110	105	125	52	299	180	49	54	110	1	188	211	96	5	122	5	243	221	57	92	113	89	213	132	76	107	77	76	191	150	97
VIT_17s0119g00120	0	8	0	4	0	8	1	3	1	2	0	2	2	17	1	2	2	3	2	12	3	3	0	6	0	3	2	0	0	9	5	3	1	0	0	5	0	6	1	4	0	2	2	9	0	2	2	9	1
VIT_17s0119g00110	44	132	13	44	5	58	26	123	35	66	14	43	44	128	16	71	29	93	95	105	2	6	8	26	34	47	36	2	2	14	63	17	15	7	2	20	26	116	34	68	12	34	33	113	8	48	10	95	38
VIT_17s0053g00990	1971	997	1319	588	1151	608	1626	1562	2062	765	957	644	2351	1311	2936	846	1725	857	592	471	454	52	129	12	371	240	761	25	88	19	943	73	422	11	86	14	1446	884	2004	973	1797	722	1887	1072	1316	634	1524	840	2442
VIT_17s0053g00970	3	8	3	1	7	1	2	13	0	2	3	0	7	7	5	0	5	5	8	4	3	2	5	0	3	2	0	0	3	6	7	0	4	1	1	8	4	1	3	1	9	1	3	2	2	1	5	3	6
VIT_17s0053g00780	7	44	6	26	18	57	6	26	17	42	10	52	11	28	15	44	14	60	3	16	0	10	6	36	0	3	0	2	3	35	1	0	3	0	3	31	2	24	8	53	23	65	10	32	9	30	13	54	9
VIT_17s0053g00710	0	16	0	2	0	12	2	21	0	1	0	11	2	34	0	6	0	17	3	11	1	1	0	11	4	7	0	0	0	13	7	5	0	0	0	9	2	23	0	11	0	12	3	24	0	6	0	15	0
VIT_17s0053g00700	5	7	1	0	4	0	17	5	1	0	3	0	14	12	2	2	0	0	3	0	2	0	0	0	0	0	0	0	0	1	3	0	0	0	2	0	7	11	0	1	3	0	9	5	1	0	2	0	14
VIT_17s0053g00590	0	2	0	0	0	0	3	2	0	0	0	0	0	8	0	0	0	0	0	1	0	0	0	0	0	0	0	0	1	0	0	0	0	0	0	0	1	0	0	0	0	0	1	4	0	0	0	0	2
VIT_17s0053g00460	0	0	0	0	0	0	0	0	0	0	0	0	0	0	0	0	0	0	2	2	1	2	1	1	0	1	3	0	4	0	2	1	2	0	6	0	0	0	0	0	0	0	0	0	0	0	0	0	0
VIT_17s0053g00400	0	6	0	7	0	5	0	6	0	4	0	8	0	5	0	4	0	2	0	1	0	2	0	0	0	3	0	0	0	3	0	1	0	0	0	1	0	4	0	5	0	3	0	15	0	4	0	8	0
VIT_17s0053g00380	106	607	10	107	0	46	87	534	18	85	5	40	132	710	28	143	11	42	113	480	3	49	0	49	70	227	7	11	2	74	114	91	1	12	2	19	73	500	18	124	11	41	101	629	16	106	3	54	94
VIT_17s0053g00360	10	13	4	13	30	12	7	7	25	20	18	13	5	15	14	7	18	9	7	3	13	9	22	23	2	2	4	1	22	27	9	0	7	1	27	32	7	7	16	13	30	15	4	13	5	7	30	16	6
VIT_17s0053g00160	1	1	2	0	3	3	3	1	3	1	0	2	1	3	7	0	3	0	5	5	4	0	5	5	2	0	8	1	1	3	1	0	2	0	3	4	0	2	3	2	4	1	1	1	4	1	1	4	0
VIT_17s0053g00070	0	16	0	1	2	1	1	12	0	2	0	0	2	15	0	1	0	1	3	19	0	0	0	0	3	4	0	0	0	0	0	1	0	0	0	0	0	8	0	0	0	0	3	7	0	2	0	2	2
VIT_17s0053g00040	653	2707	210	871	143	815	570	2336	292	938	143	791	815	2963	343	1337	288	810	39	131	1	24	2	15	15	45	8	1	1	18	39	11	8	3	0	6	427	2362	319	1280	221	724	710	2715	195	905	223	985	752
VIT_17s0000g10260	119	343	62	192	96	233	121	299	132	220	76	221	139	460	85	235	84	226	111	206	59	60	89	149	65	123	49	4	50	182	121	16	61	25	69	163	71	262	105	209	106	247	124	325	62	171	87	300	136
VIT_17s0000g10100	94	66	39	22	55	22	88	95	89	39	34	23	93	95	53	28	41	18	80	25	60	19	62	26	63	20	71	1	38	28	123	1	41	4	51	38	54	52	59	20	63	38	88	75	31	26	37	39	108
VIT_17s0000g10090	0	0	1	0	16	4	0	0	17	2	15	3	1	1	3	0	19	2	0	0	1	0	12	2	0	0	2	0	10	6	0	0	3	0	6	3	0	0	4	0	29	2	4	1	7	0	12	4	1
VIT_17s0000g10080	35	52	23	23	78	57	32	54	55	34	47	49	37	53	31	28	43	52	1	2	2	1	6	0	2	1	3	0	6	0	3	0	3	0	4	3	27	31	30	19	69	57	28	42	25	17	59	64	34
VIT_17s0000g10060	5	484	3	156	0	157	1	278	2	188	0	128	1	423	3	252	0	106	1	619	3	198	1	201	1	185	0	40	0	238	0	73	0	67	2	188	0	475	7	194	3	115	2	474	4	133	1	141	2
VIT_17s0000g10000	19	12	80	38	245	108	17	8	157	61	129	92	23	8	92	60	223	103	26	15	69	31	200	119	12	11	68	3	126	146	28	9	70	13	114	151	19	5	113	45	244	112	26	12	67	42	219	124	26
VIT_17s0000g09910	78	233	29	111	66	207	57	213	60	101	48	155	67	222	49	99	73	167	96	125	25	24	60	84	67	85	17	4	26	97	70	31	31	15	41	90	39	155	62	118	76	177	63	207	35	102	70	218	54
VIT_17s0000g09820	0	3	0	1	2	3	2	2	4	1	1	2	2	1	1	2	0	2	2	6	0	3	2	8	0	1	0	0	0	7	1	0	1	0	3	7	3	2	1	2	1	3	1	5	1	2	2	0	0
VIT_17s0000g09810	493	453	349	1400	135	1375	534	823	302	1768	211	1789	316	396	698	1952	347	2098	193	802	90	164	37	294	176	656	132	14	16	324	305	115	105	62	21	222	520	669	602	2060	369	2012	436	408	326	1976	282	1746	677
VIT_17s0000g09800	120	127	72	356	26	276	98	194	69	415	46	357	63	103	124	486	63	403	33	176	22	156	7	66	26	379	23	5	3	73	77	134	26	71	8	69	101	177	111	400	78	419	112	111	66	411	61	380	148
VIT_17s0000g09770	0	1	13	0	231	46	5	1	36	11	129	21	3	0	4	1	87	13	2	1	0	0	40	16	0	0	4	0	36	23	0	0	4	0	88	75	1	0	8	1	110	19	1	0	11	0	163	35	2
VIT_17s0000g09760	5	1	3	3	2	2	3	2	0	2	0	3	1	2	2	5	1	0	5	2	3	0	3	2	3	2	6	0	0	2	13	0	8	0	0	3	3	1	1	4	0	1	8	1	2	2	2	1	5
VIT_17s0000g09710	38	130	3	52	6	80	24	101	5	117	7	81	51	185	5	61	7	80	28	73	5	27	7	85	14	28	4	7	8	98	17	6	2	11	7	63	18	101	10	59	8	65	39	144	3	69	7	186	23
VIT_17s0000g09650	8	6	14	12	12	21	2	1	26	18	10	20	3	3	12	14	20	16	3	3	11	1	25	22	6	0	15	0	19	18	2	0	17	0	21	16	2	3	18	6	22	14	8	5	11	4	24	22	4
VIT_17s0000g09620	27	60	13	17	24	25	26	50	16	24	10	29	55	81	18	21	18	27	42	42	15	1	16	14	31	18	6	0	11	11	31	4	18	0	13	15	13	45	13	15	22	35	44	56	10	13	16	34	36
VIT_17s0000g09610	69	279	2	30	0	11	66	390	2	24	0	11	69	310	0	35	0	6	308	459	0	12	1	12	183	278	3	3	0	9	268	49	1	0	1	4	68	390	1	33	0	11	74	356	3	41	0	17	84
VIT_17s0000g09550	1	43	2	23	0	48	0	24	0	24	0	38	5	53	0	25	0	39	2	23	0	5	0	2	3	16	0	0	1	4	8	7	2	1	0	1	0	36	4	27	1	54	5	38	0	21	1	69	0
VIT_17s0000g09540	0	8	0	6	0	14	1	9	0	2	0	6	0	17	1	2	0	9	1	5	0	0	0	0	1	0	0	0	0	0	0	2	0	1	0	0	0	6	1	7	0	14	0	6	0	6	0	18	0
VIT_17s0000g09470	1	73	7	35	14	109	4	66	18	57	10	78	7	98	17	62	20	58	7	39	9	39	1	62	6	32	2	6	1	91	6	10	5	7	0	68	3	53	14	65	14	87	6	74	13	33	10	103	2
VIT_17s0000g09400	64	54	0	5	0	3	56	82	0	2	0	2	76	38	2	5	0	0	53	68	1	0	2	1	39	36	0	0	0	0	42	5	1	0	1	0	38	35	1	3	1	3	87	53	1	4	1	1	63
VIT_17s0000g09380	71	127	45	113	165	215	53	141	105	141	92	149	60	150	66	129	106	157	57	80	64	38	129	234	32	23	53	4	76	225	44	5	72	14	86	257	32	114	82	114	170	163	85	134	54	101	123	177	69
VIT_17s0000g09370	345	1441	108	1269	136	1096	308	1296	188	1134	128	1229	424	1463	179	1511	142	1047	419	1332	60	919	63	429	216	864	53	70	40	681	321	214	54	344	45	570	193	1020	200	1442	201	1236	300	1215	90	925	174	1294	403
VIT_17s0000g09360	4	5	3	5	0	13	3	3	1	13	0	13	2	3	1	20	0	2	0	23	1	7	0	9	0	9	0	0	0	4	2	16	0	10	1	4	1	7	2	13	0	9	3	5	1	10	0	14	5
VIT_17s0000g09310	78	45	8	0	21	0	74	74	29	1	22	0	56	65	12	0	14	1	81	15	25	0	52	0	85	15	27	0	32	0	166	2	33	0	40	0	38	39	14	1	14	0	77	62	12	0	14	0	79
VIT_17s0000g09270	0	0	0	3	0	9	0	2	0	4	0	8	0	1	0	6	0	13	0	2	0	0	0	4	0	0	0	0	0	4	0	0	0	0	0	1	0	0	0	6	0	3	0	5	0	6	0	8	0
VIT_17s0000g09190	136	293	88	40	599	122	82	204	152	59	387	75	114	199	106	71	344	57	184	216	156	16	1103	173	42	66	171	4	643	188	129	16	191	8	791	215	50	144	180	42	722	82	111	195	76	26	517	121	97
VIT_17s0000g09170	26	158	13	51	16	58	30	128	14	50	23	36	26	145	8	39	28	37	21	69	11	27	24	60	18	42	15	6	22	54	35	11	18	7	18	37	21	115	16	49	21	44	27	136	13	49	23	49	39
VIT_17s0000g09150	6	0	2	0	1	1	2	3	3	0	5	2	4	9	2	0	2	0	6	3	8	0	0	2	2	0	3	0	2	0	6	0	1	0	1	0	1	1	1	0	3	1	4	3	4	0	5	1	3
VIT_17s0000g09130	196	219	187	162	622	374	178	246	414	269	460	301	198	223	280	187	463	354	164	154	281	134	548	367	83	68	236	16	439	446	183	11	280	13	470	470	152	173	285	176	667	333	232	210	227	112	533	368	202
VIT_17s0000g09100	251	75	113	29	301	82	189	120	278	35	172	62	318	109	191	29	202	66	164	37	143	16	383	248	114	22	136	3	295	373	184	4	109	6	372	616	170	69	189	38	271	54	307	84	155	26	309	104	256
VIT_17s0000g09080	1	11	0	0	0	0	0	11	0	2	0	0	1	13	0	3	0	1	1	4	0	0	0	1	0	2	0	0	0	1	0	0	0	0	0	3	0	8	0	1	0	1	0	14	0	2	0	2	1
VIT_17s0000g09060	16	30	5	25	7	10	6	28	7	14	7	8	13	23	7	18	4	9	13	26	3	8	8	9	10	18	14	1	4	8	18	8	4	4	1	10	9	27	14	17	10	16	11	28	3	11	6	11	10
VIT_17s0000g09030	4	3	13	1	55	18	2	1	21	3	36	14	3	2	20	4	41	10	8	2	16	2	77	52	8	0	22	0	48	75	6	0	26	2	80	107	4	1	20	3	51	10	4	0	10	0	40	15	3
VIT_17s0000g08990	21	87	8	21	15	6	18	100	21	18	9	3	17	78	12	32	8	1	20	70	16	11	25	17	12	42	15	1	21	34	24	3	15	2	23	28	12	119	14	22	14	5	20	81	9	20	17	14	21
VIT_17s0000g08960	12	8	8	1	0	0	3	5	1	0	0	0	5	8	1	2	1	0	100	17	6	0	2	0	1	4	16	0	3	0	8	0	13	0	5	0	13	5	22	0	0	0	10	6	0	0	0	0	8
VIT_17s0000g08920	5	4	0	1	0	2	3	4	1	1	0	2	1	3	0	3	0	0	2	2	0	1	0	1	3	3	0	0	1	2	1	0	0	0	1	1	0	3	0	1	0	2	2	2	0	0	0	3	1
VIT_17s0000g08910	7	5	4	3	15	9	3	9	9	7	10	7	6	4	5	5	14	7	10	3	8	0	16	13	1	2	8	0	9	13	3	0	8	0	16	11	2	1	6	4	20	5	5	3	3	8	18	8	6
VIT_17s0000g08900	29	29	1	3	0	1	20	27	2	4	1	2	33	29	2	6	1	1	30	31	1	0	4	2	19	11	1	0	4	1	28	1	0	0	1	4	11	9	2	2	0	2	19	21	2	1	3	4	18
VIT_17s0000g08870	37	35	10	8	11	4	31	55	26	8	8	5	42	68	23	1	14	12	24	14	22	2	30	4	22	4	37	0	10	6	29	0	17	1	17	5	28	44	28	12	15	4	45	45	23	9	15	10	38
VIT_17s0000g08860	17	15	2	0	8	0	9	14	5	0	2	0	15	11	3	0	2	0	15	2	7	0	7	0	6	3	7	0	10	0	17	1	7	0	12	0	11	11	9	1	13	0	15	15	5	0	6	0	19
VIT_17s0000g08770	56	102	39	102	73	184	65	94	83	163	58	216	68	105	68	158	71	209	65	89	72	48	111	222	38	26	64	9	68	264	91	15	55	9	76	222	52	112	89	160	102	219	71	100	52	131	84	241	83
VIT_17s0000g08760	19	9	1	0	1	0	16	12	0	0	2	1	25	11	2	1	3	0	8	3	2	0	0	1	5	0	2	1	0	1	9	1	2	0	0	0	4	2	4	0	1	1	19	8	0	2	0	0	19
VIT_17s0000g08750	169	180	27	22	43	39	129	261	53	22	30	30	235	158	41	28	39	32	120	57	50	14	57	51	82	59	29	2	41	31	131	10	43	1	53	38	86	108	39	25	43	44	178	142	28	23	41	28	143
VIT_17s0000g08720	5	43	1	1	1	9	3	32	2	9	0	4	4	50	1	1	0	4	4	26	0	1	0	6	4	27	0	1	1	3	6	5	0	0	0	3	4	36	1	4	1	4	3	44	0	9	0	14	3
VIT_17s0000g08680	19	117	2	40	0	13	11	143	1	26	0	16	26	157	0	57	0	21	10	65	0	2	0	2	2	22	1	1	0	0	1	1	1	0	1	1	7	94	1	56	0	24	9	129	0	38	0	26	8
VIT_17s0000g08640	2	0	2	0	40	0	0	1	6	0	20	1	0	1	1	0	20	0	2	0	2	0	4	0	1	0	2	0	3	0	4	0	0	0	6	0	0	0	2	1	18	0	0	1	2	0	26	2	0
VIT_17s0000g08620	116	119	88	81	292	117	101	156	185	90	171	91	117	160	144	75	220	81	134	94	162	78	347	200	68	58	159	6	256	197	113	11	139	21	292	191	79	107	182	75	254	106	110	135	104	63	251	115	114
VIT_17s0000g08590	22	6	8	0	8	5	17	14	18	2	12	3	20	14	21	3	6	3	31	11	15	2	17	6	23	5	22	0	13	4	39	2	17	0	19	8	26	9	18	1	7	5	36	7	15	3	8	3	33
VIT_17s0000g08530	104	164	35	23	103	37	150	294	89	31	84	51	178	187	69	66	60	48	81	100	153	18	191	39	87	48	154	6	158	66	84	9	154	3	158	45	56	117	75	63	133	50	142	154	55	39	64	51	166
VIT_17s0000g08480	0	4	1	0	0	0	4	2	0	0	0	0	0	3	0	0	0	0	34	26	4	0	1	0	16	11	4	0	0	0	19	5	3	0	0	0	3	3	1	0	0	0	2	5	0	0	0	0	2
VIT_17s0000g08450	3	4	1	1	0	2	4	2	0	2	1	4	8	3	1	3	0	10	4	0	1	1	0	1	5	0	0	0	0	0	1	0	2	0	0	0	2	4	1	10	1	8	11	1	0	3	0	7	7
VIT_17s0000g08380	9	88	3	19	5	33	11	66	11	25	6	28	8	79	3	24	3	22	28	92	4	26	11	29	5	30	7	5	15	33	13	11	5	3	14	14	3	63	8	27	8	20	11	101	7	24	5	21	11
VIT_17s0000g08370	12	5	33	6	85	19	8	7	72	4	54	5	10	9	20	4	28	5	9	2	43	5	145	34	3	0	121	0	83	15	9	0	90	1	109	25	5	3	52	1	40	7	14	10	21	0	41	11	19
VIT_17s0000g08290	308	131	122	42	227	124	294	154	292	85	199	107	310	155	301	87	292	131	454	114	185	15	167	33	263	57	209	1	131	53	536	8	130	2	152	44	202	100	235	93	338	141	306	118	166	63	311	117	423
VIT_17s0000g08240	70	61	25	7	79	8	52	66	22	11	29	9	82	79	18	13	53	26	30	33	33	15	58	11	18	24	23	0	41	8	33	4	26	0	57	13	27	41	16	25	63	17	48	59	16	18	62	25	49
VIT_17s0000g08230	403	196	294	80	446	162	326	315	604	97	316	114	404	295	423	84	411	131	380	108	353	37	375	163	241	63	361	9	250	152	389	17	405	22	278	176	332	228	445	98	443	152	412	261	303	98	456	178	446
VIT_17s0000g08150	0	65	0	9	0	77	0	32	1	36	0	35	0	87	1	15	0	41	0	14	1	10	2	119	0	4	2	2	0	131	0	1	0	3	0	98	0	33	1	31	1	42	0	57	0	22	0	63	0
VIT_17s0000g08080	30	120	5	39	1	32	21	99	4	54	2	34	16	76	5	45	0	23	146	546	19	73	6	38	31	110	5	3	6	28	97	51	10	20	2	19	24	143	1	40	6	33	47	149	3	29	0	26	35
VIT_17s0000g08070	585	986	147	404	354	670	486	1108	293	447	235	597	761	1307	274	617	290	599	915	1230	99	139	141	397	621	805	78	17	92	516	784	122	78	28	141	520	327	833	282	594	333	603	563	1018	179	384	333	682	519
VIT_17s0000g08010	36	24	24	13	64	35	29	33	42	16	39	29	23	33	22	10	52	46	49	32	37	14	103	96	17	10	33	1	39	106	30	3	25	2	67	87	22	17	27	12	64	23	33	23	18	8	50	21	30
VIT_17s0000g07950	158	139	15	33	9	52	165	246	32	55	17	83	261	197	25	59	27	76	151	79	30	7	31	15	135	50	17	0	25	27	131	15	18	5	12	15	106	108	34	66	21	73	201	157	15	42	25	61	168
VIT_17s0000g07840	370	291	66	60	121	85	334	414	159	63	101	97	481	343	198	69	162	101	274	107	114	45	82	55	199	227	96	0	54	72	285	25	76	22	53	46	241	196	157	67	207	101	328	290	110	49	146	100	400
VIT_17s0000g07800	33	161	38	135	93	237	31	118	84	170	54	200	29	174	48	192	48	204	41	97	39	23	55	101	13	33	36	7	50	110	45	6	40	4	41	91	15	118	86	179	94	248	29	123	39	133	67	221	25
VIT_17s0000g07790	269	501	70	257	66	362	233	568	81	290	63	400	316	531	134	284	54	428	327	371	126	121	63	210	200	214	64	14	45	209	343	59	58	39	48	228	147	392	125	246	114	387	261	433	54	288	71	440	340
VIT_17s0000g07710	4	1	6	0	12	1	13	1	8	0	11	0	11	7	6	0	15	0	6	2	15	4	43	4	10	1	11	1	15	6	10	0	8	0	26	8	6	3	2	1	18	0	12	2	8	1	7	2	15
VIT_17s0000g07670	7	1	5	1	4	3	2	10	3	1	4	2	6	8	3	2	4	1	26	10	12	2	20	14	3	2	26	1	15	10	11	1	23	5	28	9	4	9	3	3	3	3	7	5	2	4	5	1	6
VIT_17s0000g07640	343	510	117	171	89	160	333	507	185	153	74	143	361	417	209	200	92	177	404	391	115	47	86	128	217	105	123	13	50	134	474	41	108	11	62	130	269	499	189	178	156	164	401	437	122	183	109	180	426
VIT_17s0000g07560	113	144	39	86	75	171	81	173	62	165	66	165	113	200	64	90	101	184	43	46	24	7	24	67	30	8	14	0	15	56	47	4	12	1	12	33	53	116	65	98	78	129	112	143	48	99	77	251	111
VIT_17s0000g07540	4	4	9	7	23	16	7	7	14	8	14	10	4	3	13	2	13	9	3	0	3	1	19	5	0	0	4	0	8	8	5	0	4	0	10	7	6	3	17	8	29	10	3	1	5	6	24	17	3
VIT_17s0000g07500	98	176	50	137	87	193	84	218	71	176	57	195	124	188	75	172	59	154	52	88	30	65	58	137	32	61	32	5	31	134	72	19	31	18	43	123	70	169	82	143	90	195	109	178	62	116	77	186	102
VIT_17s0000g07440	4	3	0	0	5	5	5	6	4	5	2	1	7	13	0	4	3	4	6	0	3	0	2	3	5	1	2	0	6	1	9	0	4	0	3	3	4	14	2	0	4	4	5	12	2	0	2	5	10
VIT_17s0000g07430	4	1	1	3	4	8	3	1	2	7	2	9	1	0	0	5	3	5	1	0	0	1	0	6	0	0	0	1	3	9	1	0	0	0	1	6	1	0	4	4	4	5	4	2	1	3	4	4	2
VIT_17s0000g07420	7	7	1	1	0	3	2	0	3	2	1	2	3	7	1	1	2	5	5	4	1	0	0	2	2	3	1	0	0	1	0	0	3	0	0	0	3	7	1	2	0	0	7	5	3	1	0	5	3
VIT_17s0000g07350	75	89	42	80	94	127	41	91	83	102	66	120	75	138	85	69	117	105	50	73	50	26	109	151	31	32	47	3	67	169	59	11	53	3	87	196	32	79	54	81	107	94	62	99	45	71	123	136	68
VIT_17s0000g07270	3	4	0	3	0	1	3	12	1	3	2	6	5	13	0	6	0	2	2	6	0	0	0	0	3	1	0	0	0	0	2	0	0	0	0	0	0	1	0	3	1	1	3	6	1	2	1	3	1
VIT_17s0000g07260	316	337	314	99	876	219	291	437	690	115	544	125	415	395	397	106	592	126	410	185	425	193	769	314	257	191	428	38	561	462	409	40	480	134	677	552	265	334	465	95	800	163	393	365	354	96	803	211	433
VIT_17s0000g07190	3778	6425	2090	2841	175	37	1511	3453	608	627	96	36	979	2575	172	2594	163	41	6948	8199	780	559	254	159	1766	2237	3877	156	119	103	2777	427	2940	477	172	124	4637	9908	4531	1891	238	53	3250	5580	657	819	132	56	2535
VIT_17s0000g07070	2	1	17	16	47	61	11	11	56	31	50	50	11	12	14	24	60	37	2	6	4	0	1	2	4	1	4	0	2	3	7	0	4	0	4	3	2	5	26	16	67	51	3	7	18	14	64	71	8
VIT_17s0000g07060	26	53	7	29	2	65	28	57	3	38	9	43	32	67	11	47	9	67	72	82	10	11	2	54	42	42	5	3	1	62	68	11	4	3	0	61	25	34	14	52	7	64	37	48	5	41	4	60	42
VIT_17s0000g07030	0	1	1	3	4	6	0	0	6	2	4	2	1	0	0	1	2	2	1	0	0	0	0	0	1	0	1	0	0	1	0	0	0	0	0	0	0	0	2	3	5	4	0	0	1	3	5	6	1
VIT_17s0000g07020	94	194	21	109	12	174	99	242	22	154	19	153	115	223	36	145	24	180	118	154	20	28	3	51	67	61	8	3	2	75	114	14	10	13	3	84	69	145	23	150	30	166	100	192	21	97	27	201	99
VIT_17s0000g06970	842	849	360	241	542	264	715	987	515	306	282	203	895	809	448	350	410	253	1207	1445	736	217	521	431	692	584	656	42	345	483	1192	144	616	48	464	537	638	961	531	367	495	278	994	869	329	267	434	314	869
VIT_17s0000g06960	164	87	77	20	107	37	151	114	114	24	67	31	220	119	129	39	103	36	196	107	137	11	335	68	102	51	181	4	198	90	220	4	171	3	239	78	130	79	100	31	116	28	225	97	83	21	96	56	200
VIT_17s0000g06930	0	0	0	2	0	6	0	1	0	6	1	1	0	0	0	2	0	0	0	0	0	0	0	6	0	0	0	0	0	4	0	0	0	0	1	1	0	0	0	1	0	1	0	0	0	2	1	3	0
VIT_17s0000g06920	6	5	1	0	0	0	9	9	2	0	0	0	9	12	2	0	2	0	16	0	5	0	4	0	14	3	10	0	13	0	29	0	4	0	5	0	8	6	1	0	1	0	10	9	2	0	0	0	11
VIT_17s0000g06880	558	763	54	205	86	220	495	732	94	212	67	285	693	842	96	288	78	191	487	501	77	51	81	187	311	224	79	13	52	212	557	37	56	13	72	181	351	688	99	262	70	236	624	707	65	210	86	212	628
VIT_17s0000g06860	103	470	95	405	241	790	98	423	203	586	148	646	101	597	152	540	190	587	136	309	182	328	308	679	78	159	131	39	217	716	158	56	148	69	216	676	64	406	140	510	217	676	122	455	94	402	211	757	139
VIT_17s0000g06850	1	2	0	9	0	7	1	4	6	13	2	11	3	6	0	9	6	9	3	2	0	0	5	9	3	1	6	0	3	16	1	0	3	0	2	12	3	4	1	7	3	10	1	7	3	7	0	14	4
VIT_17s0000g06820	78	26	45	21	110	37	82	54	94	16	88	36	75	36	40	16	102	33	81	24	35	8	135	33	54	19	34	2	63	36	100	3	47	7	93	51	53	33	58	17	124	36	72	30	36	12	105	33	93
VIT_17s0000g06790	5	6	8	4	8	11	2	4	19	15	11	16	2	4	4	10	4	6	3	2	9	1	0	5	0	1	8	0	1	1	2	0	4	0	1	2	1	5	9	8	21	14	2	6	3	22	13	17	3
VIT_17s0000g06780	11	33	0	1	0	1	15	36	2	3	0	2	13	38	0	5	1	0	10	15	1	0	0	0	6	14	0	0	0	0	17	2	0	0	0	0	6	31	0	1	2	0	16	47	1	4	0	4	12
VIT_17s0000g06770	8	3	3	8	14	11	3	4	7	7	9	7	0	0	6	8	9	13	2	6	6	4	8	14	0	1	1	1	11	23	3	0	6	3	11	15	2	5	5	9	16	10	3	4	8	7	15	11	7
VIT_17s0000g06730	0	16	1	5	0	0	0	15	0	2	0	2	1	15	0	11	0	1	0	1	0	0	0	0	0	0	0	0	0	0	1	0	0	0	0	0	0	23	0	4	0	3	1	26	2	6	0	4	1
VIT_17s0000g06680	99	164	8	25	7	24	59	152	15	21	11	26	91	163	19	45	12	27	146	128	32	11	12	22	68	39	40	3	9	15	170	23	25	6	7	27	52	144	33	33	15	24	98	129	10	24	7	30	88
VIT_17s0000g06630	16	11	44	19	26	20	13	10	67	20	20	23	13	8	69	24	37	21	4	5	21	5	21	5	2	4	9	1	7	15	4	0	16	2	5	12	17	6	47	17	41	23	12	6	40	26	33	25	15
VIT_17s0000g06610	50	160	63	152	131	290	29	132	159	251	97	257	55	173	152	229	74	209	45	87	71	85	82	145	21	29	34	2	55	129	42	24	51	25	65	108	23	97	132	196	183	305	44	124	81	165	118	342	38
VIT_17s0000g06560	1	1	0	1	1	4	1	2	0	1	0	0	2	1	0	0	1	0	1	2	0	1	1	2	2	2	1	0	0	1	1	0	0	0	1	0	0	2	0	1	0	1	1	1	0	2	1	1	1
VIT_17s0000g06480	0	2	3	4	5	6	0	3	7	5	1	2	1	1	3	1	6	5	1	2	1	1	3	8	0	0	1	0	5	5	2	0	1	0	8	8	0	1	2	2	7	6	3	1	2	0	7	3	2
VIT_17s0000g06450	405	952	153	555	307	997	321	1024	297	634	219	868	548	1052	293	753	266	900	524	793	154	137	266	561	292	386	125	18	139	577	440	71	117	66	169	588	249	774	295	724	385	994	415	882	185	549	275	1065	379
VIT_17s0000g06400	1371	541	783	292	2278	626	1083	855	1630	332	1465	460	1300	728	1002	246	1697	450	1020	343	933	198	1904	637	674	339	976	20	1226	720	1342	69	1010	78	1602	809	900	565	1090	230	2155	478	1432	624	787	217	2101	638	1528
VIT_17s0000g06380	91	298	171	143	624	291	83	216	384	204	287	184	73	262	180	167	324	239	110	161	257	117	941	594	64	70	269	22	609	637	76	19	257	41	747	725	67	212	207	149	430	228	119	246	128	118	519	315	116
VIT_17s0000g06370	2950	1494	1133	470	2314	983	3135	2564	1878	609	1436	821	4165	1919	1759	838	2555	1103	3174	1527	1343	127	2444	885	2522	808	1323	41	1533	1034	3946	313	1427	59	2098	1204	2467	1451	1636	783	2334	937	4031	1599	1176	684	2216	1209	4167
VIT_17s0000g06360	98	89	27	27	32	61	88	141	23	50	35	99	120	170	36	22	126	60	195	41	187	5	462	102	87	19	110	1	135	46	231	2	154	3	141	50	91	78	34	18	87	117	129	111	14	30	116	174	124
VIT_17s0000g06350	227	1699	17	165	2	73	165	1472	12	77	2	80	212	1477	14	203	5	94	661	1583	28	65	8	44	210	774	17	3	4	42	585	294	16	22	0	35	116	1097	36	201	6	97	194	1410	10	150	11	107	260
VIT_17s0000g06310	127	167	107	172	282	404	104	236	286	280	310	439	161	233	253	205	249	385	96	75	196	53	234	203	54	35	91	6	133	291	118	4	126	13	150	250	64	121	178	235	354	468	98	162	149	186	341	521	161
VIT_17s0000g06300	117	41	127	23	196	67	73	24	221	24	169	40	56	21	179	22	248	51	40	13	130	13	131	28	25	13	131	3	61	25	68	4	170	2	76	24	98	41	175	20	268	54	88	24	135	18	231	70	80
VIT_17s0000g06290	0	2	0	0	0	0	0	1	0	0	0	2	0	0	0	1	1	0	0	7	0	2	0	1	0	5	0	0	0	1	0	1	0	0	0	0	0	1	0	1	0	2	2	1	0	2	0	1	0
VIT_17s0000g06280	489	1179	278	931	358	1075	422	1200	492	1071	291	949	454	1061	539	1054	288	875	334	699	189	377	133	511	167	381	142	44	94	580	446	150	140	103	70	543	264	881	628	1105	476	1123	449	937	305	822	446	1104	512
VIT_17s0000g06220	107	74	164	109	440	344	87	89	379	211	299	247	112	104	219	104	320	235	101	87	222	49	435	289	64	40	167	8	306	346	114	9	226	17	384	340	67	68	214	133	404	246	115	99	159	89	378	327	114
VIT_17s0000g06210	30	55	3	59	1	35	22	64	2	57	1	36	48	61	11	61	7	46	16	30	2	25	5	54	9	17	6	6	1	35	21	24	7	6	0	16	14	51	9	80	13	37	23	44	2	72	4	48	20
VIT_17s0000g06200	85	65	142	2	293	22	88	57	342	6	231	12	105	100	197	8	315	11	110	8	371	3	367	43	59	7	309	2	267	39	141	0	328	9	309	73	72	48	196	6	377	19	87	59	186	0	316	13	100
VIT_17s0000g06190	6	663	3	216	4	328	5	382	4	313	4	322	4	693	8	365	1	264	2	522	7	175	5	407	3	230	6	16	4	358	2	63	7	26	10	325	3	451	5	387	8	353	0	560	6	244	15	335	8
VIT_17s0000g06130	0	2	0	0	0	3	0	2	0	0	0	0	0	4	0	2	0	0	0	2	2	1	0	1	0	0	1	0	0	0	0	0	0	0	0	1	0	2	0	0	1	1	0	11	1	1	0	2	0
VIT_17s0000g06070	0	0	0	0	0	0	0	0	0	0	0	0	0	0	0	0	0	0	0	0	0	0	1	0	0	0	0	0	5	0	0	0	0	0	0	0	0	0	0	0	0	0	0	0	0	0	0	0	0
VIT_17s0000g06050	192	65	164	104	215	158	126	96	309	135	176	125	201	62	254	134	227	161	372	374	333	130	429	401	189	86	335	15	306	488	358	20	348	14	332	557	129	75	233	160	237	131	199	65	175	98	227	179	196
VIT_17s0000g06020	2	11	2	0	0	1	2	11	0	1	1	0	0	17	2	1	1	0	1	11	0	0	0	0	0	6	0	0	0	2	1	1	0	1	0	0	0	10	0	3	1	3	4	3	0	0	0	0	5
VIT_17s0000g06000	9	4	12	0	51	13	17	9	20	5	26	4	19	11	15	1	33	6	19	10	17	4	67	26	11	5	12	1	47	31	16	4	16	0	54	25	14	9	13	3	34	9	18	8	13	3	46	7	5
VIT_17s0000g05990	222	228	141	53	211	95	172	226	202	62	126	73	234	249	145	85	150	65	309	145	171	18	207	128	154	51	187	8	140	152	280	10	178	8	157	150	182	212	205	68	187	78	289	264	104	51	190	95	262
VIT_17s0000g05980	0	0	0	0	2	0	2	0	1	0	0	0	0	0	0	0	0	0	3	0	0	0	0	2	0	0	1	0	3	0	2	0	1	0	3	7	1	0	0	0	0	1	2	0	1	0	1	0	2
VIT_17s0000g05880	306	205	84	47	143	172	233	239	171	81	119	137	307	204	154	90	160	116	380	145	131	31	189	131	205	122	140	4	114	136	388	36	140	12	142	142	203	191	211	80	192	172	322	197	106	69	167	185	300
VIT_17s0000g05870	1	0	1	1	6	4	0	0	3	0	2	2	0	0	1	0	14	2	0	0	1	0	16	3	0	0	0	0	4	12	1	0	2	0	7	12	0	0	3	0	17	1	1	0	4	1	16	1	0
VIT_17s0000g05840	93	102	6	24	6	9	66	108	20	21	4	12	90	84	18	30	7	12	77	80	24	14	10	12	54	28	32	3	8	21	86	4	18	2	13	19	53	94	19	26	17	12	99	76	16	26	5	11	86
VIT_17s0000g05830	2	0	2	0	0	0	4	2	0	0	0	0	3	2	0	0	0	1	3	1	0	0	0	0	1	2	0	0	0	0	1	0	0	0	0	0	5	0	0	0	0	0	2	2	0	0	0	1	8
VIT_17s0000g05820	757	519	111	51	218	135	858	765	213	71	183	131	921	585	216	114	325	176	808	399	222	40	263	126	510	273	139	5	131	152	966	67	167	7	223	135	579	459	204	95	323	135	880	573	155	90	252	180	920
VIT_17s0000g05700	15	11	5	1	8	0	8	21	10	0	3	0	15	19	4	0	5	0	38	8	7	0	10	0	19	4	17	0	14	2	55	0	9	0	11	0	15	19	4	0	4	0	31	21	6	0	4	0	26
VIT_17s0000g05650	70	159	8	38	33	75	44	164	26	47	22	69	59	177	24	57	35	56	90	123	11	9	35	52	39	63	12	1	28	48	77	22	14	4	31	56	35	133	29	50	44	85	66	130	14	40	35	81	55
VIT_17s0000g05640	4	23	2	2	6	0	6	20	1	1	5	1	1	17	1	5	1	0	16	13	1	0	3	0	8	14	0	0	3	0	11	9	1	0	1	0	2	26	0	3	7	0	10	24	2	3	6	1	7
VIT_17s0000g05620	4	23	1	3	2	18	3	17	1	8	0	14	1	11	2	8	1	8	9	8	2	0	0	15	3	5	2	1	0	11	9	0	1	0	1	5	2	13	0	16	3	15	4	18	1	11	1	4	4
VIT_17s0000g05610	1	19	0	5	0	9	0	15	0	9	0	4	0	33	0	11	0	9	0	11	0	2	1	16	0	5	1	0	0	14	0	3	0	1	0	7	2	18	0	10	0	9	2	22	1	4	0	9	0
VIT_17s0000g05600	0	11	0	3	0	1	3	11	0	1	0	1	1	10	0	3	0	1	3	1	0	1	0	2	2	11	0	0	0	1	0	0	0	0	0	3	1	7	0	4	0	0	0	8	0	2	0	3	0
VIT_17s0000g05570	377	173	112	56	48	79	291	233	135	56	44	50	280	127	138	62	51	46	478	226	227	46	97	63	219	104	171	5	45	56	526	29	152	8	54	97	252	212	159	64	115	56	366	166	119	43	72	80	351
VIT_17s0000g05550	108	326	11	121	3	74	109	350	16	130	9	78	129	345	17	148	6	45	171	252	47	59	8	80	156	130	28	4	8	100	218	34	14	7	8	56	67	240	16	142	13	69	103	281	12	116	11	136	130
VIT_17s0000g05470	28	47	4	13	5	17	14	48	4	23	6	23	30	40	11	29	6	24	32	64	6	21	15	38	25	25	5	3	4	51	34	11	5	3	4	39	16	45	6	26	7	23	21	40	0	21	7	33	27
VIT_17s0000g05460	33	49	7	3	2	3	15	49	7	9	3	5	37	53	4	11	3	4	54	42	7	3	5	6	33	15	10	0	2	12	43	3	11	1	2	8	17	41	3	4	5	6	44	51	3	11	3	5	46
VIT_17s0000g05440	0	1	0	3	0	4	0	0	0	2	0	4	0	1	0	1	0	4	0	1	0	0	0	2	0	1	0	0	0	4	0	0	0	0	0	12	0	0	0	2	0	0	0	1	0	2	0	3	0
VIT_17s0000g05360	2	5	0	1	1	10	0	7	1	14	0	13	5	7	0	1	0	9	3	0	0	2	1	6	2	2	1	0	1	8	0	0	1	0	1	1	1	4	1	2	1	5	1	12	0	9	0	29	2
VIT_17s0000g05300	0	4	0	0	3	1	2	6	1	0	0	0	1	15	3	0	0	0	2	9	0	0	1	1	5	3	1	0	1	0	1	1	1	0	0	0	0	6	0	0	0	0	3	9	0	1	1	1	0
VIT_17s0000g05290	0	1	0	0	1	0	0	1	0	0	2	0	2	1	0	0	0	1	1	1	0	0	1	1	1	0	0	0	1	0	1	0	1	0	0	2	1	0	1	0	0	2	1	3	0	0	2	0	1
VIT_17s0000g05250	45	236	24	64	16	124	61	185	27	69	24	112	87	237	40	81	32	111	90	135	16	24	12	49	54	85	20	6	12	63	75	26	6	7	8	50	37	152	45	77	28	101	70	170	19	55	38	128	50
VIT_17s0000g05110	3049	1348	5024	3317	14751	11273	3453	1867	12121	4955	12716	13264	3392	1793	7872	5454	11939	10740	2017	549	9054	4022	15720	15450	927	192	9378	1199	14062	31066	2520	48	10882	2704	16803	32113	3215	1416	7904	5251	15923	10411	3855	1300	6437	4068	17072	14341	4541
VIT_17s0000g05100	18	8	16	7	51	22	18	10	27	6	22	14	16	21	15	6	41	13	36	20	36	16	85	52	17	25	40	1	63	34	33	4	47	5	60	50	17	7	21	9	44	14	16	23	21	4	46	22	14
VIT_17s0000g05070	644	2307	444	360	490	365	497	2116	943	376	267	269	891	2785	513	369	317	262	948	2022	351	144	355	400	602	985	596	46	294	535	807	106	553	52	313	706	379	1944	546	302	499	243	819	2033	428	277	533	387	547
VIT_17s0000g05060	1	2	2	0	2	3	0	0	2	1	0	2	2	0	0	0	0	0	0	0	2	0	4	5	0	0	4	0	1	12	0	0	0	0	2	14	3	0	4	0	2	2	1	0	5	1	0	1	2
VIT_17s0000g05020	11	29	2	9	2	3	5	32	1	7	7	4	8	45	4	13	1	3	5	23	5	8	5	4	3	10	4	1	2	4	6	0	0	0	1	3	7	39	1	12	3	3	5	37	3	7	3	7	6
VIT_17s0000g05000	4	3	2	1	1	1	3	5	2	0	0	0	8	6	2	0	1	1	6	0	2	0	3	0	4	1	0	0	6	1	11	0	6	0	5	1	1	2	0	0	0	0	5	2	0	0	0	1	4
VIT_17s0000g04990	5	10	1	1	2	2	2	8	0	2	1	1	4	24	2	4	1	3	0	4	0	0	0	1	0	0	0	0	0	0	0	0	0	0	0	0	0	6	5	4	1	2	2	14	1	1	1	1	4
VIT_17s0000g04950	0	0	0	0	0	0	1	0	0	1	0	0	0	1	0	0	1	0	9	10	1	1	4	2	8	12	0	0	3	1	14	4	2	0	1	1	0	1	0	0	0	0	2	0	0	1	0	0	2
VIT_17s0000g04880	1	7	0	1	1	10	0	6	0	12	0	4	2	11	0	0	0	1	0	0	1	0	1	3	0	4	0	0	1	4	3	0	0	0	0	1	3	6	3	0	2	3	6	9	0	12	1	12	3
VIT_17s0000g04850	274	529	46	144	31	139	224	495	75	218	23	133	269	501	87	204	18	112	265	307	103	73	41	134	168	138	82	10	44	104	319	34	66	17	50	107	134	371	79	213	42	147	242	508	53	191	30	161	260
VIT_17s0000g04830	1	1	1	0	4	4	0	0	1	1	3	1	2	2	0	2	3	1	0	0	2	0	8	1	2	0	4	0	2	6	1	0	1	0	3	6	1	1	1	1	4	1	1	0	0	0	2	3	3
VIT_17s0000g04750	80	101	81	177	528	613	53	80	245	367	388	504	35	88	124	131	591	583	61	75	139	166	671	638	45	34	105	22	331	664	78	7	111	91	377	572	28	64	91	146	534	467	63	88	105	165	430	590	85
VIT_17s0000g04740	2	2	3	1	4	4	0	1	3	2	1	0	1	1	0	0	5	1	1	0	3	2	10	7	1	0	2	0	2	1	2	0	3	0	9	4	0	0	5	0	3	0	1	0	0	0	3	0	0
VIT_17s0000g04490	93	304	45	121	84	163	75	297	81	117	61	127	107	352	65	111	53	125	156	190	54	48	67	87	69	88	38	1	61	93	175	22	34	10	50	87	60	272	62	102	106	140	67	260	43	83	71	145	105
VIT_17s0000g04480	0	4	0	2	0	1	3	13	0	3	0	6	1	7	0	7	0	2	0	3	1	0	0	0	0	0	1	0	0	1	1	0	0	0	0	2	1	4	0	1	0	2	1	5	0	5	0	5	1
VIT_17s0000g04470	56	202	16	50	26	129	34	186	40	91	31	113	63	271	28	67	21	103	38	84	41	48	45	111	29	69	29	3	31	114	35	15	34	5	41	104	26	151	28	66	37	127	55	219	16	68	37	132	41
VIT_17s0000g04450	51	195	26	153	63	159	46	211	35	156	33	149	80	217	26	176	30	118	96	283	58	183	121	276	55	163	56	16	120	322	113	33	56	34	115	288	34	172	37	158	44	118	71	219	31	129	35	165	73
VIT_17s0000g04410	0	0	0	0	0	0	0	0	0	0	0	0	0	0	0	0	0	0	5	5	3	1	8	8	3	1	2	0	7	9	7	0	2	0	11	14	0	0	0	0	0	0	0	0	1	0	0	0	0
VIT_17s0000g04400	0	0	0	0	0	0	0	0	0	1	0	0	0	0	0	0	0	1	2	6	0	0	0	2	1	4	0	0	0	0	1	1	0	0	0	0	0	0	0	0	0	0	1	0	0	0	0	0	0
VIT_17s0000g04370	7	10	0	3	4	12	4	11	1	6	2	16	10	10	3	2	3	5	6	20	2	4	4	23	3	7	4	0	0	25	7	1	3	0	3	23	4	11	4	10	2	5	5	13	1	2	4	16	1
VIT_17s0000g04360	0	1	0	1	0	9	1	1	0	1	0	2	1	0	0	0	0	1	1	1	0	2	2	9	1	0	0	0	1	4	3	0	0	0	0	3	1	0	0	0	0	1	0	0	0	1	0	11	0
VIT_17s0000g04340	2	5	0	0	2	3	2	9	1	1	0	1	1	17	2	1	0	1	1	2	0	2	4	4	2	0	0	0	0	1	0	0	0	0	0	3	2	8	0	3	0	0	2	6	2	1	0	3	4
VIT_17s0000g04300	23	20	18	14	39	30	14	42	23	14	25	23	26	36	22	11	34	38	96	121	55	10	103	67	48	45	36	3	62	74	91	14	53	8	74	64	10	27	26	14	43	14	24	35	11	12	32	26	22
VIT_17s0000g04270	16	58	4	20	4	18	16	52	10	32	6	23	11	59	9	34	6	31	9	45	1	7	3	9	6	13	2	0	1	12	15	6	1	1	1	17	10	27	14	19	4	24	17	54	4	22	11	27	15
VIT_17s0000g04260	2	11	0	0	0	0	0	9	0	0	0	0	0	11	0	1	0	1	3	3	0	1	1	0	1	1	0	0	0	0	0	1	0	0	0	0	0	4	1	1	1	0	0	7	0	0	0	0	2
VIT_17s0000g04210	2	0	0	0	2	0	0	2	0	0	0	0	0	1	0	0	1	0	36	14	0	4	7	1	17	10	1	0	2	0	32	0	1	0	1	3	1	0	0	1	1	0	0	2	0	0	0	0	1
VIT_17s0000g04150	15	181	11	21	14	16	2	124	12	21	7	16	16	227	1	24	7	7	35	510	15	155	3	101	42	331	13	12	2	80	42	95	2	30	3	66	3	161	7	17	9	8	21	249	5	21	11	10	11
VIT_17s0000g04130	14	125	3	23	5	25	12	107	0	21	2	12	20	121	2	40	0	16	41	116	3	9	0	12	27	59	1	3	1	16	18	16	1	5	2	12	5	78	4	46	1	19	13	99	1	29	0	28	14
VIT_17s0000g04110	21	23	5	5	8	24	20	37	5	17	8	27	21	39	9	17	7	33	3	11	1	1	2	7	2	3	3	1	3	20	4	2	2	0	1	11	7	33	11	9	13	16	24	30	8	18	14	50	23
VIT_17s0000g04090	1	1	0	1	1	1	3	4	0	0	0	0	2	2	0	1	0	0	9	9	4	0	3	1	5	2	4	1	0	0	7	1	7	0	3	0	2	2	1	1	0	1	3	1	0	0	1	0	3
VIT_17s0000g04040	18	32	4	6	3	2	14	33	5	2	2	1	16	42	1	4	2	1	0	0	0	0	0	0	0	0	0	0	0	0	0	0	0	0	0	0	24	48	9	4	3	2	30	40	7	6	6	2	25
VIT_17s0000g04030	20	51	14	39	20	103	16	36	35	67	22	79	15	68	22	63	23	99	16	24	18	18	14	43	13	7	13	2	17	33	15	2	13	4	17	41	6	38	23	43	29	105	15	32	21	34	21	118	15
VIT_17s0000g03990	119	607	12	114	0	38	99	479	9	89	0	33	177	591	8	166	1	31	67	488	3	69	2	48	35	136	6	17	1	92	46	36	2	22	1	64	54	446	10	177	3	50	132	518	11	125	0	39	117
VIT_17s0000g03960	0	0	0	0	1	0	1	0	0	0	0	0	0	0	0	0	0	0	17	2	1	0	0	1	6	3	0	0	0	0	10	0	1	0	0	0	2	0	1	0	0	0	2	0	0	0	0	0	1
VIT_17s0000g03910	6	5	1	2	2	2	2	10	0	0	0	0	3	13	0	0	0	1	3	23	1	1	0	1	1	12	1	0	1	3	5	3	0	0	1	4	2	11	1	0	0	0	3	9	0	1	0	0	0
VIT_17s0000g03900	0	0	0	0	0	0	0	0	0	0	0	0	0	0	0	0	0	0	1	1	0	0	4	0	1	0	1	0	2	1	0	0	0	0	2	0	1	0	0	0	0	0	0	0	0	0	0	0	0
VIT_17s0000g03890	3	10	1	1	0	0	4	10	1	1	0	0	2	13	0	0	0	0	1	2	0	0	0	0	0	0	0	0	0	2	0	0	0	0	0	0	1	6	0	0	0	0	3	25	1	1	3	0	4
VIT_17s0000g03850	46	63	84	21	267	78	54	96	215	38	138	44	75	91	116	30	166	41	34	34	152	10	288	92	33	18	90	2	228	96	45	7	106	2	291	156	28	45	92	31	209	48	67	80	86	25	208	84	61
VIT_17s0000g03840	1	7	1	2	4	0	3	7	0	0	1	1	5	3	0	0	2	1	5	3	2	0	3	1	3	1	2	0	3	2	6	0	3	0	1	2	1	4	2	2	1	3	4	5	3	2	4	0	3
VIT_17s0000g03820	47	129	17	47	28	93	51	149	26	81	29	81	73	121	29	86	27	76	75	122	27	20	22	45	42	82	11	5	25	59	59	22	14	12	22	52	38	129	30	72	35	93	76	122	19	65	33	104	59
VIT_17s0000g03800	117	384	26	159	54	196	107	382	55	146	59	145	157	336	50	144	90	173	155	233	31	37	54	105	105	231	31	9	46	106	182	49	37	16	45	95	79	316	64	100	80	155	138	340	31	124	60	177	143
VIT_17s0000g03790	285	655	123	120	48	54	212	614	101	60	33	33	326	675	68	156	32	30	485	660	119	89	69	84	211	256	165	14	42	69	392	68	176	24	45	71	282	644	234	157	45	64	305	692	78	124	41	74	380
VIT_17s0000g03780	11	6	3	1	8	10	9	2	10	4	22	15	10	5	6	2	29	13	18	15	4	5	53	56	9	4	7	1	17	50	21	3	9	1	14	23	5	3	5	0	10	16	12	5	6	0	10	13	12
VIT_17s0000g03750	3	16	1	3	11	15	1	10	3	8	2	15	6	13	1	10	2	14	2	16	0	8	0	4	1	4	3	3	3	10	1	1	0	0	3	10	2	7	4	13	2	13	3	11	0	9	5	18	3
VIT_17s0000g03690	2308	12446	298	7807	236	8357	1898	10413	325	7420	239	7933	2809	12049	526	8494	191	8034	3472	7812	187	3119	76	2860	1624	5942	143	205	44	3554	2403	1936	171	970	46	3068	1233	9314	692	8274	465	8799	1875	10268	208	6131	280	9593	2290
VIT_17s0000g03670	15	11	3	1	2	0	18	26	4	0	6	0	17	26	9	0	5	0	27	0	14	0	27	0	13	1	15	0	10	0	19	0	11	0	17	0	13	7	7	1	4	1	18	16	4	0	11	0	21
VIT_17s0000g03660	0	1	0	3	0	1	0	0	0	0	0	2	0	0	0	1	0	0	0	5	0	0	0	0	0	1	0	0	0	0	0	0	0	0	0	2	0	0	0	0	0	0	0	0	0	0	0	3	0
VIT_17s0000g03630	5	1	5	0	22	5	4	0	10	0	14	5	3	1	16	0	13	3	0	0	2	1	17	2	0	0	5	0	5	4	0	0	2	1	5	1	2	1	9	0	18	3	2	0	4	1	17	2	3
VIT_17s0000g03600	108	158	81	148	159	285	83	172	155	203	131	259	118	188	137	129	121	228	107	121	116	79	215	308	50	41	142	6	136	321	112	6	116	12	158	280	61	124	121	141	201	233	131	151	95	134	137	329	90
VIT_17s0000g03560	0	1	0	1	0	1	0	2	0	2	0	1	0	5	0	0	0	1	0	3	0	0	0	1	0	1	0	0	0	1	0	0	0	0	0	1	0	3	0	1	0	0	0	6	0	0	0	5	0
VIT_17s0000g03540	7	9	7	11	20	26	3	16	13	13	8	13	9	9	8	15	15	11	1	3	5	6	11	11	1	1	3	0	12	16	0	0	8	1	11	12	5	14	15	17	17	14	7	8	8	8	13	24	7
VIT_17s0000g03520	31	52	8	16	4	8	42	43	11	7	1	16	41	49	11	11	7	20	48	33	18	4	6	10	23	18	13	1	7	13	45	6	7	4	1	11	32	48	13	12	8	22	43	41	9	12	8	24	40
VIT_17s0000g03510	21	53	7	27	7	38	14	51	6	61	9	49	26	79	1	51	9	49	12	62	2	15	1	55	13	20	10	0	4	41	14	6	4	6	0	31	8	50	10	52	6	43	20	50	4	30	5	53	13
VIT_17s0000g03480	4	5	4	3	8	13	4	3	7	4	5	7	8	7	8	5	3	11	6	3	11	2	11	11	3	2	8	0	10	15	12	1	4	0	9	9	0	3	2	5	9	12	7	5	3	7	6	10	1
VIT_17s0000g03460	2	4	9	6	37	26	1	9	20	6	8	14	0	5	14	4	29	16	2	7	2	0	19	28	0	0	1	0	18	34	1	1	3	0	28	54	2	2	8	9	27	19	1	5	11	0	39	18	1
VIT_17s0000g03440	29	48	36	15	84	41	25	42	61	28	77	42	32	51	43	32	66	39	34	39	41	9	92	58	15	11	21	1	79	89	29	3	35	0	74	105	27	31	38	18	92	31	40	48	36	17	57	52	30
VIT_17s0000g03400	0	0	1	0	2	0	1	0	0	1	0	1	0	0	0	0	0	1	0	0	0	0	2	3	0	0	1	0	2	3	0	0	1	0	2	1	1	0	0	0	0	1	0	0	0	0	0	1	1
VIT_17s0000g03370	0	5	0	14	0	58	0	3	1	50	0	47	0	11	0	25	1	37	0	0	0	3	2	41	0	0	0	0	0	38	0	0	3	0	0	26	0	6	1	16	3	25	0	0	0	25	1	88	0
VIT_17s0000g03340	12	34	24	53	52	102	10	24	58	73	40	67	11	40	33	63	32	51	18	24	60	28	42	81	5	10	57	3	29	76	26	4	65	3	40	72	14	41	32	47	46	60	19	27	33	43	30	114	16
VIT_17s0000g03330	0	1	0	2	0	1	0	0	0	2	0	2	0	1	0	1	0	0	4	14	0	1	0	8	3	2	0	1	0	7	5	3	1	1	0	6	0	0	0	1	0	1	1	3	0	2	0	6	0
VIT_17s0000g03200	369	59	142	25	426	187	356	97	367	48	333	110	338	73	209	32	555	158	211	12	274	7	637	148	170	10	181	1	374	87	371	2	206	1	439	122	320	42	208	34	541	194	430	50	161	40	441	154	466
VIT_17s0000g03130	24	26	1	7	9	5	19	50	3	2	6	7	39	57	12	14	7	12	26	31	5	4	6	4	21	14	8	0	2	6	34	2	11	0	6	11	17	30	7	9	11	3	27	36	7	5	12	6	29
VIT_17s0000g03090	4	6	5	0	8	8	8	3	9	6	9	2	7	1	6	0	8	2	10	9	13	5	29	14	1	3	15	0	12	13	8	1	8	3	23	6	2	4	8	6	6	3	2	6	2	3	9	7	6
VIT_17s0000g03080	5	11	4	9	10	11	5	12	8	4	8	8	7	10	10	5	19	3	1	3	2	1	7	5	1	0	5	0	5	4	0	0	2	0	8	2	5	6	10	6	16	6	10	7	4	3	12	10	10
VIT_17s0000g03070	0	0	1	0	0	1	1	0	0	0	1	0	1	0	2	1	0	1	5	8	6	0	3	4	7	4	4	1	4	7	13	1	10	1	7	8	0	1	0	0	0	0	0	1	1	0	1	0	1
VIT_17s0000g03010	27	39	2	5	1	5	12	48	4	10	0	5	32	30	7	9	4	5	27	25	1	0	1	0	8	10	3	1	2	2	23	2	2	2	1	2	14	35	6	7	3	5	31	38	1	4	1	8	31
VIT_17s0000g02990	8	34	0	3	0	7	8	33	0	12	0	3	15	40	0	7	0	3	6	15	0	2	0	5	7	5	0	0	0	1	4	1	0	0	0	1	2	22	0	10	0	5	8	26	0	4	0	8	7
VIT_17s0000g02970	124	594	7	169	2	168	128	700	9	265	6	210	194	590	16	253	2	167	91	220	1	48	1	65	58	116	4	8	2	70	75	31	4	9	4	50	80	494	13	224	7	179	137	567	3	216	2	346	174
VIT_17s0000g02950	14	295	4	99	1	213	15	275	3	130	1	159	26	408	6	142	1	108	9	114	1	29	1	115	5	67	3	4	1	148	14	28	2	21	2	108	10	272	5	119	2	115	16	308	4	101	4	224	9
VIT_17s0000g02940	0	3	0	0	0	3	0	1	0	1	0	2	0	4	0	1	0	1	0	1	0	1	0	2	0	3	0	0	0	1	0	0	0	0	0	0	0	5	0	1	0	2	0	2	0	1	0	3	0
VIT_17s0000g02930	0	0	0	2	0	22	0	8	0	13	0	15	0	7	1	1	0	10	1	16	1	18	1	32	3	32	0	0	0	32	5	3	0	7	1	22	1	0	1	5	0	11	0	7	0	7	0	37	2
VIT_17s0000g02870	0	0	0	0	2	1	0	2	1	2	3	5	0	0	0	0	4	2	0	0	8	1	9	8	0	0	6	0	5	18	0	0	4	0	5	5	0	1	1	1	3	1	0	0	0	2	3	2	0
VIT_17s0000g02850	38	126	12	37	29	42	40	113	26	40	26	33	55	165	38	32	35	33	22	23	21	34	23	24	15	10	19	5	9	25	21	5	10	6	14	24	20	97	15	23	38	40	31	100	20	33	55	48	33
VIT_17s0000g02800	2	6	1	4	4	1	2	5	5	3	1	3	4	9	5	7	8	5	92	107	94	77	116	149	61	66	88	4	59	144	122	16	99	13	88	135	0	5	4	2	3	4	3	8	2	3	5	2	4
VIT_17s0000g02790	8	3	13	3	18	29	8	4	21	25	10	30	2	6	24	29	11	21	17	28	28	9	13	51	6	3	16	3	10	39	21	1	26	2	15	36	2	7	34	32	12	18	11	3	18	17	16	45	3
VIT_17s0000g02740	3	15	12	16	37	24	9	16	27	19	22	12	5	16	18	14	26	18	5	3	23	15	42	22	4	3	14	0	23	30	5	2	21	4	31	23	6	6	24	19	31	23	12	12	12	10	35	14	9
VIT_17s0000g02730	39	37	63	62	147	127	34	45	160	74	88	74	41	42	87	83	131	69	28	37	85	35	160	113	12	19	52	0	102	120	43	2	84	5	120	132	27	43	96	74	183	95	41	39	72	51	138	92	45
VIT_17s0000g02710	7	5	12	15	44	28	4	9	52	10	36	20	14	10	16	7	31	22	9	8	18	6	45	40	4	2	18	1	19	39	9	0	17	2	31	38	6	7	17	8	44	21	10	9	26	20	45	28	8
VIT_17s0000g02700	0	23	0	13	0	10	0	8	2	11	0	12	0	10	0	2	0	0	0	58	0	22	0	39	0	20	0	1	0	30	0	3	0	3	1	18	0	16	0	9	0	6	0	14	1	10	0	9	0
VIT_17s0000g02680	3	26	0	26	0	19	2	32	3	21	1	23	2	44	1	38	1	14	14	64	2	26	2	68	7	21	0	5	1	131	7	2	3	11	3	71	1	21	0	31	4	17	108	34	1	16	0	19	4
VIT_17s0000g02670	636	362	269	190	521	249	556	502	556	224	370	230	648	414	494	203	489	230	762	602	431	132	527	370	456	353	399	18	348	450	876	57	408	39	442	515	466	321	457	234	624	216	663	337	310	176	543	265	616
VIT_17s0000g02650	4	2	0	0	0	0	6	8	0	0	0	0	2	3	0	0	0	1	4	11	0	1	1	1	3	4	0	0	0	0	5	0	0	0	0	0	1	2	1	0	0	0	3	1	0	0	1	2	4
VIT_17s0000g02570	117	127	18	32	16	70	69	168	16	41	8	49	76	118	28	52	11	43	101	82	32	38	14	118	51	67	22	1	11	124	71	22	19	6	10	102	81	140	32	40	29	44	109	157	18	39	16	54	120
VIT_17s0000g02530	39	236	2	121	3	132	39	205	4	87	1	133	69	253	5	121	6	136	37	89	4	45	12	37	22	102	6	0	3	43	35	30	2	12	8	31	20	173	8	109	7	170	36	199	3	93	5	184	31
VIT_17s0000g02500	25	18	7	1	14	3	25	30	17	1	17	2	33	25	13	1	19	1	47	19	23	1	45	12	36	12	23	1	25	8	60	3	29	2	21	9	15	11	12	1	30	0	29	23	8	2	11	5	29
VIT_17s0000g02490	1	3	0	0	0	1	0	4	0	1	1	0	2	1	0	0	1	0	5	6	0	1	1	0	1	0	1	0	1	0	2	0	0	0	0	1	0	2	0	0	3	0	2	1	0	0	1	0	1
VIT_17s0000g02480	645	519	519	169	1828	302	460	621	1154	177	1006	197	527	633	607	213	1237	244	838	501	835	119	1144	402	405	190	966	32	722	474	883	71	959	51	787	417	432	427	699	228	1631	201	596	587	469	169	1615	355	651
VIT_17s0000g02470	16	95	3	0	0	0	19	136	0	0	0	0	35	125	0	0	0	0	50	44	4	3	5	3	28	60	8	0	3	10	74	13	1	0	8	8	17	73	2	0	0	1	22	100	0	0	0	0	18
VIT_17s0000g02450	1	6	1	0	0	0	5	12	0	0	0	1	2	4	0	0	0	1	1	6	0	0	0	0	1	5	0	0	0	0	1	0	0	1	1	0	1	6	0	0	0	0	2	7	0	2	0	0	4
VIT_17s0000g02440	11	46	1	4	0	12	7	63	0	7	0	12	13	45	0	10	0	9	19	36	2	0	1	6	6	18	0	1	1	6	15	1	2	0	0	7	4	30	0	14	0	15	10	53	0	12	0	10	6
VIT_17s0000g02420	15	6	19	0	49	2	9	11	35	0	15	0	25	20	34	6	30	1	8	5	21	0	42	0	8	5	13	0	35	0	12	0	13	0	60	1	6	5	25	8	35	0	16	13	22	1	41	2	20
VIT_17s0000g02390	0	0	0	0	0	0	0	0	1	0	1	0	0	0	0	0	1	1	6	1	7	0	7	1	2	0	11	0	2	0	11	0	6	0	6	0	1	0	0	0	2	0	0	0	1	0	0	0	0
VIT_17s0000g02370	79	29	149	16	323	95	40	18	277	45	142	59	63	23	180	31	243	56	88	7	95	15	136	88	47	3	94	3	128	112	113	0	98	9	141	171	52	23	165	25	277	57	109	22	139	13	286	70	83
VIT_17s0000g02360	39	21	39	3	105	40	15	8	97	34	35	26	39	22	54	6	72	21	36	7	25	3	55	46	17	1	35	0	34	44	29	1	40	0	66	84	24	15	59	7	64	23	18	13	43	7	84	47	20
VIT_17s0000g02140	571	288	790	857	1460	2498	498	335	1600	1465	1812	2716	700	377	1398	1288	2130	2833	947	414	1297	593	1795	1665	402	93	1316	44	1041	1803	1174	30	1449	80	1181	1662	550	343	1244	1166	2213	2592	558	261	942	999	1880	3173	613
VIT_17s0000g02120	31	44	10	11	4	5	25	47	13	3	7	4	21	49	12	13	6	11	26	13	5	1	2	4	6	17	11	1	3	3	23	2	22	2	0	3	18	41	20	5	9	5	25	28	8	7	4	9	38
VIT_17s0000g02110	0	2	0	0	0	0	0	2	0	0	0	0	0	2	0	0	0	0	6	5	0	0	0	1	3	4	0	0	0	0	6	2	0	2	0	0	0	1	0	0	0	0	1	2	0	0	0	0	1
VIT_17s0000g02100	0	3	0	4	0	0	0	5	0	2	0	2	0	4	0	4	0	0	0	4	0	2	0	5	0	0	0	1	0	7	0	1	0	0	0	7	1	4	0	3	0	5	0	5	1	1	0	1	1
VIT_17s0000g02050	3	23	1	3	0	15	3	11	2	5	1	10	4	21	0	4	1	4	6	36	0	0	0	3	0	2	0	0	1	8	0	1	1	0	0	6	3	13	0	4	1	9	3	22	2	4	0	7	4
VIT_17s0000g02010	153	170	42	85	47	25	125	194	42	68	32	40	169	136	48	77	27	25	166	172	87	179	43	29	89	150	127	22	34	24	174	26	110	49	32	39	94	183	63	81	55	45	141	180	37	73	40	36	180
VIT_17s0000g01970	49	124	10	31	17	42	38	92	14	32	12	57	32	109	11	24	11	35	65	129	14	29	14	112	29	46	14	6	8	132	66	14	8	2	9	87	13	93	16	28	17	25	26	123	12	27	14	51	29
VIT_17s0000g01870	17	8	21	0	133	7	18	6	71	2	58	8	11	10	47	2	101	5	33	2	60	2	149	7	16	3	46	0	102	11	38	1	53	0	111	25	6	5	34	2	132	5	14	7	20	1	114	10	14
VIT_17s0000g01800	20	29	6	2	4	3	26	30	6	2	3	4	23	27	7	1	4	5	31	21	13	3	13	3	17	20	9	1	3	3	47	2	3	2	3	3	21	18	10	4	8	0	32	29	8	6	8	6	34
VIT_17s0000g01760	3	1	1	0	0	1	1	4	0	1	0	1	7	5	0	1	0	1	2	2	1	0	1	0	1	0	0	0	0	0	0	0	0	0	0	0	2	5	1	1	0	6	4	3	0	1	0	1	4
VIT_17s0000g01750	6	67	2	49	0	53	6	57	2	54	1	54	7	64	2	59	0	53	27	43	0	12	0	13	16	18	0	0	1	14	25	2	0	3	0	10	1	41	1	57	0	63	4	64	0	44	0	56	0
VIT_17s0000g01700	72	229	25	78	41	56	64	225	39	87	31	57	103	320	31	106	35	58	48	164	28	24	29	48	47	62	17	10	16	45	54	18	21	2	34	52	46	183	39	110	46	59	82	230	30	83	43	88	90
VIT_17s0000g01630	0	0	0	0	0	0	0	4	0	0	1	0	0	1	0	0	0	1	0	8	1	0	0	1	0	0	0	0	0	0	0	1	0	1	2	0	0	1	0	0	0	0	1	0	1	2	0	0	1
VIT_17s0000g01620	5	2	1	1	4	0	2	7	6	0	2	1	6	7	1	0	2	0	38	5	10	4	29	20	20	5	23	2	32	22	25	0	23	0	38	26	2	3	3	1	3	1	5	8	2	1	5	0	5
VIT_17s0000g01460	407	321	100	48	263	185	391	462	174	65	218	168	453	391	230	90	276	206	513	418	131	30	306	228	287	198	93	2	179	295	598	57	107	9	240	282	255	266	221	78	365	168	519	362	123	78	265	172	498
VIT_17s0000g01350	22	41	36	19	67	41	16	29	53	36	53	46	22	46	30	15	44	46	24	23	25	18	92	47	26	5	34	2	65	50	27	1	29	1	77	59	23	20	26	24	80	66	26	35	22	10	73	50	22
VIT_17s0000g01340	2	1	2	3	4	6	1	3	5	2	6	4	1	4	1	2	4	4	1	0	4	1	9	3	1	1	2	0	3	8	3	0	2	0	9	2	1	1	1	0	0	3	1	2	1	0	3	5	1
VIT_17s0000g01290	45	0	6	0	1	0	42	2	10	1	4	0	34	2	3	1	7	1	122	9	63	1	77	4	76	4	86	0	68	12	143	1	79	1	55	6	24	2	15	0	5	0	43	3	3	3	5	0	44
VIT_17s0000g01280	35	28	33	28	114	62	34	40	96	51	92	55	43	37	45	29	60	60	119	35	233	26	374	128	76	28	251	7	247	126	177	6	342	15	324	153	31	31	60	33	98	59	41	33	45	33	101	87	57
VIT_17s0000g01260	3	2	1	0	1	0	2	6	2	0	1	0	4	8	1	0	2	1	3	3	4	1	2	0	4	5	1	1	1	0	3	0	1	0	1	2	1	6	2	0	1	0	3	3	0	0	1	0	7
VIT_17s0000g01230	4	2	3	0	0	0	2	2	1	0	0	0	1	0	4	0	5	0	12	6	15	0	14	6	1	2	8	0	7	1	5	1	5	0	7	1	8	5	1	0	1	0	6	3	0	2	5	1	8
VIT_17s0000g01210	48	54	42	12	132	61	49	42	109	24	84	35	59	34	86	11	108	24	68	21	67	7	143	59	30	19	45	2	70	52	59	4	44	6	79	54	47	37	93	14	115	33	61	40	46	15	117	35	74
VIT_17s0000g01190	29	37	17	16	14	4	30	50	21	9	10	3	43	40	18	8	8	1	42	25	27	0	21	4	20	6	27	0	13	3	41	1	20	2	6	3	27	23	18	10	12	5	36	38	23	4	13	3	51
VIT_17s0000g01160	161	111	111	220	80	256	194	181	216	324	125	248	213	87	263	321	177	376	76	41	48	44	72	126	59	43	33	3	29	97	132	14	35	10	36	106	173	162	207	353	197	423	182	96	162	298	128	375	254
VIT_17s0000g01120	0	8	0	2	0	0	2	9	0	0	0	1	1	20	0	2	0	0	3	12	0	1	0	0	1	2	0	0	0	0	1	0	0	0	1	0	0	13	0	2	0	1	2	7	0	2	0	0	1
VIT_17s0000g01110	767	1829	291	568	1086	904	523	1582	717	643	552	874	972	2159	329	659	762	959	956	1458	242	277	1186	1334	521	951	265	31	914	1506	456	170	337	100	1043	1736	516	1837	444	535	936	849	898	1818	279	449	841	765	736
VIT_17s0000g01090	0	3	0	1	0	3	0	4	0	0	0	1	0	1	0	1	0	0	0	7	0	0	0	0	0	0	0	0	0	0	0	0	0	0	0	0	0	2	0	1	0	0	0	1	0	1	0	0	0
VIT_17s0000g01080	205	83	304	52	586	142	148	104	672	68	344	61	128	142	537	49	409	69	468	63	663	71	513	198	225	38	529	6	345	163	480	16	546	23	370	198	165	86	556	52	556	92	162	108	337	35	496	93	200
VIT_17s0000g01060	86	55	24	0	39	6	105	97	41	1	37	3	112	128	25	0	27	1	144	34	47	0	61	0	98	19	88	0	34	0	190	0	38	0	42	2	68	44	37	4	39	1	108	84	21	0	31	3	122
VIT_17s0000g01050	45	15	18	1	48	6	40	41	44	4	29	4	41	33	33	4	23	6	72	27	29	1	62	18	32	21	24	0	52	14	76	3	26	0	64	17	28	21	23	4	35	6	66	29	18	5	50	7	52
VIT_17s0000g01010	9	12	10	6	6	3	18	11	18	2	9	5	9	14	10	1	8	0	31	12	46	4	35	9	15	11	23	1	20	12	25	2	37	1	33	7	12	5	7	5	9	3	14	6	15	6	13	6	19
VIT_17s0000g00950	0	5	0	3	0	1	0	4	0	0	0	3	0	2	0	1	0	0	0	10	0	4	0	0	0	5	0	0	0	1	0	1	0	0	0	0	0	2	0	2	0	0	1	9	0	1	0	0	1
VIT_17s0000g00940	10	8	1	0	3	9	6	10	4	5	5	8	8	14	4	1	4	4	6	0	2	0	5	9	0	0	4	0	5	5	1	0	1	0	0	1	7	3	4	1	5	1	10	5	4	3	4	16	8
VIT_17s0000g00930	26	40	7	12	14	29	19	51	23	12	10	24	31	55	8	20	15	23	32	18	11	1	8	14	21	13	3	0	4	15	26	1	11	2	12	10	24	51	16	12	16	19	34	39	10	10	18	32	38
VIT_17s0000g00840	11	21	1	3	5	4	8	20	4	1	1	1	10	20	3	2	1	3	10	10	1	1	5	0	1	1	4	0	2	1	8	0	2	1	0	3	5	13	4	5	6	3	6	14	2	6	1	4	10
VIT_17s0000g00830	679	284	478	25	364	27	570	564	733	16	573	30	870	651	824	30	551	36	1533	159	1038	9	367	8	733	41	1019	4	150	4	1751	4	656	2	168	6	517	278	882	26	1092	51	676	400	595	11	665	43	809
VIT_17s0000g00820	11	4	4	1	2	0	8	9	1	0	0	0	13	15	8	0	4	0	83	9	0	0	1	0	40	3	2	0	0	0	94	0	1	0	0	0	5	2	3	0	4	0	8	8	2	0	5	0	7
VIT_17s0000g00770	38	33	7	0	5	0	35	40	4	0	1	0	43	46	3	0	0	0	38	5	18	0	8	0	33	8	36	0	3	0	50	0	30	0	6	0	40	31	9	0	2	0	46	29	4	0	1	0	31
VIT_17s0000g00730	371	188	151	16	131	33	225	291	200	31	103	15	354	337	213	32	129	13	277	58	163	10	210	23	143	38	212	0	158	34	322	0	159	1	196	13	246	161	201	33	173	14	311	287	173	27	159	63	319
VIT_17s0000g00720	252	176	101	3	64	3	185	235	126	3	67	0	257	305	116	11	58	1	250	57	107	2	73	6	124	24	156	0	59	3	277	1	80	0	62	5	195	167	108	19	88	1	232	216	88	1	93	6	283
VIT_17s0000g00710	416	196	156	5	92	2	311	298	194	3	102	2	455	292	159	16	119	3	430	67	153	1	108	1	170	19	226	0	66	1	414	1	156	0	63	5	303	155	197	28	133	4	396	314	171	7	101	6	370
VIT_17s0000g00680	0	3	0	0	0	10	0	2	1	5	0	6	0	1	0	3	0	5	0	0	0	0	0	10	0	0	0	0	0	6	0	0	0	0	0	1	0	4	0	2	0	5	0	4	0	5	0	17	1
VIT_17s0000g00650	0	1	0	0	0	2	0	2	0	1	0	1	0	3	1	0	0	1	0	0	0	1	0	9	0	0	0	0	0	2	0	0	0	0	0	3	0	2	0	2	0	1	0	4	0	2	0	2	0
VIT_17s0000g00560	1	1	1	0	2	11	0	0	1	2	0	2	2	0	0	0	4	6	0	0	0	0	2	2	0	0	0	0	0	4	0	0	1	0	0	0	0	0	0	0	2	8	1	0	1	0	3	2	1
VIT_17s0000g00530	80	128	19	59	40	76	72	135	51	74	24	63	84	128	41	80	37	53	100	111	25	28	34	52	58	68	16	5	11	47	95	9	14	6	21	52	47	86	45	70	42	67	74	122	30	58	48	88	90
VIT_17s0000g00460	106	64	52	19	43	50	102	58	75	34	31	37	86	40	54	31	43	33	168	48	38	7	40	32	84	27	82	3	38	26	158	1	61	3	25	26	86	52	76	39	77	44	113	47	47	26	56	53	97
VIT_17s0000g00410	14	8	18	25	17	50	8	12	46	35	19	67	7	6	60	31	33	49	19	1	56	9	36	30	3	0	24	1	16	38	8	0	30	5	20	51	18	5	46	46	47	69	8	6	23	25	32	66	17
VIT_17s0000g00330	1	8	1	2	2	1	1	9	0	3	0	5	0	4	2	5	1	2	0	3	1	2	5	10	2	1	0	0	3	7	0	0	1	0	5	10	0	7	2	2	1	2	1	15	0	3	0	2	3
VIT_17s0000g00290	354	343	52	226	35	189	310	445	56	218	25	164	452	389	106	287	20	169	441	470	62	112	19	93	259	206	52	10	9	134	438	38	56	14	14	113	277	399	117	306	40	224	442	312	54	219	36	197	413
VIT_17s0000g00280	61	203	24	89	66	157	58	185	42	107	31	156	59	145	43	92	51	166	109	181	28	44	51	126	52	61	16	7	39	171	113	24	18	16	37	120	28	142	38	99	56	149	61	177	20	83	37	135	58
VIT_17s0000g00270	19	71	1	12	1	12	19	74	1	11	0	12	27	85	4	15	1	8	26	64	1	0	1	9	20	28	1	0	0	4	33	9	1	0	1	8	8	63	2	25	2	12	30	64	0	12	2	19	29
VIT_17s0000g00200	3	0	1	2	2	3	0	0	3	0	0	0	1	0	0	2	1	0	0	0	2	7	4	11	1	0	0	0	5	5	0	0	3	0	4	3	0	1	2	0	1	0	0	0	0	0	0	3	1
VIT_17s0000g00130	1	219	1	55	0	65	0	178	0	68	0	56	4	301	1	75	0	49	0	102	0	26	0	33	0	47	1	0	0	28	1	21	1	10	0	19	0	246	0	59	2	74	4	227	0	52	2	61	1
VIT_17s0000g00110	50	175	9	58	8	54	30	116	8	47	8	54	51	164	19	78	4	71	65	120	13	36	3	37	33	49	10	5	4	47	40	17	7	8	2	39	16	127	19	88	11	83	40	118	5	42	11	76	50
VIT_17s0000g00070	120	171	15	6	3	5	28	34	9	4	7	4	23	26	7	11	11	5	392	372	31	7	11	4	60	37	56	2	7	9	113	9	43	0	7	8	71	98	29	7	16	3	70	79	4	3	8	5	65
VIT_17s0000g00040	17	4	1	0	10	2	11	16	3	1	0	0	13	13	8	1	4	2	11	1	12	0	9	0	9	1	9	0	9	0	20	0	7	0	8	0	5	7	1	0	6	0	21	13	2	0	5	0	14
VIT_16s0148g00410	2	18	0	10	0	28	0	12	3	14	0	17	0	14	0	13	0	10	1	23	1	10	0	60	0	10	0	1	0	81	0	2	0	6	0	68	0	5	1	18	1	11	0	12	1	12	0	21	0
VIT_16s0148g00380	0	0	0	0	0	0	0	0	0	0	0	0	0	0	0	0	0	0	0	2	0	0	0	2	0	0	0	0	0	0	0	0	0	0	0	0	0	0	0	0	0	0	0	0	0	0	0	0	0
VIT_16s0148g00360	0	0	0	0	0	1	0	0	0	0	0	0	0	0	0	0	0	0	0	0	1	0	2	14	0	0	0	0	0	4	0	0	0	0	5	10	0	0	0	0	0	0	0	0	0	0	0	1	0
VIT_16s0148g00330	0	1	0	0	0	0	0	0	0	0	0	0	0	0	0	0	1	0	1	40	0	5	0	20	3	21	0	0	0	16	2	5	0	2	0	5	0	0	0	0	1	0	0	0	0	0	0	0	0
VIT_16s0148g00320	1	2	5	0	0	8	4	4	4	3	0	3	2	1	6	2	1	5	3	58	0	31	2	112	5	26	3	0	1	73	1	8	0	7	1	75	3	3	2	2	0	9	2	3	1	3	1	7	2
VIT_16s0148g00290	0	0	0	0	0	0	0	0	0	0	0	1	0	0	0	0	0	0	0	0	0	0	1	3	0	0	0	0	0	6	0	0	0	0	4	14	0	0	0	0	0	0	0	0	0	0	0	0	0
VIT_16s0148g00280	0	0	0	1	3	0	1	1	1	0	0	0	3	2	0	0	0	2	0	5	0	0	1	5	0	4	0	0	0	2	0	0	1	0	0	2	1	0	1	0	1	0	2	1	0	0	0	0	3
VIT_16s0148g00260	0	13	0	13	0	44	0	27	0	18	0	26	1	19	0	19	0	26	0	2	0	1	0	10	0	0	0	1	0	16	0	1	0	1	0	8	0	14	0	25	1	43	0	24	0	23	0	41	0
VIT_16s0148g00250	3	66	1	73	1	103	2	45	4	75	1	62	1	56	2	74	0	60	3	44	3	26	1	142	1	17	2	1	0	149	1	2	1	6	0	126	1	55	2	73	0	69	2	42	0	79	1	105	1
VIT_16s0148g00240	1	19	0	19	0	21	0	7	1	23	0	18	0	29	2	19	0	21	0	2	0	1	0	14	0	1	0	0	0	12	0	3	1	1	0	11	1	18	0	12	0	12	0	10	1	13	0	28	1
VIT_16s0148g00220	0	4	1	0	0	1	0	6	1	1	0	0	1	8	0	0	0	2	0	0	0	0	0	0	0	0	0	0	0	0	0	0	0	0	0	0	0	1	0	0	0	0	2	3	0	0	0	4	2
VIT_16s0148g00180	0	1	0	3	0	14	0	2	1	5	0	13	0	5	0	9	0	11	0	4	0	5	0	19	0	8	0	0	0	25	0	2	0	0	0	13	0	1	1	4	0	10	1	5	0	2	0	14	1
VIT_16s0148g00170	1	16	0	15	0	16	0	8	4	8	0	19	0	20	1	13	0	13	0	29	1	29	0	103	0	14	0	1	0	128	0	4	0	3	0	114	0	16	0	13	0	16	0	15	0	20	0	27	0
VIT_16s0148g00160	0	3	0	1	0	0	0	1	0	3	0	6	1	1	1	5	0	2	0	11	0	10	0	62	0	2	0	1	0	64	0	2	0	6	0	65	1	2	0	1	0	0	1	2	1	4	0	3	1
VIT_16s0148g00140	2	6	0	1	0	5	2	8	0	2	0	3	2	6	2	0	1	3	0	6	0	2	0	18	0	0	0	0	0	4	0	0	0	1	0	12	1	3	2	4	0	2	2	3	0	3	2	7	0
VIT_16s0148g00120	29	14	12	4	21	10	19	25	37	4	19	5	52	24	38	5	19	9	3	8	0	3	2	11	3	6	1	2	2	10	1	3	2	1	2	2	17	13	38	6	33	7	36	24	10	5	28	11	28
VIT_16s0148g00110	23	12	9	2	2	6	12	20	13	8	9	11	23	26	15	3	5	5	0	1	1	0	0	5	0	2	0	0	0	2	1	0	2	0	0	0	8	15	15	5	12	3	22	22	7	7	10	11	10
VIT_16s0148g00090	0	0	0	4	1	4	0	1	1	6	0	11	0	1	1	8	0	7	0	0	1	0	0	2	0	0	0	1	0	2	0	0	1	0	0	2	0	1	2	5	0	2	0	0	0	3	2	5	1
VIT_16s0148g00070	5	4	2	1	1	6	0	3	2	4	2	0	4	4	2	1	2	3	0	3	1	3	0	1	0	1	0	0	0	0	0	0	0	0	0	0	4	5	4	4	1	5	8	3	2	3	1	6	3
VIT_16s0148g00060	30	48	7	8	8	38	17	74	12	42	8	18	32	78	22	9	11	17	0	0	0	0	0	3	0	0	1	0	0	2	0	0	0	0	0	3	18	39	31	19	10	18	23	44	20	22	15	62	30
VIT_16s0148g00040	0	3	1	3	2	10	0	4	3	7	0	10	2	5	2	5	2	7	0	6	0	3	0	22	0	3	1	0	0	16	0	2	0	1	0	14	0	3	2	8	1	14	1	2	0	10	2	11	1
VIT_16s0148g00030	6	18	6	11	3	10	4	19	3	13	0	8	8	18	5	10	5	9	0	7	0	4	1	20	0	3	0	1	0	26	0	0	0	0	0	21	1	9	5	10	4	8	6	13	1	6	3	10	2
VIT_16s0148g00020	2	2	1	0	5	3	7	3	5	1	4	2	5	3	3	0	5	0	1	1	0	3	0	5	0	1	0	0	0	1	1	0	0	0	0	1	3	2	5	1	4	0	3	2	1	0	3	2	9
VIT_16s0148g00010	30	24	18	1	25	1	34	28	20	1	20	1	51	32	40	4	14	5	0	2	0	0	0	2	0	0	1	0	0	3	1	0	0	0	0	1	23	13	43	2	33	1	39	14	11	2	29	3	37
VIT_16s0115g00470	58	65	32	31	83	46	46	82	71	38	59	35	71	79	74	47	52	47	0	0	1	0	1	3	1	0	0	0	0	0	0	0	0	0	0	0	34	74	46	35	81	47	60	66	36	38	60	48	59
VIT_16s0115g00460	71	77	38	62	130	79	41	114	94	59	107	78	71	78	67	55	105	60	0	0	1	0	1	1	1	0	1	0	1	0	1	0	5	0	2	1	39	67	65	47	138	64	65	87	40	36	112	67	51
VIT_16s0115g00340	136	237	19	97	38	45	116	220	34	48	30	46	118	223	29	88	34	38	57	69	11	14	10	29	52	47	15	2	4	29	71	13	12	6	11	48	70	200	31	69	37	47	123	174	19	61	30	66	116
VIT_16s0115g00310	51	125	13	59	37	84	33	95	29	66	22	79	49	131	24	81	41	76	25	26	11	9	10	18	9	23	4	1	6	29	15	8	3	4	8	25	31	114	49	74	39	87	51	90	20	52	38	114	63
VIT_16s0115g00220	0	0	0	0	0	0	0	0	0	0	0	0	1	0	0	0	0	0	1	2	3	4	8	6	0	0	3	0	5	10	3	0	2	0	7	7	0	0	0	0	0	0	0	0	0	0	0	0	0
VIT_16s0115g00200	40	58	29	17	128	40	38	70	61	38	56	41	35	46	46	21	109	25	30	16	16	8	61	27	19	7	24	1	36	29	37	5	17	2	56	21	22	39	43	19	131	32	26	45	30	16	81	45	46
VIT_16s0115g00160	42	37	8	8	10	9	42	47	15	12	7	11	58	28	15	20	16	10	38	36	9	5	10	14	26	21	15	0	7	20	41	14	14	0	6	17	40	43	24	15	14	15	40	32	10	19	11	13	49
VIT_16s0115g00130	2	2	0	0	6	3	1	2	5	2	2	1	1	0	4	0	1	2	0	0	1	1	1	1	0	0	0	0	3	4	1	0	3	0	4	3	1	1	0	1	4	3	1	0	2	2	5	0	0
VIT_16s0115g00120	1	1	1	2	6	2	1	3	2	6	2	3	1	0	3	2	4	6	0	1	1	2	13	8	0	0	1	0	7	10	0	0	1	0	7	6	0	0	1	4	9	3	1	2	2	2	2	6	1
VIT_16s0115g00110	0	3	2	5	4	16	0	2	5	9	6	12	2	5	2	0	7	3	0	1	6	5	10	6	1	1	0	0	11	6	1	0	0	0	11	7	1	0	2	2	7	9	3	4	3	1	4	7	0
VIT_16s0100g01210	3	69	0	22	1	25	2	52	1	9	6	16	8	58	0	24	0	12	24	42	4	20	18	18	9	47	4	1	6	15	19	20	1	6	8	20	5	37	0	27	5	16	8	52	0	25	1	26	9
VIT_16s0100g01200	3	4	0	2	1	30	0	2	0	14	1	25	0	0	0	1	0	11	0	0	0	0	2	38	0	0	0	0	1	38	0	0	0	0	0	12	0	1	0	1	0	3	0	0	0	8	0	90	0
VIT_16s0100g01190	0	0	0	0	0	0	0	0	0	1	0	4	0	0	0	0	0	0	0	0	0	0	0	13	0	0	0	0	0	4	0	0	0	0	0	2	0	0	0	0	0	0	0	0	0	0	0	4	0
VIT_16s0100g01170	0	0	0	2	1	17	0	0	0	2	0	10	0	1	0	1	0	2	0	0	3	0	0	19	0	0	0	0	0	20	0	0	0	0	0	5	0	0	0	0	0	0	0	0	0	1	0	23	0
VIT_16s0100g01160	0	0	0	1	1	12	0	1	0	4	1	5	0	0	0	0	0	1	0	0	0	0	0	5	0	0	0	0	0	8	0	0	0	0	0	0	0	0	0	3	0	0	0	0	0	1	1	18	0
VIT_16s0100g01150	0	2	0	1	1	11	0	0	0	0	0	3	0	1	0	1	0	0	0	0	0	0	0	13	0	0	0	0	0	8	0	0	0	0	0	1	0	0	0	0	0	2	0	0	0	0	0	18	0
VIT_16s0100g01140	2	0	0	0	1	10	0	0	0	2	0	8	0	1	0	0	0	1	0	0	1	0	0	14	0	0	1	0	0	15	0	0	0	0	0	3	0	0	0	0	0	0	0	0	0	4	0	52	0
VIT_16s0100g01130	0	0	0	0	3	12	0	0	0	5	0	7	0	1	0	2	0	2	0	0	0	0	0	8	0	0	0	0	0	9	0	0	0	0	0	4	0	1	0	3	0	1	0	0	0	3	0	40	0
VIT_16s0100g01120	0	0	0	0	0	26	0	0	0	3	1	8	0	0	0	0	0	6	0	0	0	0	0	27	0	0	0	0	0	32	0	0	1	0	0	10	0	1	0	1	0	5	0	0	2	1	0	68	0
VIT_16s0100g01110	1	1	0	2	0	19	1	0	1	4	0	13	0	2	1	3	0	10	0	0	0	0	2	36	0	0	2	0	0	27	0	0	0	0	0	15	0	0	0	3	1	1	0	1	0	4	2	58	0
VIT_16s0100g01100	0	4	1	9	2	29	0	1	1	9	0	17	0	1	0	2	0	13	0	2	0	0	1	62	0	0	1	0	0	48	0	0	1	0	1	19	0	3	0	4	1	6	0	4	0	8	4	90	0
VIT_16s0100g01070	0	0	0	2	4	17	0	0	0	3	1	15	0	0	0	2	0	3	0	0	0	0	2	23	0	0	0	0	1	24	0	0	0	0	0	1	0	0	0	2	0	3	0	0	0	2	1	37	0
VIT_16s0100g01040	1	0	0	1	2	3	0	0	0	0	1	5	0	0	0	0	0	0	0	0	0	0	0	18	0	0	0	0	0	13	0	0	0	0	0	4	0	0	0	0	0	0	0	0	0	0	0	15	0
VIT_16s0100g01030	1	1	0	0	5	41	0	0	0	13	0	23	0	0	0	0	0	6	0	0	0	0	0	48	0	0	2	0	0	46	0	0	0	0	0	10	0	0	0	1	0	8	0	0	1	3	4	91	0
VIT_16s0100g01020	0	0	0	0	0	7	0	0	0	1	0	4	0	0	0	0	0	1	0	0	0	0	0	13	0	0	0	0	0	6	0	0	0	0	0	5	0	0	0	0	0	1	0	0	0	2	0	21	0
VIT_16s0100g01010	0	0	0	0	0	2	0	0	0	0	0	1	0	0	0	1	0	0	0	0	0	0	0	3	0	0	0	0	0	1	0	0	0	0	0	0	0	0	0	0	0	0	0	0	0	0	0	3	0
VIT_16s0100g01000	0	0	0	0	2	17	0	0	0	5	1	18	0	0	0	0	0	3	0	0	0	0	1	27	0	0	0	0	0	16	0	0	0	0	0	2	0	1	0	0	0	1	0	0	0	1	2	30	0
VIT_16s0100g00990	0	0	0	1	1	4	0	0	0	0	0	1	0	0	0	0	0	0	0	0	0	0	0	6	0	0	0	0	0	3	0	0	0	0	0	0	0	0	0	0	0	0	0	0	0	1	0	13	0
VIT_16s0100g00950	1	0	0	1	0	9	0	0	1	3	0	4	0	1	0	0	0	2	0	0	0	0	1	7	0	0	0	0	0	6	0	0	0	0	0	1	0	1	0	0	0	1	0	0	0	2	1	17	0
VIT_16s0100g00940	0	0	0	0	1	10	0	0	0	0	0	3	0	0	0	0	0	1	0	0	0	0	0	9	0	0	0	0	0	5	0	0	0	0	0	1	0	0	0	0	0	1	0	0	2	1	0	9	0
VIT_16s0100g00930	1	0	0	0	0	7	0	0	0	1	0	3	0	0	0	0	0	1	0	0	0	0	0	11	0	0	0	0	0	4	0	0	0	0	0	0	0	0	0	0	0	4	0	0	0	1	0	22	0
VIT_16s0100g00920	1	0	0	0	1	9	0	0	0	3	0	5	0	0	0	0	0	0	0	0	0	0	0	14	0	0	0	0	0	5	0	0	0	0	0	0	0	0	0	0	0	0	0	1	0	0	0	17	0
VIT_16s0100g00910	2	0	0	3	3	26	0	0	1	16	0	17	0	0	0	1	0	0	0	0	0	0	1	46	0	0	1	0	2	22	0	0	0	0	0	16	0	0	0	1	0	5	1	0	0	11	1	74	0
VIT_16s0100g00900	1	0	0	2	0	18	0	0	0	1	0	8	0	0	0	0	0	1	0	0	3	0	0	9	0	0	0	0	0	14	0	0	0	0	0	2	0	0	0	1	0	1	0	0	0	0	0	19	0
VIT_16s0100g00880	2	0	0	0	1	17	0	0	0	7	1	14	0	0	0	0	0	6	0	0	0	0	0	8	0	0	0	0	0	11	0	0	0	0	0	5	0	1	0	0	0	2	0	0	0	2	2	47	0
VIT_16s0100g00860	2	0	0	0	4	36	1	0	0	1	0	14	0	0	0	2	0	3	0	0	2	0	0	38	0	0	0	0	0	40	0	0	1	0	0	10	0	0	0	0	0	2	0	0	0	3	0	58	0
VIT_16s0100g00850	0	0	0	0	0	12	0	0	0	8	0	4	0	0	0	0	0	2	0	0	0	0	0	7	0	0	0	0	0	6	0	0	1	0	0	3	0	0	0	0	0	1	0	0	0	0	2	16	0
VIT_16s0100g00840	2	1	0	0	1	12	0	0	1	3	2	8	0	0	0	0	0	0	0	0	0	0	0	7	0	0	0	0	0	4	0	0	1	0	0	2	0	0	0	0	0	1	0	0	0	1	0	28	0
VIT_16s0100g00830	5	2	0	1	0	23	0	0	1	16	0	20	0	0	0	1	1	9	0	0	0	0	1	43	0	0	0	0	0	26	0	0	0	0	0	8	0	0	0	1	1	2	0	0	0	7	2	94	0
VIT_16s0100g00810	1	0	0	0	0	3	0	0	0	0	0	3	0	0	0	1	0	1	0	0	0	0	0	7	0	0	0	0	0	10	0	0	0	0	0	3	0	0	0	0	1	6	0	0	0	0	1	20	0
VIT_16s0100g00800	1	2	0	0	0	8	0	0	0	1	0	3	0	0	0	0	0	1	0	0	0	0	1	9	0	0	0	0	0	14	0	0	0	0	0	2	0	0	0	0	0	1	0	0	0	0	0	17	0
VIT_16s0100g00780	1	0	0	2	3	38	1	1	0	19	0	38	0	0	1	0	0	6	0	0	1	0	2	95	0	0	0	0	0	42	0	0	2	0	0	17	0	0	0	1	0	8	0	0	0	7	3	125	0
VIT_16s0100g00770	0	0	0	2	1	27	0	0	0	6	1	15	0	0	0	0	0	3	0	0	2	0	0	39	0	0	0	0	0	25	0	0	0	0	0	4	0	0	0	0	0	4	0	0	1	1	0	70	0
VIT_16s0100g00750	1	1	0	1	5	30	0	3	0	18	0	22	0	1	0	1	0	10	0	0	1	0	0	35	0	0	0	0	0	28	0	0	2	1	0	9	0	0	0	1	1	1	0	1	0	6	0	87	1
VIT_16s0100g00740	3	2	3	1	16	12	9	4	7	0	18	8	7	5	5	1	9	7	2	4	2	1	12	15	6	3	0	0	9	33	3	1	1	0	9	27	3	2	3	3	16	7	10	3	9	0	23	15	11
VIT_16s0100g00700	2	2	4	0	10	1	5	1	2	1	3	1	1	1	2	0	8	2	7	1	13	0	17	5	0	0	9	0	13	2	7	0	8	0	14	1	2	1	2	0	7	0	0	1	1	0	8	1	3
VIT_16s0100g00670	2	6	0	0	4	7	0	4	1	1	2	4	0	9	0	0	2	1	0	1	0	0	1	12	1	1	0	0	0	6	0	0	0	0	1	4	0	5	0	0	1	4	0	5	1	2	3	3	0
VIT_16s0100g00620	0	4	0	2	1	0	1	6	1	0	1	0	2	6	0	2	0	1	0	0	0	0	0	0	0	1	0	0	0	0	0	0	1	0	0	0	0	3	1	1	1	1	4	5	0	0	0	0	0
VIT_16s0100g00590	10	12	4	1	10	5	5	7	20	5	5	5	10	6	10	4	10	4	15	9	13	2	8	8	11	4	9	0	8	5	14	1	18	0	15	7	7	5	9	2	9	7	5	4	5	7	8	5	7
VIT_16s0100g00570	121	139	157	270	443	533	105	141	366	418	400	531	114	123	294	377	414	583	68	44	171	90	304	349	59	38	121	8	157	276	101	8	119	17	194	282	76	129	254	404	582	561	162	125	220	320	461	623	125
VIT_16s0100g00510	279	307	714	152	2737	607	291	416	2157	236	1754	385	452	448	1054	214	2094	476	200	226	377	75	841	372	128	116	308	16	553	388	190	20	347	26	649	444	226	261	895	203	2561	471	386	321	846	172	2500	677	374
VIT_16s0100g00480	3	1	0	1	0	1	1	3	0	0	0	0	2	5	0	1	0	2	3	1	0	0	0	0	2	4	1	0	0	0	2	0	0	0	1	0	2	2	0	0	0	0	1	5	0	1	0	0	2
VIT_16s0100g00410	33	61	17	27	26	74	36	83	25	52	26	73	37	75	24	46	19	83	44	33	7	5	22	42	17	21	12	1	12	48	33	9	13	4	15	41	24	57	31	36	39	81	37	59	23	38	41	86	34
VIT_16s0100g00400	57	68	101	110	382	247	66	82	304	152	261	164	59	59	211	95	297	181	61	42	118	67	212	113	27	24	103	6	141	158	57	8	119	26	186	141	45	51	148	91	407	203	54	61	111	91	339	242	83
VIT_16s0100g00330	8	59	1	22	1	29	5	52	1	22	2	23	10	49	3	16	2	22	7	40	0	5	0	15	3	13	1	3	0	17	13	6	0	5	1	16	5	32	2	15	0	26	6	29	1	16	0	21	5
VIT_16s0100g00310	36	52	11	17	12	22	32	59	20	22	4	26	33	71	16	35	6	25	28	38	10	5	12	10	14	2	7	2	5	6	22	9	15	3	8	13	19	50	11	21	12	26	34	48	12	24	13	39	36
VIT_16s0100g00290	143	143	38	11	264	17	142	170	126	9	233	13	199	137	50	16	273	20	1865	878	453	36	1318	83	1565	593	300	1	556	55	1793	69	376	3	597	56	122	105	53	17	426	23	175	131	72	15	244	28	227
VIT_16s0100g00250	0	0	0	0	0	1	0	0	0	1	1	1	0	0	2	1	0	1	0	1	0	3	4	59	0	0	0	1	4	115	1	0	0	1	6	195	0	0	0	0	0	2	1	0	0	1	0	3	0
VIT_16s0100g00240	0	2	0	2	3	18	0	0	1	6	2	19	0	1	0	3	0	10	0	0	1	1	3	57	0	0	0	1	4	124	0	0	0	2	5	152	0	0	0	1	2	13	0	0	1	2	5	17	0
VIT_16s0100g00230	0	0	1	7	7	113	0	0	2	49	9	119	0	0	1	5	6	86	0	0	1	1	3	130	1	0	2	1	14	252	0	0	2	1	16	411	1	0	4	8	8	93	0	0	5	12	8	122	1
VIT_16s0100g00220	3	6	1	9	5	52	4	13	4	13	4	32	8	7	3	15	9	66	6	8	14	8	15	38	3	7	7	1	8	53	4	0	4	2	7	43	1	1	4	18	10	61	7	9	0	13	6	40	4
VIT_16s0100g00200	1	8	0	17	0	19	4	11	0	12	0	10	2	15	2	15	0	7	1	7	0	5	0	10	0	4	0	2	0	8	1	3	0	2	0	3	1	5	0	20	0	22	1	11	0	21	0	13	0
VIT_16s0100g00070	0	0	0	0	0	1	0	0	0	0	0	0	0	0	0	0	0	0	1	0	3	0	9	1	0	0	2	0	3	4	1	0	0	0	1	0	0	0	0	1	0	0	0	0	0	0	0	0	0
VIT_16s0100g00040	0	0	0	0	2	1	1	0	4	1	3	2	0	0	0	1	2	1	1	0	5	0	12	3	0	0	1	0	3	4	1	0	0	0	4	3	0	1	3	0	6	2	0	0	2	0	2	1	0
VIT_16s0098g01910	1	5	2	2	2	0	3	9	2	2	1	2	2	6	0	2	0	1	2	0	1	0	0	0	2	1	1	0	0	0	1	0	0	0	0	1	4	1	1	1	1	1	1	5	1	3	0	1	9
VIT_16s0098g01900	71	270	41	81	29	40	56	242	39	84	27	32	105	313	31	96	33	50	101	303	26	75	36	20	55	188	29	19	25	18	91	32	12	28	32	15	59	256	32	92	35	48	81	203	28	81	37	73	73
VIT_16s0098g01870	0	9	0	4	1	3	0	2	0	7	1	3	1	10	0	3	1	3	1	12	0	2	2	7	1	2	0	0	0	9	1	1	4	1	3	6	0	4	0	4	1	3	2	7	0	1	0	3	1
VIT_16s0098g01790	3	5	1	0	5	2	4	4	5	1	4	4	7	3	3	1	4	2	0	0	4	0	9	18	0	1	7	0	14	13	4	0	5	1	8	20	2	2	2	1	2	1	3	4	3	2	5	4	8
VIT_16s0098g01780	162	295	356	243	1192	946	160	299	919	447	817	679	191	334	601	383	946	804	216	219	428	115	1017	665	145	110	373	13	668	679	210	22	454	29	767	735	122	225	563	343	1243	861	171	270	466	259	991	914	163
VIT_16s0098g01720	109	107	20	30	8	23	89	155	19	30	11	31	144	132	42	41	18	29	94	86	18	3	7	5	62	38	27	1	3	4	95	12	7	2	2	5	69	109	36	25	17	43	107	109	17	43	13	37	104
VIT_16s0098g01700	144	227	54	51	58	57	114	209	76	60	36	76	117	193	70	71	56	70	199	192	91	26	83	70	111	100	88	10	48	110	213	26	97	6	51	99	111	163	81	46	81	76	141	180	50	59	44	65	145
VIT_16s0098g01650	47	190	17	69	50	245	53	214	39	123	33	188	87	216	40	84	35	209	64	75	21	21	31	58	41	32	10	2	22	103	42	11	11	3	18	91	40	123	39	104	56	224	66	183	20	79	40	243	61
VIT_16s0098g01640	14	4	6	0	1	0	15	16	5	0	3	0	11	15	8	0	2	0	40	3	23	1	18	0	13	1	32	0	14	0	41	0	24	0	17	0	17	10	8	0	3	0	17	11	10	0	2	0	7
VIT_16s0098g01570	173	192	107	103	317	228	135	208	255	133	205	203	176	220	178	101	223	175	140	115	161	60	361	378	74	70	144	13	257	395	155	12	137	26	290	437	97	149	147	108	271	182	152	169	92	92	251	208	180
VIT_16s0098g01560	4	12	2	2	2	0	6	14	0	1	0	1	4	22	2	2	0	1	0	0	0	0	0	0	2	1	0	0	2	0	0	0	0	0	3	1	2	16	1	3	1	1	1	23	0	1	0	1	7
VIT_16s0098g01550	2	14	1	3	2	6	5	12	0	8	1	11	3	12	3	7	4	5	11	13	2	2	4	5	4	5	1	0	3	4	2	4	1	2	2	5	0	8	2	8	0	7	3	4	0	5	3	2	4
VIT_16s0098g01540	23	74	9	24	14	43	21	60	7	39	9	48	34	66	11	44	8	50	50	57	6	3	13	21	33	17	6	2	2	21	31	3	10	0	10	20	21	53	14	42	14	46	26	71	6	28	10	68	27
VIT_16s0098g01520	14	14	7	4	23	4	9	8	11	3	12	12	16	22	4	8	17	6	7	12	6	3	24	19	9	3	6	0	21	17	13	0	7	0	26	16	3	7	5	4	10	5	12	11	2	4	4	4	15
VIT_16s0098g01420	42	14	18	0	64	2	38	25	60	1	44	0	52	38	39	0	51	0	48	3	35	0	80	2	21	5	28	0	60	6	58	0	18	0	76	2	28	14	25	1	83	1	33	19	27	0	66	2	56
VIT_16s0098g01380	25	46	11	49	26	81	10	47	20	66	19	86	28	37	37	50	30	100	30	27	31	39	83	96	14	33	21	6	45	114	34	13	35	19	49	100	20	45	23	57	40	104	22	40	24	42	34	113	28
VIT_16s0098g01350	5	1	2	1	1	0	2	1	1	1	0	0	5	2	1	1	0	0	14	1	9	0	14	4	6	1	11	0	7	4	9	0	13	0	9	7	3	2	7	1	1	1	3	1	0	2	0	4	5
VIT_16s0098g01280	63	184	4	41	9	92	65	173	16	52	3	62	61	216	15	53	4	66	103	123	14	28	11	44	55	64	3	1	6	44	97	28	11	2	8	43	34	161	19	41	7	73	58	178	5	43	6	80	56
VIT_16s0098g01230	367	491	352	244	1057	720	306	542	731	391	660	525	438	615	606	361	827	550	429	445	521	111	1336	920	276	186	463	25	852	1250	419	68	497	62	1065	1126	289	466	585	349	1050	591	449	540	364	261	949	675	420
VIT_16s0098g01220	186	353	108	252	227	469	165	357	185	365	157	438	179	414	136	324	198	371	158	229	130	133	283	475	111	87	139	10	173	619	205	16	149	22	216	579	118	298	147	304	239	341	170	319	112	253	193	554	187
VIT_16s0098g01180	40	89	12	26	12	43	35	75	22	31	8	57	59	84	17	29	9	50	44	40	11	2	6	24	25	20	6	1	3	12	43	4	5	0	2	19	20	63	16	30	17	59	35	71	9	35	10	46	30
VIT_16s0098g01170	1	20	0	2	1	4	5	20	1	3	0	0	2	27	2	2	0	0	7	12	9	3	4	11	6	13	0	0	0	2	5	0	0	0	0	4	2	13	0	0	0	1	7	19	1	4	0	1	11
VIT_16s0098g01160	9	35	3	49	0	40	3	7	0	75	1	32	1	25	2	46	0	32	7	3	1	1	1	8	2	1	2	0	0	5	2	0	2	0	0	3	12	20	1	49	0	29	8	20	4	49	1	64	3
VIT_16s0098g01150	176	15	339	175	422	145	113	23	598	133	359	145	68	33	292	96	430	116	118	10	356	85	390	79	72	19	510	21	227	79	199	4	533	85	258	85	187	35	561	87	462	140	134	23	318	105	448	177	153
VIT_16s0098g01080	7	6	6	2	4	1	2	7	13	0	1	1	11	10	3	0	1	1	7	0	11	0	13	0	5	0	7	0	9	1	4	0	10	0	10	1	7	5	5	1	4	2	5	6	6	1	5	1	6
VIT_16s0098g01050	8	8	5	1	19	3	9	13	19	2	18	3	14	19	3	3	17	2	4	5	0	0	5	9	5	1	2	0	8	4	7	1	5	0	12	6	4	6	4	1	12	0	3	7	7	0	23	6	10
VIT_16s0098g01000	63	135	8	10	7	11	43	86	12	8	5	14	34	104	14	10	5	18	113	158	27	5	24	27	18	10	5	0	13	17	41	13	10	2	11	30	19	58	28	7	10	17	51	104	12	8	10	13	34
VIT_16s0098g00990	2	5	0	0	1	2	5	5	0	0	0	2	4	16	0	2	0	1	4	6	2	0	5	11	2	2	2	0	1	15	4	2	0	4	4	8	1	6	0	1	1	0	4	4	0	0	1	4	4
VIT_16s0098g00950	4	6	1	6	1	10	1	1	0	13	1	9	3	5	1	10	1	8	2	0	2	0	0	4	2	0	1	0	0	5	0	0	0	0	1	1	0	4	0	9	0	5	1	5	1	17	1	16	1
VIT_16s0098g00900	76	85	261	290	629	746	63	108	624	557	448	660	123	141	447	494	459	590	80	107	263	117	489	350	39	34	213	11	380	408	98	6	280	22	479	389	55	55	391	433	721	758	102	100	271	337	563	816	95
VIT_16s0098g00890	68	33	337	33	1593	268	50	76	1063	84	929	122	80	84	380	33	1046	137	34	8	35	7	201	41	26	11	57	3	112	53	44	1	36	3	146	72	59	37	321	23	1119	111	72	68	352	20	1342	259	81
VIT_16s0098g00860	61	88	15	218	12	336	14	48	19	193	24	371	13	6	14	101	8	192	269	176	28	103	26	497	59	10	26	12	10	204	155	8	13	17	8	166	31	89	21	91	75	477	25	44	13	99	25	635	21
VIT_16s0098g00850	217	522	78	222	90	419	163	470	147	400	161	446	255	580	121	265	135	349	567	482	142	153	59	403	350	273	103	18	25	249	645	76	122	24	22	166	128	489	103	296	149	368	175	491	91	276	145	711	242
VIT_16s0098g00820	14	6	2	5	2	6	3	7	3	2	0	3	3	7	3	7	0	0	4	3	2	1	1	2	1	0	0	0	0	0	5	0	3	0	0	0	2	5	1	2	2	7	3	4	2	3	3	1	5
VIT_16s0098g00800	42	0	56	13	142	94	53	10	159	28	124	69	52	6	183	21	213	114	59	10	111	12	238	112	49	4	87	4	148	103	118	8	91	15	160	87	51	6	107	16	175	80	64	9	94	20	166	90	82
VIT_16s0098g00790	1162	138	1431	842	2438	1907	911	284	2861	1088	2422	1839	873	210	2655	872	3658	2372	1189	119	2146	381	2347	1720	556	61	2137	40	1549	2022	1741	18	2109	219	1796	2099	1012	217	2520	727	3682	2247	1212	141	1626	753	3185	2096	1293
VIT_16s0098g00770	60	64	16	29	3	32	44	91	16	27	4	26	60	72	26	26	4	14	34	38	11	14	8	19	24	21	16	1	6	28	39	3	12	1	7	23	34	56	14	37	16	27	65	51	15	32	7	39	48
VIT_16s0098g00740	1	1	0	2	0	0	0	0	0	2	0	4	0	1	1	2	0	3	0	2	0	2	0	8	0	0	0	0	0	9	0	0	0	1	0	11	0	3	1	1	0	1	1	1	0	3	1	1	0
VIT_16s0098g00730	735	1160	278	338	427	407	638	1313	463	368	334	412	916	1347	492	463	429	492	549	687	295	130	392	313	341	418	261	18	280	374	571	124	251	42	322	415	528	1047	440	469	503	441	838	1180	294	355	381	506	876
VIT_16s0098g00720	996	1329	148	513	84	303	860	1668	183	495	83	368	1136	1518	340	710	125	346	918	969	254	341	54	160	541	529	291	34	34	222	951	82	247	86	35	227	732	1164	424	702	219	366	1000	1340	197	542	102	395	1107
VIT_16s0098g00690	272	1075	162	488	257	593	232	1026	273	550	202	562	262	1102	276	643	306	624	479	1121	168	407	78	270	183	745	160	59	49	279	620	190	151	95	47	268	191	881	283	625	426	638	236	922	146	476	310	813	301
VIT_16s0098g00640	1	0	0	0	4	1	1	1	2	0	0	0	2	2	2	0	2	0	0	0	0	0	0	0	0	0	1	0	1	0	2	0	0	0	0	0	2	0	0	0	2	0	2	1	0	0	9	1	1
VIT_16s0098g00600	134	60	40	17	129	91	109	76	79	22	82	71	171	68	82	22	115	96	127	36	33	12	35	32	47	34	51	3	26	28	70	7	35	6	20	28	122	81	98	27	168	109	143	95	53	25	134	89	136
VIT_16s0098g00580	31	26	44	19	109	66	23	25	77	37	81	66	31	29	62	31	91	47	42	24	53	20	143	91	22	10	50	2	94	112	44	2	68	6	134	99	18	25	46	19	113	51	32	33	34	22	92	62	29
VIT_16s0098g00560	235	206	60	40	75	66	136	203	102	61	56	48	238	212	91	67	67	57	211	147	82	15	59	22	106	47	89	2	40	31	199	21	80	4	47	33	139	201	142	55	101	85	210	209	60	46	88	75	196
VIT_16s0098g00420	1	73	0	28	0	52	1	50	1	40	0	44	2	91	0	41	1	39	3	48	0	14	1	57	1	16	1	0	0	51	2	8	0	1	0	47	4	58	0	40	0	42	2	83	0	38	0	54	6
VIT_16s0098g00410	1	28	0	8	0	5	1	20	0	5	0	12	0	47	0	7	0	6	1	22	0	1	1	9	1	7	0	0	0	11	3	0	0	1	0	2	0	32	0	10	0	7	1	37	0	7	0	6	1
VIT_16s0098g00400	0	0	0	0	0	0	1	1	0	0	0	0	1	0	0	0	0	0	3	0	0	0	0	0	3	0	1	0	0	0	1	0	0	0	0	0	0	0	0	0	0	0	0	0	0	0	0	0	1
VIT_16s0098g00360	15	19	23	3	50	9	15	32	66	6	35	5	12	29	27	7	22	2	20	13	32	2	44	13	3	4	28	1	39	25	11	4	34	1	46	21	10	18	36	8	33	8	12	19	15	3	42	6	16
VIT_16s0098g00270	60	98	79	56	207	83	69	104	142	52	150	80	89	95	136	57	207	89	142	85	190	44	353	135	69	121	183	4	258	186	122	46	176	22	268	187	69	80	173	52	190	74	66	82	77	44	196	104	121
VIT_16s0098g00260	2	2	4	0	3	2	1	0	1	1	4	0	1	1	3	1	2	2	4	2	3	4	13	4	0	0	6	2	8	8	2	1	9	0	11	11	3	1	5	0	1	2	1	0	3	0	1	2	3
VIT_16s0098g00240	22	17	24	11	58	76	18	37	40	26	57	55	17	40	31	17	49	48	31	20	49	13	67	49	10	10	34	0	52	64	16	1	32	4	58	52	17	36	38	17	61	51	21	40	23	22	52	51	20
VIT_16s0098g00220	1	0	4	2	4	6	2	8	5	4	7	3	2	3	4	0	6	4	4	1	5	1	8	22	0	0	4	0	8	15	1	0	4	0	9	9	2	3	2	1	2	5	2	3	1	2	9	9	2
VIT_16s0098g00200	14	36	0	2	6	17	7	33	9	17	9	16	18	31	5	15	7	20	19	26	9	3	7	46	12	9	5	0	5	36	20	2	5	0	6	33	5	22	3	11	11	11	23	28	3	13	8	29	8
VIT_16s0098g00190	4	29	2	15	1	19	11	24	2	19	2	21	12	29	4	12	4	11	10	10	4	6	3	43	9	2	2	1	4	35	17	0	5	2	7	37	8	22	0	19	4	10	9	20	1	15	6	30	5
VIT_16s0098g00160	35	17	8	4	10	3	32	26	10	2	1	1	31	32	16	1	5	2	223	20	121	1	40	8	132	19	60	0	18	3	218	3	68	0	28	9	5	12	22	4	3	5	30	27	7	5	7	9	24
VIT_16s0098g00150	22	18	1	0	0	0	21	19	2	0	0	1	31	18	3	3	3	0	28	15	3	1	2	1	17	11	6	0	1	0	26	0	5	0	2	0	15	12	2	0	0	3	23	13	0	1	1	2	20
VIT_16s0098g00120	0	1	3	3	0	3	1	4	1	3	0	6	0	2	3	5	0	7	4	20	3	10	0	80	2	18	3	1	0	64	3	1	1	1	0	67	1	2	0	7	0	6	1	1	1	1	0	3	2
VIT_16s0098g00090	3	2	3	0	2	3	3	3	1	1	2	0	8	4	9	0	3	0	0	0	0	2	0	4	0	0	0	0	0	6	0	0	0	0	0	2	3	0	6	0	7	0	5	1	1	1	2	2	4
VIT_16s0098g00030	0	0	0	0	0	0	0	0	0	0	0	0	0	0	0	0	0	0	1	20	0	2	0	4	2	17	0	0	0	3	0	0	0	0	0	0	0	0	0	0	0	0	0	0	0	0	0	0	0
VIT_16s0098g00020	0	1	1	1	0	0	1	5	0	2	1	1	1	1	0	2	0	4	0	10	0	12	0	12	0	7	0	0	0	22	0	2	1	1	0	12	0	3	0	0	1	2	0	2	0	0	0	3	1
VIT_16s0098g00010	1	1	1	0	0	1	0	0	0	2	0	1	1	0	0	0	0	0	0	2	0	0	0	3	0	1	0	0	0	2	0	0	0	0	0	1	0	0	0	1	0	0	0	0	0	1	0	0	0
VIT_16s0050g02760	0	9	0	10	0	28	0	6	0	12	0	20	0	15	0	18	0	14	0	4	0	0	0	13	0	0	0	0	0	13	0	0	0	0	0	18	0	11	0	3	0	14	0	6	0	7	0	24	0
VIT_16s0050g02750	0	12	0	10	0	17	0	6	0	11	0	18	0	10	0	9	0	9	0	8	0	4	0	23	0	1	0	1	0	37	1	0	0	0	0	21	0	7	0	16	0	10	1	9	0	11	0	14	0
VIT_16s0050g02740	0	0	0	3	0	4	1	3	0	7	0	2	0	3	1	3	0	3	0	5	0	5	0	26	0	3	0	1	0	28	0	2	0	1	0	34	0	1	0	0	0	3	0	6	0	2	0	5	0
VIT_16s0050g02710	2	1	5	1	3	3	5	4	4	2	5	1	8	6	6	0	6	1	0	2	0	0	0	3	0	0	0	0	0	1	0	0	0	0	0	0	4	5	8	3	10	5	7	4	5	1	5	4	9
VIT_16s0050g02700	7	5	5	0	5	4	5	11	8	1	3	3	12	8	8	5	6	4	1	2	0	0	0	0	0	0	0	0	0	3	0	0	0	0	0	0	3	2	9	4	6	3	9	9	4	1	7	7	9
VIT_16s0050g02690	0	0	0	2	0	0	2	1	1	0	0	0	0	1	0	1	0	0	0	2	1	3	3	5	0	2	0	0	6	3	0	0	1	0	5	4	0	1	0	0	0	0	0	0	0	0	0	0	0
VIT_16s0050g02680	17	4	4	7	3	3	20	13	13	14	1	2	6	5	15	2	0	3	141	97	396	148	32	44	99	46	219	9	16	39	165	21	190	12	21	31	27	13	17	5	2	0	29	7	25	8	1	3	31
VIT_16s0050g02670	130	131	199	108	376	257	120	164	414	148	243	193	171	156	326	141	301	173	149	101	302	44	373	312	57	32	233	5	293	371	133	21	249	14	296	394	124	139	282	169	301	162	170	119	203	117	296	218	146
VIT_16s0050g02540	0	0	0	0	0	0	0	1	0	0	0	0	1	0	0	0	0	0	7	0	2	1	1	0	10	1	7	0	0	0	33	0	6	0	3	0	0	0	0	0	0	0	1	0	0	0	0	0	0
VIT_16s0050g02530	11	8	3	1	1	0	15	23	0	0	1	0	20	15	6	0	0	1	18	8	5	0	3	2	8	8	4	1	0	1	15	3	3	1	2	2	13	9	5	2	4	1	19	11	1	1	4	0	12
VIT_16s0050g02520	348	859	290	965	493	1275	307	784	729	1210	364	1139	451	970	635	1393	380	963	375	572	330	259	277	471	170	203	198	21	172	550	389	40	280	79	250	461	221	605	688	1318	648	1313	423	760	314	887	481	1382	381
VIT_16s0050g02480	4185	6447	884	1989	765	2182	3613	7767	1263	2095	751	2273	5098	6794	1212	3009	829	1720	3591	3109	806	406	329	590	2267	1294	800	48	216	748	3268	205	704	63	269	644	2764	4924	1454	2736	1129	2315	4105	6059	826	1883	810	2593	3952
VIT_16s0050g02440	21	36	11	22	70	72	19	46	42	34	49	60	30	43	44	31	57	49	11	14	21	5	60	68	2	12	37	0	37	80	26	7	23	3	59	68	15	32	33	25	69	67	21	35	27	17	44	61	22
VIT_16s0050g02430	6	17	0	11	3	14	6	18	2	6	0	15	8	33	2	12	3	12	1	12	0	7	6	25	1	8	0	0	3	18	0	0	1	0	2	21	6	18	2	11	2	5	4	16	3	5	5	12	10
VIT_16s0050g02400	8	14	2	7	1	2	8	17	1	5	1	2	1	12	3	2	0	3	18	15	0	1	5	0	6	8	1	2	4	0	16	0	2	0	3	3	3	15	1	4	0	4	8	14	0	7	1	3	5
VIT_16s0050g02350	827	763	261	242	240	295	682	931	312	287	209	289	982	1067	384	322	231	262	516	282	203	39	173	149	277	106	161	1	113	171	486	17	132	10	142	170	559	617	390	306	346	284	938	852	279	264	268	411	766
VIT_16s0050g02340	343	222	124	26	163	28	236	289	185	35	124	21	425	388	168	32	115	19	287	107	109	11	169	26	162	77	124	1	93	17	313	4	103	0	83	23	259	219	196	42	176	23	343	277	167	27	170	54	304
VIT_16s0050g02330	152	88	63	1	46	5	96	114	63	7	40	2	163	187	94	5	43	1	104	17	52	0	50	9	74	12	51	0	34	5	116	1	43	0	44	1	99	62	91	5	72	3	144	124	66	0	57	15	132
VIT_16s0050g02320	115	77	39	1	26	1	82	118	56	1	23	0	141	131	53	6	31	0	80	15	38	0	31	0	56	13	46	0	26	0	127	0	23	0	40	0	97	59	54	4	41	2	161	109	39	2	24	4	115
VIT_16s0050g02310	45	29	67	37	56	32	37	21	107	42	45	34	52	17	91	51	62	31	98	40	160	21	103	55	50	20	208	20	98	35	88	7	146	18	94	83	48	30	118	32	94	34	55	15	57	25	66	44	61
VIT_16s0050g02260	1	0	1	2	6	4	0	0	4	5	6	1	0	0	1	1	3	4	0	0	3	3	8	7	0	1	2	1	5	15	1	0	0	0	8	8	0	0	4	3	11	3	0	0	2	1	3	5	0
VIT_16s0050g02240	201	421	47	93	50	300	185	444	100	167	58	261	243	445	87	217	48	245	395	386	113	43	80	175	213	126	64	11	52	191	336	77	63	23	59	195	137	338	91	183	98	304	256	380	46	147	65	339	244
VIT_16s0050g02100	3	126	3	49	0	22	1	144	1	48	0	33	2	325	0	60	0	52	0	1	1	6	0	4	0	1	0	0	0	10	0	0	0	1	0	0	1	131	1	86	1	47	4	158	2	61	0	32	1
VIT_16s0050g01990	189	349	54	46	51	43	133	305	84	48	40	39	244	401	102	71	98	72	257	281	94	15	55	22	131	95	75	13	30	19	270	52	98	8	48	24	108	239	70	77	110	33	185	291	52	47	86	70	188
VIT_16s0050g01980	8	22	1	2	0	0	6	31	1	4	0	7	14	35	0	5	0	3	0	4	0	1	0	4	3	1	0	0	0	1	1	0	0	0	0	0	6	35	0	2	0	5	8	31	0	8	1	11	5
VIT_16s0050g01950	5	38	0	3	2	6	10	30	1	3	0	6	12	46	1	4	0	6	4	2	0	0	0	2	5	0	0	0	0	2	3	0	0	0	0	1	1	26	0	5	0	6	11	38	1	8	1	6	7
VIT_16s0050g01930	2	5	0	0	0	0	3	3	0	0	1	0	2	8	0	0	0	1	4	1	0	0	0	2	3	2	0	0	0	0	8	1	0	0	0	0	0	2	1	0	0	0	5	5	0	0	0	2	2
VIT_16s0050g01910	0	0	0	0	0	0	0	0	0	0	0	0	0	0	0	0	0	0	5	5	0	0	0	4	4	0	1	0	0	6	5	0	0	0	0	5	0	0	0	0	0	0	0	0	0	0	0	0	0
VIT_16s0050g01900	2	46	1	0	0	2	4	33	1	7	1	2	9	61	0	12	0	6	2	6	0	0	0	5	1	1	1	0	0	1	3	0	0	0	0	0	7	22	0	5	1	5	12	43	0	6	1	15	7
VIT_16s0050g01880	26	15	5	3	27	4	28	19	10	1	20	3	14	16	11	1	35	3	4	5	9	2	13	8	1	7	4	0	2	6	1	0	5	0	10	4	17	12	14	5	39	13	14	21	10	3	24	4	37
VIT_16s0050g01860	15	13	3	0	2	0	10	9	4	0	1	0	15	15	3	1	3	0	26	4	5	0	2	0	18	3	11	0	6	0	43	0	5	0	5	0	8	8	6	1	0	0	25	13	4	0	0	0	24
VIT_16s0050g01850	1481	773	1425	195	1998	300	1053	1086	2478	207	1282	199	1444	1193	1565	173	1511	214	1336	429	1209	61	1238	267	754	186	1403	16	794	381	1457	18	1667	22	967	413	1144	683	1813	197	1935	216	1352	862	1360	171	1813	326	1397
VIT_16s0050g01830	3	111	59	362	308	819	4	71	272	610	351	724	5	137	75	487	348	648	2	13	2	7	1	10	2	2	3	1	1	11	4	3	11	2	0	13	1	72	85	448	600	756	2	65	60	292	405	756	2
VIT_16s0050g01820	0	9	11	33	23	74	0	6	20	46	21	64	0	8	7	45	25	67	0	3	0	0	0	1	0	0	1	0	0	0	0	1	2	1	0	1	0	3	10	43	33	88	0	6	7	32	34	81	0
VIT_16s0050g01780	0	17	1	1	2	12	0	5	2	14	1	5	2	18	2	3	0	5	1	9	0	0	5	15	1	0	1	0	2	7	0	0	0	0	1	3	1	13	2	3	2	5	2	13	0	4	1	17	3
VIT_16s0050g01720	6	49	3	25	1	38	5	29	8	19	1	26	11	37	4	22	0	27	4	24	0	4	0	12	2	12	1	0	0	2	1	2	1	1	0	12	2	33	3	33	0	37	11	34	1	14	2	32	8
VIT_16s0050g01710	13	17	0	13	2	38	3	11	1	19	1	19	7	17	2	10	1	19	10	19	0	4	0	4	6	4	1	0	0	6	3	1	1	0	0	5	1	14	7	14	2	25	9	17	5	11	1	28	5
VIT_16s0050g01700	70	169	11	162	11	131	53	177	18	145	15	130	71	198	20	154	23	129	97	110	14	38	1	79	43	65	16	6	1	74	89	23	8	12	0	65	46	172	22	152	20	154	78	137	13	109	22	174	68
VIT_16s0050g01690	11	30	1	18	0	52	7	24	0	34	0	32	6	39	3	21	1	29	19	34	0	7	0	61	6	6	2	1	0	48	8	5	0	2	1	52	6	17	0	9	1	20	7	22	2	20	2	61	8
VIT_16s0050g01660	0	25	0	28	4	54	0	10	1	26	2	39	0	15	1	20	0	31	0	2	1	20	0	50	1	4	0	2	0	79	1	0	0	20	1	78	0	5	1	20	7	43	0	17	1	12	3	40	0
VIT_16s0050g01650	1	1	0	1	1	6	0	0	0	7	0	7	1	2	0	5	0	5	0	1	0	1	0	4	0	1	0	0	0	5	1	0	0	0	1	6	0	0	0	3	2	3	1	0	0	0	1	9	1
VIT_16s0050g01620	199	70	4	4	2	2	184	131	1	4	2	4	237	80	12	7	5	2	244	136	20	7	9	4	196	119	13	0	1	0	328	22	9	0	2	1	136	86	13	4	6	12	177	58	3	6	7	12	243
VIT_16s0050g01610	38	36	6	18	0	21	18	32	3	11	3	20	20	17	5	15	5	15	15	7	2	5	1	3	10	17	2	0	0	5	25	5	2	0	1	2	11	16	9	19	16	31	16	27	3	13	5	27	31
VIT_16s0050g01600	57	28	12	5	25	11	43	41	22	6	14	5	54	27	30	8	28	11	17	9	10	4	5	0	11	15	2	0	6	2	29	2	2	0	3	0	31	26	28	15	25	5	50	24	21	6	17	4	61
VIT_16s0050g01590	33	27	12	6	41	12	42	54	28	13	21	19	45	34	16	11	26	10	54	63	11	34	2	7	52	77	2	0	7	13	69	12	3	11	5	8	16	22	21	13	29	8	41	27	9	13	43	18	37
VIT_16s0050g01580	336	302	121	66	479	119	324	413	266	67	281	81	385	341	160	104	375	100	396	214	115	55	231	23	280	314	117	5	189	50	508	59	71	16	212	63	210	238	176	80	410	113	316	316	116	73	466	126	360
VIT_16s0050g01420	7	17	0	7	0	2	10	16	2	4	0	10	15	29	3	4	3	6	15	14	8	0	6	8	5	6	3	0	4	6	12	1	8	1	4	3	11	19	2	13	2	5	15	20	2	8	2	7	11
VIT_16s0050g01300	0	0	0	2	0	1	0	0	1	0	1	0	0	0	0	0	2	0	7	7	2	1	24	2	1	3	2	0	14	5	2	0	7	0	14	1	1	2	0	0	0	0	0	0	0	0	1	3	1
VIT_16s0050g01260	1	2	0	4	0	6	0	3	1	2	0	6	0	1	0	7	0	4	1	3	0	3	0	5	0	0	0	0	0	6	1	0	0	0	1	3	0	3	0	0	0	10	0	2	0	2	0	6	0
VIT_16s0050g01250	341	211	239	63	387	95	243	216	493	73	263	73	356	244	286	75	324	74	464	147	143	10	194	67	291	49	134	2	171	59	216	9	126	5	203	52	229	207	353	47	356	54	363	193	195	59	386	166	313
VIT_16s0050g01240	243	297	110	71	133	101	198	285	158	85	96	84	224	265	111	92	112	89	221	167	75	13	103	72	137	81	78	8	59	59	153	24	80	4	98	80	149	256	161	78	125	84	253	257	71	64	123	131	209
VIT_16s0050g01230	34	52	25	14	28	26	32	51	42	13	18	15	32	44	19	17	32	19	82	52	58	5	71	50	35	21	53	2	51	44	77	9	58	5	57	59	28	51	49	19	32	19	47	47	22	12	27	35	28
VIT_16s0050g01220	50	55	13	10	28	15	34	58	28	6	14	13	43	51	28	10	32	15	106	66	67	23	98	43	70	48	67	6	77	61	113	9	64	7	88	68	42	52	28	9	35	28	43	57	14	19	22	21	34
VIT_16s0050g01190	23	19	5	7	12	12	12	23	21	9	4	10	20	9	10	6	14	15	19	5	3	1	8	7	12	7	1	0	7	4	15	0	2	0	5	6	17	26	17	5	21	9	17	17	7	4	14	15	18
VIT_16s0050g01110	17	18	3	21	111	111	8	17	45	30	36	63	11	13	15	26	56	71	5	4	5	4	28	99	3	2	2	0	14	106	6	0	6	0	36	103	11	16	12	32	73	65	23	15	21	19	79	86	15
VIT_16s0050g01090	105	296	14	68	8	80	76	250	15	93	8	63	91	285	15	108	4	53	149	111	13	13	7	13	67	51	19	0	6	12	135	11	11	0	4	6	65	220	15	92	14	80	72	281	9	59	7	66	105
VIT_16s0050g01000	33	42	13	16	11	21	22	62	10	15	13	16	27	41	13	17	9	32	21	22	0	3	1	10	11	19	2	2	0	10	18	1	1	0	2	2	21	35	19	14	22	21	27	36	9	9	12	37	37
VIT_16s0050g00990	15	4	2	9	6	12	10	15	3	17	0	15	20	16	5	20	3	9	12	3	3	1	3	13	23	4	2	0	1	13	25	0	1	0	3	9	6	5	8	7	7	12	15	14	2	9	5	15	26
VIT_16s0050g00970	558	875	525	857	1431	1549	422	941	1132	1289	1049	1451	666	968	879	1049	1109	1309	490	732	674	544	1620	1657	279	263	499	32	1083	2099	553	51	550	69	1443	2057	388	788	685	1103	1591	1445	622	853	621	796	1240	1524	626
VIT_16s0050g00930	65	655	14	558	29	891	56	593	52	797	20	721	96	782	43	876	12	627	25	356	24	345	24	787	9	150	19	69	23	848	16	37	33	85	28	757	45	542	41	886	14	673	69	637	23	546	20	935	78
VIT_16s0050g00910	1	77	1	34	0	35	3	48	8	46	0	43	2	78	1	52	0	39	3	148	9	244	3	648	0	48	1	60	3	791	2	15	2	88	3	647	1	64	0	59	2	42	1	69	9	43	0	47	2
VIT_16s0050g00900	1	26	0	6	0	9	1	22	3	12	0	7	1	25	1	14	2	12	11	32	3	17	0	30	8	19	4	5	0	69	19	6	3	6	1	35	4	17	3	15	1	15	5	16	2	13	1	10	5
VIT_16s0050g00870	22	43	24	24	40	14	13	27	34	28	38	15	18	37	8	28	32	20	11	22	5	5	4	7	5	7	10	1	5	11	11	2	10	0	2	6	7	36	17	37	79	17	11	43	17	18	54	21	22
VIT_16s0050g00860	5	13	7	4	7	39	7	6	14	14	6	39	6	19	9	16	6	22	5	5	2	1	8	14	4	4	1	0	7	11	7	0	5	0	3	9	8	12	6	17	16	33	8	21	8	11	7	34	12
VIT_16s0050g00850	1065	1461	953	912	3246	686	862	1536	1817	924	2559	763	930	1150	975	1005	3165	817	1243	1232	676	566	927	434	602	739	641	133	502	883	1159	197	579	248	466	599	794	1361	1352	1001	4593	745	818	1299	798	788	3610	1056	1251
VIT_16s0050g00840	1	0	0	0	0	0	0	0	0	0	0	0	0	0	0	0	0	0	0	0	1	0	5	0	0	0	0	0	2	0	1	0	0	0	4	0	0	0	0	0	0	0	0	0	0	0	0	0	0
VIT_16s0050g00830	9	2718	14	894	1	145	7	1593	3	639	2	229	19	2520	2	889	1	185	25	1674	5	527	4	20	10	986	4	67	2	22	20	317	1	101	4	18	3	2627	3	993	3	213	15	2729	4	714	1	228	8
VIT_16s0050g00790	63	160	19	64	156	118	58	177	48	70	64	100	61	213	25	65	83	83	53	86	75	63	213	189	39	69	47	3	144	202	72	11	64	11	164	186	24	97	17	72	87	90	50	159	32	41	96	103	66
VIT_16s0050g00760	32	61	9	17	12	29	22	57	11	14	7	30	25	63	12	10	8	19	35	33	11	8	8	21	22	13	9	0	7	21	36	5	6	1	5	15	17	45	9	15	12	28	23	54	7	13	11	18	33
VIT_16s0050g00750	12	63	7	38	15	70	4	47	8	48	13	49	15	46	9	45	11	63	29	60	7	12	18	51	19	20	7	0	7	43	39	10	8	4	15	46	6	39	19	56	26	81	12	58	14	27	19	72	12
VIT_16s0050g00710	82	513	29	656	13	416	58	382	41	530	17	488	91	475	67	635	19	391	88	350	21	331	9	176	49	209	14	11	6	212	72	79	20	130	7	219	35	363	76	664	33	487	63	388	25	427	15	464	89
VIT_16s0050g00670	5	4	2	0	6	1	3	4	7	2	6	2	12	2	3	2	15	4	3	1	2	3	14	4	3	1	9	0	15	6	1	0	11	0	16	7	4	0	5	6	12	1	6	1	2	1	3	1	2
VIT_16s0050g00570	26	10	64	43	349	341	31	28	269	117	285	289	30	20	100	62	231	255	17	7	78	15	422	362	7	4	52	1	312	298	19	3	103	5	403	331	20	16	79	44	381	306	37	20	73	60	309	303	34
VIT_16s0050g00480	3	1	3	0	8	1	1	1	3	0	8	3	2	1	6	0	10	0	4	0	5	0	30	1	0	0	2	0	16	5	2	0	2	0	17	7	1	1	2	1	5	0	0	1	3	0	9	4	2
VIT_16s0050g00440	1	9	1	1	4	20	0	7	2	8	2	13	5	11	2	7	1	9	4	4	3	3	4	26	0	3	4	1	2	50	1	1	3	2	7	26	2	0	1	4	0	16	4	6	3	5	1	27	3
VIT_16s0050g00430	1	2	0	1	2	11	0	0	0	29	0	16	0	1	0	2	0	5	0	0	0	0	1	13	4	1	0	0	0	6	0	0	0	0	0	3	0	0	0	0	0	5	0	0	0	7	0	53	0
VIT_16s0050g00400	6	2	0	18	2	34	0	1	2	98	3	44	2	2	2	5	1	16	3	2	0	0	0	16	10	4	1	0	0	15	1	0	1	0	0	2	0	5	1	3	0	11	3	3	1	13	2	155	0
VIT_16s0050g00380	979	1055	249	262	448	195	814	1220	409	220	301	188	1083	994	351	321	307	188	525	425	244	143	243	135	286	343	351	29	190	170	555	68	261	65	206	160	579	831	455	268	572	210	947	931	232	236	401	241	1011
VIT_16s0050g00240	7	16	2	4	4	2	11	12	3	4	2	0	11	19	3	1	1	2	9	19	2	0	2	1	13	12	2	0	1	1	8	2	0	0	1	0	9	9	5	3	1	1	5	13	4	6	3	0	10
VIT_16s0050g00200	0	11	1	5	2	9	3	4	3	7	3	7	0	2	2	6	3	2	11	71	0	6	0	5	6	36	4	0	0	2	4	20	1	5	0	3	1	4	3	6	4	12	4	8	1	4	1	7	5
VIT_16s0050g00190	12	13	6	16	11	16	14	13	13	7	5	3	13	12	11	10	6	5	1	12	3	0	1	1	1	6	1	0	0	1	1	2	0	0	0	1	10	6	12	8	12	11	24	11	11	6	7	10	17
VIT_16s0050g00180	0	1	0	0	0	2	0	1	0	0	0	0	1	2	0	0	0	1	20	139	0	7	0	3	15	36	2	0	0	3	9	7	0	0	0	3	1	1	0	0	0	0	1	1	0	0	0	0	0
VIT_16s0050g00170	13	23	1	11	10	18	16	21	4	29	4	17	14	31	3	20	3	13	12	23	3	2	0	2	6	10	3	0	0	4	21	0	0	1	0	4	9	16	7	17	4	19	19	26	6	19	4	23	17
VIT_16s0050g00140	442	444	265	180	665	376	461	576	625	212	624	390	511	666	491	216	732	418	537	217	366	60	327	119	348	323	303	5	208	112	637	68	275	19	174	95	323	427	453	177	777	385	479	472	327	196	755	469	562
VIT_16s0050g00110	15	12	14	40	16	83	11	10	23	42	15	67	30	24	27	39	10	74	17	12	8	12	12	30	10	1	4	1	2	32	24	0	4	0	12	36	14	17	23	39	17	81	14	17	14	20	12	85	22
VIT_16s0050g00100	3	17	1	0	0	1	4	22	1	1	0	0	4	19	1	3	1	0	11	2	5	1	1	2	5	2	1	0	1	4	8	0	3	0	0	2	4	13	1	0	0	1	6	18	2	4	0	0	13
VIT_16s0050g00080	781	897	131	170	163	250	662	1038	176	203	141	216	948	919	218	224	223	240	945	725	129	68	113	132	577	562	83	6	74	149	811	156	91	40	92	126	526	757	244	192	304	280	872	790	145	178	228	306	855
VIT_16s0050g00020	0	33	0	34	0	49	0	18	2	25	0	35	0	38	0	51	0	34	0	32	0	35	0	34	0	11	0	1	0	58	1	8	0	8	0	28	0	25	0	52	1	36	0	22	0	25	0	26	1
VIT_16s0039g02750	258	78	39	22	60	58	233	137	73	37	49	42	226	126	48	23	49	26	761	188	190	9	164	50	460	78	280	9	103	42	861	13	227	4	112	39	287	125	49	29	60	40	334	111	61	36	46	71	284
VIT_16s0039g02740	9	17	2	1	10	27	15	15	10	13	5	16	16	24	7	7	7	18	14	10	10	1	11	12	16	2	8	1	3	3	24	1	5	0	4	9	9	13	5	8	15	25	8	18	7	10	7	26	16
VIT_16s0039g02720	17	15	8	16	5	25	17	26	11	21	10	22	9	12	7	17	8	31	53	14	14	3	16	14	26	8	15	2	14	5	57	3	10	0	7	12	14	22	6	14	12	44	18	15	2	7	13	27	19
VIT_16s0039g02550	112	175	16	18	20	39	102	196	23	18	19	29	116	253	10	26	17	36	271	191	34	11	19	14	140	95	31	3	8	19	222	13	26	0	14	22	55	164	25	30	18	27	104	197	13	30	27	44	95
VIT_16s0039g02540	105	376	37	205	23	325	68	345	53	225	46	272	100	413	92	210	26	258	100	220	19	57	15	97	43	104	13	6	7	147	110	23	19	21	8	90	54	326	116	242	55	313	86	329	40	196	40	342	102
VIT_16s0039g02530	33	144	20	66	13	122	35	118	26	110	12	139	46	155	36	132	11	123	49	105	8	18	3	45	15	49	11	2	0	35	48	34	9	14	4	45	20	125	34	161	24	152	36	113	10	88	17	157	45
VIT_16s0039g02470	6	8	1	3	0	0	5	8	1	2	0	0	12	5	2	0	1	1	8	2	0	0	0	0	3	2	2	0	0	0	6	0	0	0	0	1	11	10	0	0	1	0	7	3	3	1	2	0	7
VIT_16s0039g02460	13	12	3	0	1	0	5	11	1	0	1	0	15	11	2	0	1	0	9	3	1	0	1	0	3	1	2	0	1	0	9	1	2	0	1	0	7	10	4	0	0	1	10	7	1	0	1	1	11
VIT_16s0039g02440	0	0	1	1	1	5	0	1	3	3	2	3	2	1	2	0	1	1	0	3	2	2	5	8	2	0	2	0	5	7	2	0	3	0	9	8	0	2	3	3	2	0	1	2	4	3	1	2	1
VIT_16s0039g02430	2	4	2	1	4	1	1	0	6	0	3	6	1	6	1	0	3	1	0	1	1	2	7	10	1	0	5	1	2	8	2	0	2	1	9	6	1	2	1	1	5	0	1	2	1	1	2	5	0
VIT_16s0039g02400	16	7	15	4	55	13	6	5	23	10	20	7	13	6	22	4	26	7	4	2	9	1	8	13	3	2	8	0	14	9	7	0	7	0	21	10	10	5	18	4	30	12	14	9	17	5	35	13	10
VIT_16s0039g02380	0	1	0	0	0	10	0	0	1	6	0	7	1	0	1	0	0	5	36	14	42	28	41	43	16	15	10	1	25	48	35	2	21	6	20	39	1	0	0	1	0	7	0	0	0	3	0	12	0
VIT_16s0039g02360	37	32	34	12	68	72	41	49	103	39	59	57	44	50	48	19	69	59	0	0	0	0	0	0	0	0	0	0	0	0	0	0	0	0	0	0	27	34	51	27	97	76	40	41	31	35	59	66	34
VIT_16s0039g02350	10	7	5	6	24	22	10	13	21	16	17	16	17	19	26	8	21	12	0	0	0	0	0	0	0	0	1	0	0	0	0	0	0	0	0	0	16	9	20	1	35	26	10	9	13	5	18	27	18
VIT_16s0039g02300	0	0	1	1	0	5	0	0	1	2	0	0	0	0	0	2	0	5	4	7	7	4	8	15	3	3	3	0	1	11	2	0	3	0	3	10	0	1	1	0	1	4	1	0	0	1	1	5	1
VIT_16s0039g02290	115	165	101	83	311	346	113	222	222	171	164	286	157	206	152	96	232	311	86	62	61	29	76	109	60	33	50	2	46	114	119	17	64	8	55	93	80	161	142	82	248	283	122	180	108	107	261	358	114
VIT_16s0039g02280	1	0	0	0	0	7	0	0	0	2	0	6	0	0	0	0	0	2	4	2	5	1	4	9	1	0	3	0	3	6	3	0	3	0	6	3	0	0	0	0	0	3	0	1	0	1	0	7	0
VIT_16s0039g02230	0	0	0	0	0	0	0	0	8	0	0	1	0	0	6	0	0	0	0	93	12	707	4	827	0	25	4	93	3	963	1	18	10	215	7	700	0	0	0	0	0	0	0	0	7	0	0	0	0
VIT_16s0039g02040	38	170	9	61	68	48	38	155	21	25	5	22	53	169	4	82	7	14	66	203	10	172	6	97	32	108	5	31	2	81	53	30	3	71	2	71	20	93	8	51	6	17	44	143	4	31	21	65	51
VIT_16s0039g01930	5	19	6	8	12	11	6	8	8	9	10	7	13	14	10	6	9	15	1	0	1	0	0	0	0	0	0	0	0	0	0	0	0	0	0	0	6	13	10	8	7	7	7	16	6	8	11	10	8
VIT_16s0039g01920	76	127	47	90	119	131	65	135	109	113	92	117	98	126	82	99	81	116	0	0	0	0	0	0	0	0	2	0	0	2	0	0	0	0	0	0	48	104	71	96	103	122	75	132	49	76	102	125	93
VIT_16s0039g01910	6	29	2	10	1	25	4	27	6	25	2	24	10	46	3	16	2	17	3	18	0	0	0	5	3	3	0	0	0	3	1	0	1	0	0	1	5	31	5	15	4	35	6	29	2	16	4	36	4
VIT_16s0039g01900	52	338	80	413	281	426	46	266	211	385	153	361	73	354	119	325	146	403	17	170	38	338	91	315	14	225	28	12	81	408	23	41	37	114	101	432	29	255	123	326	235	371	59	285	95	245	215	469	63
VIT_16s0039g01870	2	1	0	0	0	2	0	0	1	0	0	0	0	1	0	0	1	0	1	1	0	0	5	4	0	0	1	0	3	6	0	0	1	0	1	1	0	0	0	0	0	2	2	1	0	1	0	9	0
VIT_16s0039g01820	90	155	22	62	50	141	70	186	55	59	46	101	89	200	43	75	42	130	155	152	33	28	68	91	76	72	29	4	37	86	107	22	27	12	45	85	47	132	50	73	61	108	108	162	30	52	60	169	84
VIT_16s0039g01780	1	0	0	0	0	0	2	2	1	0	0	1	0	2	2	0	1	0	0	1	3	0	3	4	0	1	2	0	3	3	2	0	0	0	3	4	0	0	1	0	2	0	2	0	1	2	3	0	2
VIT_16s0039g01770	3	13	1	0	0	0	5	26	0	0	0	0	9	37	0	0	0	0	6	3	0	0	0	0	5	3	0	0	0	0	0	0	0	0	0	0	0	17	0	0	0	0	1	19	0	0	0	0	1
VIT_16s0039g01710	0	0	0	1	0	0	0	1	0	1	0	0	0	1	0	0	1	0	0	1	0	0	2	0	0	1	0	0	0	0	0	0	0	0	0	0	0	0	0	0	0	0	1	3	0	1	0	0	0
VIT_16s0039g01670	31	1543	4	574	6	721	33	1194	15	582	6	725	45	2212	13	688	4	695	10	934	4	205	1	523	12	648	10	29	1	643	10	104	7	61	1	610	14	1331	16	740	8	608	20	1625	10	573	5	832	20
VIT_16s0039g01560	524	752	204	178	369	278	441	785	337	199	248	228	527	974	299	237	301	278	575	582	327	134	310	202	314	253	212	14	172	268	581	60	274	38	209	268	359	581	329	196	405	244	496	775	204	208	327	239	499
VIT_16s0039g01550	6	9	8	0	57	0	1	9	4	0	10	0	6	6	3	0	28	2	14	7	19	5	109	16	11	16	11	0	73	21	11	5	17	2	87	40	1	12	4	1	27	1	7	10	2	0	31	1	2
VIT_16s0039g01440	20	20	28	7	31	29	20	24	30	16	30	22	23	26	25	17	35	25	38	29	47	2	88	79	25	10	42	2	56	83	33	0	39	0	89	77	19	16	17	18	26	30	23	18	15	16	27	36	24
VIT_16s0039g01430	38	27	22	18	53	58	31	39	68	39	44	38	42	53	32	25	40	40	77	34	69	10	114	85	36	15	53	2	90	59	73	2	75	2	109	93	18	39	42	23	75	41	38	37	25	20	55	44	27
VIT_16s0039g01410	34	348	9	109	33	270	17	264	34	196	23	169	33	495	6	203	23	195	45	337	9	39	16	252	14	157	9	8	14	284	18	24	7	13	15	212	8	248	19	203	34	223	25	357	10	130	21	308	29
VIT_16s0039g01380	0	0	0	0	0	0	0	0	0	0	0	0	0	0	0	0	0	0	0	2	1	0	5	1	1	0	2	0	1	1	2	0	5	0	0	2	0	0	0	0	0	1	0	0	0	0	0	1	0
VIT_16s0039g01360	0	0	0	1	1	6	0	0	0	2	0	3	0	0	0	1	0	1	0	0	0	0	0	11	0	0	0	0	0	10	0	0	0	0	0	1	0	0	0	0	0	3	0	0	0	1	0	20	0
VIT_16s0039g01330	0	0	0	0	0	0	0	0	0	0	0	0	0	0	0	0	0	0	0	4	0	0	0	10	0	2	0	0	0	4	0	3	0	0	0	3	0	0	0	0	0	0	0	0	0	0	0	0	0
VIT_16s0039g01310	0	0	0	0	0	0	0	0	0	0	0	0	0	0	0	0	0	0	0	4	0	0	0	13	0	3	0	0	0	3	0	1	0	0	1	3	1	0	0	0	0	0	0	0	0	0	0	0	0
VIT_16s0039g01300	0	0	0	0	0	14	0	0	0	2	0	10	0	0	1	0	0	2	0	0	0	0	1	7	0	0	0	0	0	11	0	0	0	0	0	3	0	0	0	1	0	3	0	0	0	0	0	34	0
VIT_16s0039g01280	0	0	0	0	2	5	0	0	0	0	0	2	0	0	0	0	0	5	0	0	0	0	0	4	0	0	0	0	0	2	0	0	0	0	0	0	0	0	0	0	0	2	0	0	0	0	0	16	0
VIT_16s0039g01260	10	10	8	1	7	5	12	13	9	5	9	2	20	17	16	1	8	5	0	3	0	1	0	1	0	3	0	0	0	5	0	0	0	0	0	0	2	7	12	1	20	4	12	5	9	2	9	1	12
VIT_16s0039g01240	1	0	0	0	0	1	0	0	0	1	0	1	0	0	0	1	0	0	0	0	0	0	0	7	0	0	0	0	0	5	0	0	0	0	0	0	0	0	0	0	0	1	0	0	0	0	0	8	0
VIT_16s0039g01220	2	0	0	0	0	0	1	0	0	1	0	1	1	1	3	0	0	0	339	142	127	37	67	104	195	73	72	2	47	115	368	22	75	3	51	90	0	0	2	0	0	1	0	0	1	0	0	0	1
VIT_16s0039g01210	0	11	0	3	0	13	0	2	2	7	0	13	0	14	0	8	0	16	0	27	0	15	0	67	0	10	0	3	0	59	0	3	0	1	0	56	0	9	0	7	0	16	0	6	1	7	0	19	0
VIT_16s0039g01200	0	64	1	66	0	79	1	26	1	58	0	53	2	57	2	40	1	44	0	44	1	38	0	170	1	26	2	6	0	199	1	6	1	3	0	192	0	45	1	59	0	45	0	55	2	58	0	80	0
VIT_16s0039g01170	0	0	0	0	1	12	0	1	1	7	0	8	0	0	1	0	0	5	0	3	0	0	0	35	0	0	1	0	0	43	0	0	0	0	0	8	0	0	0	1	1	1	0	0	1	0	1	31	0
VIT_16s0039g01130	1	1	0	0	0	14	0	0	2	1	1	8	0	0	0	0	0	1	0	0	1	0	0	23	0	0	0	0	0	27	0	0	0	0	0	8	0	0	0	0	0	3	0	1	0	0	0	23	0
VIT_16s0039g01110	2	1	0	1	0	8	0	0	0	4	0	6	0	1	0	0	0	1	0	1	0	0	0	13	0	0	0	0	0	17	0	0	0	0	0	5	0	0	0	0	0	2	0	0	0	2	0	20	0
VIT_16s0039g01100	1	1	0	1	0	21	0	1	0	8	1	19	0	0	0	3	0	10	0	2	0	1	1	42	0	0	0	0	1	37	0	0	0	0	0	9	0	2	0	3	0	5	0	1	1	4	4	72	0
VIT_16s0039g01080	2	0	2	3	9	7	0	1	2	2	5	6	4	1	2	2	6	3	1	0	2	0	0	0	1	0	0	0	0	0	2	0	1	0	3	2	2	1	0	4	10	3	1	1	4	0	5	9	0
VIT_16s0039g01060	21	66	9	26	17	36	15	77	17	35	12	50	26	79	13	26	17	44	6	20	4	10	11	41	6	18	4	1	9	54	8	1	3	6	5	36	13	55	10	27	21	37	14	77	4	33	19	51	19
VIT_16s0039g00990	203	290	40	107	16	76	164	300	50	141	15	85	209	284	78	164	29	144	94	122	17	10	27	55	37	37	20	3	14	53	83	8	13	4	15	54	150	228	102	181	31	117	247	259	44	132	31	135	207
VIT_16s0039g00970	144	180	31	90	8	61	109	210	29	87	7	45	153	167	41	116	21	87	152	203	37	30	36	92	70	76	27	3	28	90	133	24	19	13	22	81	96	130	67	117	15	89	150	165	28	102	19	63	125
VIT_16s0039g00930	0	0	0	0	0	0	1	0	0	0	0	1	0	0	0	0	0	2	2	4	0	6	0	9	0	1	1	0	0	6	6	2	0	0	1	7	0	1	0	0	0	0	4	0	0	0	0	1	2
VIT_16s0039g00920	24	148	4	210	2	295	20	154	7	273	3	333	20	117	8	297	2	283	59	216	11	142	14	207	33	128	8	8	10	295	46	35	10	31	6	237	13	99	10	326	4	313	19	117	2	163	4	301	26
VIT_16s0039g00910	59	44	100	57	282	137	41	60	202	77	165	120	63	64	141	76	199	115	48	139	27	47	47	124	31	96	35	10	53	130	43	35	30	13	63	148	35	40	146	66	211	105	50	62	127	62	211	154	44
VIT_16s0039g00900	78	57	126	103	422	183	56	90	305	147	297	173	80	70	225	111	288	173	139	86	198	88	328	180	75	74	163	5	255	207	114	9	191	42	304	226	44	55	226	109	389	162	71	83	145	78	355	193	75
VIT_16s0039g00880	3	0	124	11	226	24	1	2	241	2	121	9	2	0	137	10	91	1	5	1	172	12	140	32	1	0	145	1	106	20	3	0	190	7	117	43	2	0	152	13	236	14	1	0	105	3	137	11	2
VIT_16s0039g00870	9	3	21	6	36	18	5	3	27	16	15	17	7	4	16	9	13	13	1	5	4	3	7	9	3	1	4	1	4	2	2	0	4	0	8	14	2	2	11	9	21	14	3	3	16	10	14	21	10
VIT_16s0039g00850	0	0	0	0	0	0	0	0	0	0	0	0	0	0	0	0	0	0	0	4	1	0	0	17	0	1	0	0	0	10	1	0	0	0	0	5	0	0	0	0	0	0	0	0	0	0	0	0	0
VIT_16s0039g00820	41	625	7	475	0	24	41	510	9	385	0	23	76	646	15	724	0	22	148	356	5	135	4	9	125	265	7	13	1	12	246	180	5	29	0	5	35	573	14	798	0	66	39	473	1	343	0	32	43
VIT_16s0039g00760	5	81	1	43	10	7	4	60	3	46	4	6	7	67	1	104	2	5	14	16	0	15	1	3	10	25	1	2	0	7	21	7	2	2	1	2	2	58	0	90	2	8	13	49	1	44	6	3	7
VIT_16s0039g00730	22	27	21	9	66	45	22	26	48	20	42	18	25	31	40	20	55	35	20	15	25	3	66	46	12	1	33	1	45	51	21	3	27	2	67	62	20	25	46	18	57	28	33	19	26	18	62	34	33
VIT_16s0039g00720	138	79	137	61	292	128	145	109	335	90	204	99	123	81	280	92	286	116	319	160	455	68	616	320	244	52	263	15	436	297	335	18	317	10	447	340	95	79	187	81	323	126	125	106	172	74	303	125	163
VIT_16s0039g00570	64	202	6	12	2	11	51	188	2	14	2	13	86	318	2	21	1	13	4	4	0	1	1	8	3	5	0	0	1	7	10	0	0	0	0	4	34	140	0	13	1	11	59	220	1	11	2	24	83
VIT_16s0039g00430	5	6	2	0	0	3	8	8	3	0	0	0	7	4	1	3	3	0	2	1	1	0	2	2	1	0	1	0	1	0	0	0	1	0	0	2	3	5	2	0	0	1	11	5	2	2	1	2	4
VIT_16s0039g00390	228	173	90	57	196	77	221	252	161	83	122	62	217	209	162	75	144	64	247	121	116	13	125	49	201	76	109	5	91	60	258	11	99	10	103	61	198	175	172	59	197	58	276	186	95	65	193	84	275
VIT_16s0039g00260	1	1	2	0	22	3	2	0	14	1	8	3	6	1	3	0	19	0	1	1	2	2	19	21	1	0	2	0	13	14	1	0	1	0	14	19	0	0	3	0	10	0	2	2	3	0	5	1	2
VIT_16s0039g00160	16	28	18	10	45	43	10	29	41	24	38	26	21	29	20	21	47	41	39	26	30	11	80	83	11	10	26	3	51	59	24	3	18	1	59	53	14	19	20	21	70	38	24	32	11	15	41	46	21
VIT_16s0039g00010	11	1895	16	1351	6	1374	12	1378	19	1570	4	1321	22	2265	21	1933	6	1171	12	1845	19	1548	9	1463	6	713	14	131	3	1907	11	172	16	365	2	1483	9	1699	19	2071	9	1196	7	2080	32	1214	7	1408	17
VIT_16s0022g02520	0	0	0	0	0	0	0	0	0	0	0	0	0	0	0	0	1	0	5	1	3	0	6	3	0	1	3	0	6	2	3	1	3	0	3	1	0	0	0	0	0	0	0	0	0	0	0	0	0
VIT_16s0022g02200	267	323	3	19	4	13	336	453	3	25	5	21	583	414	3	47	0	13	130	320	2	31	0	8	107	185	0	8	0	9	71	15	0	6	0	5	148	234	4	51	1	11	353	357	2	25	0	12	315
VIT_16s0022g02150	3	0	24	1	662	301	5	2	234	27	690	182	4	0	56	7	633	199	4	2	0	1	4	0	1	0	10	0	1	1	2	0	9	0	1	0	1	0	19	3	886	283	10	0	56	4	792	297	0
VIT_16s0022g02100	548	511	259	49	748	82	480	599	712	56	564	53	778	489	328	86	449	52	828	561	514	49	495	107	400	115	502	21	329	138	862	74	485	17	379	131	452	469	343	74	825	80	845	441	311	71	751	139	661
VIT_16s0022g02080	17	186	5	43	14	28	16	143	8	31	3	22	13	195	7	42	3	10	53	186	18	90	10	28	27	113	23	7	21	44	29	26	13	26	17	36	7	234	10	38	9	19	22	186	2	38	3	20	13
VIT_16s0022g01980	0	0	0	0	0	0	0	0	0	0	0	0	0	0	0	0	0	0	0	0	0	0	4	0	0	0	0	0	7	0	0	0	2	0	7	1	0	0	0	0	0	0	0	0	0	0	0	0	0
VIT_16s0022g01970	8	79	1	2	0	3	10	149	0	2	0	4	13	113	0	10	0	9	3	19	0	0	0	1	3	34	0	0	0	0	5	1	0	0	0	0	5	44	0	4	0	3	10	75	0	2	0	1	12
VIT_16s0022g01900	0	0	0	0	0	0	0	0	0	0	0	0	0	0	0	0	0	0	1	0	1	4	0	2	1	1	0	0	0	3	4	0	1	0	1	4	0	0	0	0	0	0	0	0	0	0	0	0	0
VIT_16s0022g01870	58	28	12	1	16	3	53	56	15	0	7	0	55	53	19	1	7	0	48	10	11	0	9	2	16	3	16	0	7	0	41	0	13	0	10	0	47	37	22	1	19	2	64	44	17	0	12	1	64
VIT_16s0022g01770	1791	613	5957	568	12160	1253	1556	1127	13141	791	9554	987	1679	783	8134	666	8330	1154	2785	816	12732	590	27047	4470	1239	395	14484	188	18054	5499	2745	86	14164	188	21033	5340	1623	918	7950	638	13771	1227	2136	710	5961	609	11208	1560	2172
VIT_16s0022g01690	110	83	146	96	730	309	82	120	358	130	456	209	115	101	181	111	485	213	85	104	168	73	630	353	51	66	143	8	381	375	110	10	169	18	519	446	68	69	166	102	663	223	108	72	130	105	650	260	97
VIT_16s0022g01650	222	240	132	209	236	635	237	323	329	375	293	686	325	300	239	367	327	652	640	436	225	79	172	351	424	211	216	14	146	432	668	34	266	23	161	443	142	190	234	302	426	705	326	205	170	251	362	858	224
VIT_16s0022g01640	55	60	9	39	25	106	44	80	42	73	43	131	86	54	38	51	64	126	66	27	21	4	5	12	34	20	13	0	5	17	63	4	19	3	1	9	30	40	54	69	67	107	75	40	27	40	59	149	56
VIT_16s0022g01430	61	61	8	2	7	0	56	62	16	0	5	0	64	86	29	2	12	0	399	175	44	10	17	1	117	80	40	1	12	2	409	13	29	0	20	1	40	41	19	3	9	3	58	57	16	2	15	0	73
VIT_16s0022g01390	16	68	2	23	1	35	10	56	1	30	0	29	26	60	1	37	0	36	33	74	1	14	0	20	11	31	0	0	0	19	20	11	0	2	0	20	8	44	0	37	2	31	14	61	1	21	1	48	11
VIT_16s0022g01330	1	1	0	0	0	1	0	1	0	0	0	0	0	5	0	0	0	3	1	3	0	4	0	2	3	8	0	0	0	3	0	3	0	0	0	7	0	1	0	2	0	0	0	0	0	1	0	0	0
VIT_16s0022g01250	12	12	17	16	37	25	5	14	36	19	34	25	16	14	29	10	32	17	13	14	37	17	57	35	3	6	25	0	35	40	26	1	25	4	40	37	7	16	28	13	45	16	18	13	21	14	51	22	15
VIT_16s0022g01210	3	10	0	7	1	2	4	13	0	5	0	2	3	10	1	2	0	1	4	2	0	2	0	3	3	6	0	0	0	1	3	2	0	0	0	0	1	16	0	0	0	1	4	11	2	6	0	1	1
VIT_16s0022g01020	0	0	0	0	0	0	0	0	0	0	0	0	0	0	0	0	0	0	0	0	0	1	0	12	0	0	0	0	0	23	0	0	0	1	0	11	0	0	0	0	0	0	0	0	0	0	0	0	0
VIT_16s0022g00960	11106	3508	17770	13802	41406	28132	9382	4584	38270	18444	31365	26443	10936	3812	29130	16806	39917	26959	9839	3803	28759	10712	51887	28751	4033	1678	23556	1664	29814	34775	11039	540	26397	4208	32973	32421	10847	5075	27341	16914	51246	25245	11443	3239	18610	14386	42048	29007	12546
VIT_16s0022g00940	107	8	53	37	39	48	77	13	95	38	64	52	85	27	132	37	129	79	0	0	0	0	0	0	0	0	1	0	0	0	0	0	0	0	0	0	96	25	94	30	91	52	80	13	65	52	79	83	134
VIT_16s0022g00890	25	297	11	156	6	159	24	192	17	154	9	180	29	269	19	170	3	152	17	43	7	24	20	148	8	24	3	2	3	216	9	3	5	12	9	159	16	221	13	177	7	183	19	205	7	162	4	176	27
VIT_16s0022g00870	157	107	21	6	41	11	132	150	53	7	62	11	266	108	38	6	47	8	20	9	3	0	15	2	12	4	5	0	4	5	20	1	13	0	7	3	109	130	41	5	56	8	170	115	26	7	47	20	187
VIT_16s0022g00680	15	43	6	6	11	8	12	45	3	9	1	4	15	49	2	11	3	4	18	23	7	7	7	6	8	17	10	2	8	4	9	5	9	3	9	4	11	45	7	3	3	2	9	49	2	3	5	8	14
VIT_16s0022g00670	5444	10259	122	429	13	12	5206	13750	29	123	0	9	8926	11926	69	658	3	11	4379	7037	117	491	16	117	2299	3638	111	93	9	100	3658	655	36	65	12	112	3377	7989	186	574	12	93	5860	9750	75	547	4	28	5584
VIT_16s0022g00660	63	81	23	77	44	115	43	73	58	139	32	155	47	70	36	89	35	118	33	24	32	32	31	74	20	12	28	1	15	79	45	2	43	3	18	55	29	63	37	98	53	144	66	65	31	90	39	208	69
VIT_16s0022g00650	9	6	5	2	8	21	3	6	6	13	2	12	7	5	2	6	2	15	1	2	6	0	5	9	5	0	5	0	0	5	4	0	6	0	2	6	3	9	5	13	5	9	6	9	4	6	5	24	5
VIT_16s0022g00540	157	262	101	124	183	370	130	218	170	185	138	354	191	267	161	183	137	329	368	299	226	61	559	485	193	100	169	16	297	570	383	23	196	16	369	542	110	179	145	191	260	278	163	189	88	142	214	370	144
VIT_16s0022g00510	1101	1723	794	911	76	56	612	1190	373	312	40	55	595	1001	109	835	81	48	2320	1808	301	223	72	71	810	800	1685	88	38	55	1252	219	1505	342	26	37	1536	3239	1858	596	73	64	1199	1809	311	337	57	63	881
VIT_16s0022g00500	0	0	0	0	0	0	1	0	1	0	0	0	1	0	0	1	0	0	2	2	2	0	2	2	1	0	0	0	1	1	1	1	0	0	0	1	0	0	0	0	0	0	0	1	0	0	0	0	1
VIT_16s0022g00470	4	58	1	20	0	74	8	67	4	46	1	60	6	74	2	55	0	75	1	26	0	1	0	14	2	14	0	0	0	19	4	6	1	2	1	20	2	43	4	60	1	83	9	52	0	44	0	92	4
VIT_16s0022g00440	0	0	0	0	1	4	1	0	1	2	0	2	0	0	0	0	1	0	0	1	1	1	0	3	1	0	0	0	2	6	2	0	0	1	4	2	0	1	0	0	0	2	0	0	1	0	1	2	0
VIT_16s0022g00390	0	0	0	0	0	0	0	0	0	0	0	0	0	0	0	0	0	0	5	5	11	0	31	11	3	2	6	1	18	8	14	1	7	2	25	15	0	0	0	0	0	0	0	0	1	0	0	0	0
VIT_16s0022g00350	8	18	0	11	2	3	5	26	5	9	2	5	5	21	5	8	9	10	4	16	2	3	2	7	4	2	0	0	2	4	2	0	5	0	3	6	8	19	7	7	4	8	4	23	1	10	5	11	14
VIT_16s0022g00240	0	0	1	0	0	2	0	0	3	3	7	3	3	2	1	1	0	0	11	4	25	2	22	19	6	3	13	0	9	10	10	0	11	1	3	7	1	0	1	0	0	1	0	0	2	1	0	3	3
VIT_16s0022g00080	42	13	8	1	4	6	34	19	5	1	3	4	32	20	8	3	8	5	125	28	48	12	48	30	80	22	39	3	27	24	178	9	29	2	25	22	31	13	11	2	9	3	35	13	2	1	6	2	31
VIT_16s0013g02160	19	12	25	10	139	55	13	16	43	24	95	35	11	17	26	9	74	20	8	7	41	23	159	107	6	3	37	1	101	102	11	0	38	1	132	82	20	13	20	11	122	28	14	19	28	12	158	50	18
VIT_16s0013g02150	1	3	9	1	20	16	3	3	7	7	16	1	4	3	4	3	8	2	0	1	8	10	24	26	2	1	5	0	19	19	1	0	8	2	12	9	4	3	8	1	15	11	5	2	6	2	25	13	5
VIT_16s0013g02030	5	5	1	0	4	0	6	7	1	0	3	0	4	8	3	0	2	0	1	2	2	0	3	0	1	0	3	0	4	0	4	0	2	0	3	0	2	3	2	1	2	1	9	4	2	0	4	0	5
VIT_16s0013g01990	32	19	4	0	5	0	21	35	3	0	1	0	38	33	6	1	3	1	44	9	5	0	1	0	27	2	5	0	2	0	39	0	4	0	2	0	24	15	7	0	4	0	23	21	5	0	4	0	43
VIT_16s0013g01950	1	2	0	3	0	11	0	3	1	4	0	12	0	1	0	13	0	7	0	22	0	10	0	35	0	9	1	2	0	33	0	1	1	6	0	33	0	2	0	10	0	11	1	2	0	5	0	9	1
VIT_16s0013g01940	12	4	39	23	134	64	5	4	89	30	92	59	13	6	53	25	99	59	5	11	62	13	142	62	6	7	56	1	123	67	18	4	63	5	130	84	8	4	48	29	119	52	14	7	35	25	109	81	5
VIT_16s0013g01930	97	73	78	45	185	90	105	99	190	85	93	72	99	73	140	43	142	66	175	50	195	68	316	196	103	60	222	6	207	237	143	14	244	25	254	234	96	79	152	41	148	79	128	61	95	40	163	98	142
VIT_16s0013g01920	13	69	5	29	4	45	14	56	9	42	8	37	19	63	5	34	9	21	32	98	9	21	5	43	9	22	5	5	3	61	27	3	7	3	6	38	6	67	13	31	6	34	15	50	6	36	9	48	19
VIT_16s0013g01780	1	0	0	0	0	3	0	1	0	4	0	3	1	2	0	1	0	2	0	0	0	0	0	2	0	0	0	0	0	0	0	0	0	0	0	0	2	3	0	1	0	1	1	1	0	2	0	6	1
VIT_16s0013g01610	7	14	5	4	11	14	11	19	8	12	8	16	13	13	8	9	8	18	8	12	1	0	5	15	3	4	5	0	1	12	8	1	5	0	5	8	12	13	14	7	10	13	17	11	2	6	8	23	12
VIT_16s0013g01570	1	1	0	1	0	0	0	0	2	0	1	2	1	0	0	1	0	0	0	1	1	1	1	1	0	1	0	0	6	3	1	0	0	0	1	2	0	0	0	0	0	0	0	1	1	1	0	0	0
VIT_16s0013g01500	0	1	0	2	0	7	0	1	0	9	0	4	0	4	0	3	0	4	0	2	1	2	0	11	0	0	0	0	0	12	0	0	0	2	1	6	1	1	1	2	0	1	1	3	0	5	0	11	0
VIT_16s0013g01340	38	25	16	14	16	16	20	32	19	24	14	23	41	24	31	25	12	24	52	49	30	11	16	40	28	2	13	2	13	37	44	1	16	0	18	44	24	22	25	34	17	28	40	28	14	16	12	24	32
VIT_16s0013g01180	0	0	4	0	3	0	1	0	0	0	5	1	0	3	2	0	6	0	0	0	0	0	0	0	0	0	0	0	0	0	0	0	0	0	0	0	1	0	1	0	2	1	0	1	1	0	5	0	1
VIT_16s0013g01120	49	317	22	189	55	300	30	179	55	186	20	275	36	249	23	206	32	254	129	204	31	405	41	554	23	63	33	25	44	657	61	30	34	149	58	584	17	168	42	184	32	246	26	219	24	154	22	359	24
VIT_16s0013g01080	86	73	26	8	9	14	46	63	33	16	15	11	53	52	20	16	44	30	190	126	2	4	6	50	31	21	1	1	3	19	73	13	5	3	3	22	36	31	48	12	22	11	60	53	22	3	13	36	48
VIT_16s0013g01070	14	40	1	1	0	1	9	27	0	0	0	1	11	20	1	0	2	1	53	50	0	1	0	2	0	4	0	0	0	2	7	4	0	0	0	0	4	11	1	1	1	0	17	38	0	1	0	3	12
VIT_16s0013g01060	0	2	0	0	0	0	0	1	0	0	0	0	1	1	0	0	0	1	6	8	0	0	0	0	0	2	0	0	0	0	2	0	0	0	0	0	0	1	0	1	0	0	0	1	0	1	0	0	1
VIT_16s0013g01050	12	69	3	5	0	4	8	33	6	3	2	7	7	24	2	4	0	1	69	78	2	1	0	7	3	6	2	0	0	3	12	3	2	3	1	2	11	30	12	4	1	2	12	58	2	1	1	6	8
VIT_16s0013g01030	0	0	0	0	0	0	0	1	0	0	0	0	0	1	0	0	0	0	1	3	0	0	0	0	0	0	0	0	0	0	0	0	0	0	0	0	0	0	0	0	0	0	0	0	0	0	0	0	0
VIT_16s0013g01000	8	22	1	1	0	1	4	8	1	2	0	1	3	13	0	0	0	0	45	24	1	1	1	1	3	1	0	0	0	0	13	0	1	0	0	0	0	7	3	4	0	1	6	13	0	3	0	2	6
VIT_16s0013g00990	11	49	2	1	0	3	7	26	1	5	1	2	8	20	1	2	0	2	125	125	0	9	1	3	5	6	2	0	0	3	22	3	4	0	4	3	1	26	3	0	1	1	5	31	2	2	0	1	6
VIT_16s0013g00980	22	84	1	4	0	0	11	38	2	1	0	0	6	33	3	1	0	3	53	61	0	0	0	1	0	7	0	0	0	4	12	1	0	0	0	1	10	28	4	0	0	0	9	56	0	1	1	2	11
VIT_16s0013g00970	6	18	1	0	0	1	5	8	0	0	0	0	3	11	0	1	0	1	81	103	1	5	0	2	7	7	1	1	1	1	13	1	2	2	0	2	1	5	2	2	0	1	3	20	0	0	0	0	5
VIT_16s0013g00950	37	131	1	1	0	2	17	65	7	3	0	1	16	57	2	4	0	4	74	95	1	1	0	0	5	3	0	0	0	3	11	1	0	0	0	2	9	38	3	1	0	1	26	88	1	0	0	5	15
VIT_16s0013g00900	3	24	0	2	0	0	2	22	0	5	0	3	3	18	1	0	0	2	5	29	0	1	0	2	0	2	0	0	0	0	1	1	0	0	0	0	1	10	1	1	0	1	2	22	1	3	0	1	1
VIT_16s0013g00890	2	4	12	40	97	140	1	3	56	77	96	120	2	17	9	39	74	101	1	1	4	3	40	21	1	3	3	1	17	27	3	0	9	2	20	20	2	4	18	43	74	96	1	4	16	38	78	107	6
VIT_16s0013g00650	11	20	6	1	9	1	9	25	6	4	9	7	11	18	4	2	6	3	12	6	3	1	16	5	6	4	6	1	6	8	7	0	7	0	5	7	6	12	2	2	11	3	7	18	5	0	8	3	14
VIT_16s0013g00630	3	3	2	1	1	2	4	3	4	1	5	1	3	3	2	0	1	3	6	7	18	1	8	7	10	4	19	1	2	5	11	0	6	0	4	7	4	11	2	0	7	1	3	7	0	5	3	4	1
VIT_16s0013g00600	0	0	1	0	1	1	0	0	3	0	1	0	0	1	1	1	0	0	4	6	6	3	4	4	2	1	2	0	0	5	2	0	4	2	6	11	0	2	2	3	1	2	0	0	0	2	1	1	0
VIT_16s0013g00590	0	4	0	2	0	0	0	0	0	0	0	0	0	0	0	0	0	0	0	2	0	0	0	0	0	1	0	0	0	0	0	1	0	0	0	0	0	2	0	0	0	0	4	3	0	1	0	1	1
VIT_16s0013g00550	0	0	0	0	6	0	0	0	3	0	3	0	0	0	0	0	2	0	0	0	0	0	9	4	0	0	0	0	1	5	0	0	0	0	6	5	0	0	0	0	5	2	0	0	0	0	2	1	0
VIT_16s0013g00480	19	16	19	5	95	26	15	11	45	8	79	3	25	27	28	5	91	4	40	10	55	9	250	20	4	3	41	1	160	31	23	0	63	1	152	24	21	13	29	6	102	7	14	20	22	4	122	33	14
VIT_16s0013g00450	15	9	13	11	162	25	14	10	42	11	116	9	13	20	21	8	116	7	21	3	30	28	126	34	10	2	17	1	94	29	8	0	26	3	108	21	11	13	13	3	157	9	15	8	24	6	164	21	21
VIT_16s0013g00440	9	5	5	1	46	11	4	5	23	6	46	1	10	4	10	2	52	1	7	1	9	6	79	9	1	2	12	0	64	13	8	1	14	0	66	6	12	10	11	2	53	1	6	3	8	2	58	15	6
VIT_16s0013g00410	1	4	4	1	29	7	0	1	19	8	26	4	2	2	6	2	32	6	0	0	1	0	3	0	0	0	0	0	4	3	0	1	2	0	4	0	4	2	0	2	50	3	2	5	7	1	45	11	1
VIT_16s0013g00390	14	17	16	6	101	14	10	14	40	8	65	8	14	24	18	3	71	4	2	1	3	1	3	0	1	0	0	0	7	1	0	0	0	0	3	0	9	13	17	2	117	10	23	18	27	3	105	24	9
VIT_16s0013g00260	23	62	13	25	26	53	20	69	17	41	12	49	24	55	17	37	24	43	28	35	8	5	13	15	9	16	9	0	11	28	23	5	13	0	14	22	14	41	25	28	30	34	24	59	13	27	29	49	22
VIT_16s0013g00220	56	125	9	26	21	67	55	143	19	39	20	61	50	148	18	28	21	50	60	63	16	6	15	18	25	31	18	1	3	24	55	6	14	4	9	28	27	89	19	35	21	54	43	111	8	23	25	71	65
VIT_16s0013g00210	0	7	0	6	5	23	0	3	1	20	1	20	0	7	0	3	2	14	0	0	0	0	0	0	0	0	2	0	0	0	0	1	0	0	0	0	0	8	1	2	1	23	1	4	1	7	4	18	0
VIT_16s0013g00070	4	3	1	1	0	3	0	0	0	8	0	4	1	1	0	1	0	2	4	0	1	0	0	0	3	0	1	0	0	1	0	0	0	0	0	0	4	1	1	1	0	0	3	1	0	3	1	11	2
VIT_15s0107g00550	18	12	0	4	4	57	12	28	1	12	4	57	11	23	4	5	3	71	37	18	3	6	4	69	20	24	3	2	1	67	18	4	5	2	2	37	8	17	1	2	5	49	15	14	1	5	3	66	27
VIT_15s0107g00360	1	0	1	0	0	0	0	0	0	0	1	0	0	0	0	1	0	0	11	5	9	2	9	7	4	4	6	0	6	8	15	2	5	3	11	8	0	0	0	0	0	0	0	0	0	1	0	0	0
VIT_15s0107g00280	0	2	0	0	0	0	2	0	0	0	0	0	1	0	1	0	0	0	3	2	3	2	2	0	4	2	1	0	0	0	2	0	0	0	1	2	0	1	1	0	0	0	0	0	0	0	0	0	2
VIT_15s0107g00270	95	336	5	73	0	84	138	402	1	83	0	68	142	462	4	99	0	63	284	708	5	104	1	141	176	308	2	9	0	189	209	41	2	26	0	149	71	283	5	99	1	60	136	384	7	71	1	69	133
VIT_15s0107g00210	1	10	0	3	0	4	0	4	0	1	0	5	0	6	0	4	0	3	1	4	0	0	0	2	0	0	0	0	0	0	0	0	0	0	0	1	0	4	0	1	0	3	1	2	0	2	0	1	1
VIT_15s0107g00170	6	4	9	5	17	7	8	1	9	1	6	7	4	5	5	8	9	4	13	9	12	0	10	10	6	3	9	0	11	12	4	0	8	0	19	15	3	4	6	10	14	5	5	6	7	4	6	10	9
VIT_15s0107g00150	0	0	0	0	0	0	0	0	0	0	0	0	0	0	0	0	0	0	3	0	2	0	0	1	0	0	1	1	0	1	5	0	1	0	0	0	0	0	0	0	0	0	0	0	0	0	0	0	0
VIT_15s0048g03000	4	18	1	0	1	4	1	14	1	2	1	4	2	33	1	7	2	5	3	8	0	0	1	0	3	3	0	0	0	1	5	0	2	0	1	0	0	35	0	6	1	6	3	14	0	4	1	5	1
VIT_15s0048g02990	25	49	33	32	131	63	10	46	97	53	79	31	23	60	33	34	103	59	21	40	12	4	38	46	9	11	2	0	11	38	16	4	5	8	19	45	15	34	34	39	153	51	23	41	36	39	129	78	22
VIT_15s0048g02980	30	162	4	103	0	85	29	145	4	104	0	70	45	131	4	117	0	82	54	152	12	54	3	56	24	64	9	5	3	55	76	29	3	30	0	39	19	125	13	103	1	99	24	117	2	79	1	93	35
VIT_15s0048g02970	138	175	30	0	92	0	122	236	74	1	60	1	155	243	35	2	26	1	133	24	66	2	196	2	102	47	117	0	253	1	183	2	102	2	306	0	84	99	39	6	49	2	152	207	41	0	72	1	179
VIT_15s0048g02900	0	1	0	1	0	1	0	0	0	1	0	0	0	0	0	0	1	0	1	0	0	2	1	12	0	2	0	0	1	7	0	0	0	0	0	8	0	2	0	0	0	0	0	1	0	0	1	0	0
VIT_15s0048g02890	1	4	3	2	16	8	1	3	10	6	8	5	1	14	9	3	6	10	2	2	0	0	10	10	2	1	2	0	4	4	3	0	2	0	8	6	2	6	4	6	11	4	3	6	3	4	5	9	2
VIT_15s0048g02870	411	330	32	57	2	17	286	415	26	45	13	29	279	340	63	38	7	12	569	450	173	61	28	23	257	540	76	5	9	15	519	166	62	8	4	16	288	421	55	43	16	45	282	361	48	66	13	17	462
VIT_15s0048g02830	25	18	14	3	41	6	21	31	15	1	19	2	34	40	24	2	23	5	22	16	29	1	73	50	16	19	29	0	80	63	29	3	29	0	77	53	13	10	22	0	38	3	30	14	10	0	34	5	25
VIT_15s0048g02780	15	34	7	6	208	99	15	47	52	43	106	86	25	64	24	22	140	62	4	18	8	16	49	192	9	23	5	0	43	250	3	3	6	3	57	383	14	28	14	6	161	70	12	48	15	5	154	95	21
VIT_15s0048g02720	11	709	6	374	4	501	4	462	18	449	4	385	18	777	6	422	2	449	14	434	12	311	8	623	16	213	15	45	4	599	24	59	6	50	1	531	11	570	11	490	9	441	13	634	11	348	4	458	11
VIT_15s0048g02680	22	22	2	2	5	4	9	35	2	4	2	3	9	35	5	4	1	0	6	10	1	1	7	1	4	7	2	0	3	3	5	2	4	0	5	6	7	15	5	7	4	5	19	28	0	4	4	5	8
VIT_15s0048g02650	0	6	0	0	0	1	0	5	0	0	0	0	0	18	0	1	0	0	0	1	0	0	0	0	0	1	0	0	0	0	0	0	0	2	0	0	0	8	0	0	0	0	0	3	0	0	0	0	0
VIT_15s0048g02630	3	20	1	7	12	10	0	10	1	14	2	9	2	35	3	10	3	15	2	3	8	0	16	9	3	1	7	0	7	12	5	0	7	0	16	7	0	14	2	8	9	14	0	11	2	5	3	14	1
VIT_15s0048g02610	131	149	43	38	78	61	119	183	94	51	42	69	186	176	88	63	56	66	161	104	71	9	85	64	96	60	69	5	56	62	156	17	60	8	73	63	125	136	78	58	95	86	188	146	47	49	68	109	174
VIT_15s0048g02550	36	71	19	56	34	88	31	94	44	79	37	72	55	92	36	56	33	61	37	25	17	30	22	24	8	22	13	0	13	22	16	3	22	6	27	22	33	60	37	61	49	112	39	65	15	41	30	88	50
VIT_15s0048g02540	264	309	351	552	594	1136	207	317	840	948	417	1035	379	351	787	855	467	840	331	368	511	275	370	588	161	106	331	22	293	676	201	31	400	52	370	718	165	242	666	867	749	1226	275	246	414	585	544	1186	309
VIT_15s0048g02530	25	19	5	1	8	0	27	23	10	1	9	2	21	33	12	0	5	0	44	6	21	0	10	2	24	10	11	0	9	2	45	0	9	0	2	3	10	8	9	1	11	1	30	19	3	0	12	0	33
VIT_15s0048g02520	207	398	63	122	65	157	177	466	90	141	61	160	202	455	128	175	66	152	176	249	71	49	68	88	94	127	63	10	35	117	198	36	70	8	45	112	135	348	90	183	107	151	182	398	55	134	88	193	205
VIT_15s0048g02500	43	223	4	193	0	274	32	196	8	208	4	253	57	249	16	242	0	260	72	171	5	134	4	195	55	90	5	10	1	287	62	21	3	36	1	229	14	156	6	225	6	280	35	184	4	182	2	282	39
VIT_15s0048g02490	4	2	2	2	1	1	3	6	1	2	1	0	1	10	0	2	0	1	0	0	2	2	5	4	0	0	4	0	5	3	0	0	3	0	3	2	3	2	0	1	0	0	1	4	2	4	3	0	5
VIT_15s0048g02480	0	1	0	0	1	0	1	3	0	1	0	0	1	4	0	1	0	1	0	0	3	2	5	6	0	0	5	0	5	10	1	0	3	0	7	8	1	1	0	3	0	0	5	2	0	1	0	0	1
VIT_15s0048g02380	353	233	375	191	979	611	276	307	764	334	747	508	373	324	662	327	818	470	316	185	431	146	892	401	137	103	271	5	680	456	220	22	307	24	904	469	218	205	475	272	1000	522	326	214	487	199	781	585	308
VIT_15s0048g02320	27	17	8	0	6	0	17	11	10	2	7	0	15	20	5	2	5	0	42	8	6	0	13	0	13	3	22	0	19	1	35	1	18	0	12	3	14	11	14	0	8	0	16	13	9	0	6	2	19
VIT_15s0048g02310	7	12	1	2	2	2	1	0	2	2	1	1	4	2	0	0	1	0	9	0	11	2	3	1	2	0	4	0	3	1	10	0	2	0	3	1	8	5	5	2	2	1	2	2	2	5	2	2	4
VIT_15s0048g02300	54	36	45	15	50	33	29	30	65	8	51	10	21	39	37	9	43	9	143	73	57	4	108	60	25	7	80	0	99	48	38	0	69	1	107	48	47	48	53	5	71	18	56	28	37	9	63	37	29
VIT_15s0048g02290	2	3	3	0	0	1	1	9	2	1	0	1	4	3	2	0	1	2	5	2	5	0	10	3	2	0	8	0	6	3	3	0	9	0	11	1	6	5	4	1	2	2	3	0	0	0	2	3	3
VIT_15s0048g02280	66	142	4	30	8	40	42	104	5	32	3	33	61	156	9	40	4	26	120	161	26	38	13	67	50	72	36	5	20	77	72	19	19	12	14	54	32	107	12	39	4	35	56	122	7	26	3	44	46
VIT_15s0048g02270	186	217	187	97	615	514	121	178	392	221	356	307	160	242	246	117	360	317	309	184	368	65	703	579	84	27	272	3	578	532	180	7	296	13	647	529	131	173	193	90	499	355	177	207	193	116	482	486	160
VIT_15s0048g02260	15	39	20	7	52	12	16	50	48	10	33	7	16	52	14	6	24	11	98	44	36	2	55	17	46	17	105	0	27	26	80	4	61	0	32	15	8	34	22	7	60	10	33	40	12	5	61	17	25
VIT_15s0048g02240	112	371	73	229	138	377	116	280	166	345	102	341	142	359	128	292	137	272	178	509	82	221	97	575	91	241	74	23	76	489	153	62	64	44	61	375	72	269	125	299	185	302	124	360	67	244	145	377	124
VIT_15s0048g02230	61	239	57	214	130	421	46	153	147	347	69	351	86	237	95	326	105	297	73	266	72	99	76	368	55	72	55	17	53	351	94	19	57	25	42	317	41	198	71	290	129	334	72	204	71	227	111	396	51
VIT_15s0048g02120	4	0	13	2	33	15	5	4	20	3	20	10	3	5	6	7	21	6	3	2	15	4	30	20	2	3	8	0	25	24	9	0	9	0	19	26	2	1	12	3	22	13	12	3	8	1	19	10	2
VIT_15s0048g02090	25	57	8	5	4	15	25	57	8	8	10	11	38	51	7	14	8	16	20	27	2	1	10	12	13	22	4	1	6	4	24	3	5	1	3	5	15	49	7	8	14	20	33	48	2	12	12	14	22
VIT_15s0048g02060	0	0	0	0	0	0	0	0	0	0	0	0	0	0	0	0	0	0	0	0	0	0	0	3	0	0	0	0	0	2	0	1	0	0	0	5	0	0	0	0	0	0	0	0	0	0	0	0	0
VIT_15s0048g02010	313	334	332	268	598	605	258	373	685	422	421	515	344	352	557	374	413	474	427	530	707	216	1167	1101	244	215	668	35	729	1365	520	46	655	58	940	1321	218	300	530	361	614	503	351	296	335	295	499	578	331
VIT_15s0048g02000	29	882	26	725	38	1032	14	534	46	922	25	857	25	878	36	985	26	822	24	649	33	697	41	1177	15	276	28	73	24	1366	25	64	36	209	40	1305	12	668	31	999	33	805	14	750	23	691	28	936	31
VIT_15s0048g01880	56	362	10	138	15	76	37	297	23	112	6	72	56	426	17	177	6	55	75	255	10	40	11	40	42	115	23	13	10	32	40	14	9	12	12	35	50	333	20	182	7	73	35	357	11	101	12	85	53
VIT_15s0048g01860	13	16	2	5	4	13	6	12	10	8	4	10	3	15	5	7	4	14	4	2	4	0	5	5	2	8	1	1	2	5	1	0	1	0	4	4	3	20	8	12	4	12	6	18	1	6	9	14	4
VIT_15s0048g01770	2	7	0	3	8	7	4	9	3	3	5	3	0	8	2	4	4	5	2	3	8	7	7	17	1	3	3	0	6	11	5	2	1	2	6	7	2	6	2	1	6	10	3	8	1	4	4	3	1
VIT_15s0048g01750	316	680	27	149	2	10	194	532	20	34	7	5	373	486	26	107	6	6	707	855	144	108	44	28	325	460	272	47	43	21	595	114	206	42	35	52	203	696	55	123	16	7	239	500	18	52	16	4	318
VIT_15s0048g01740	15	25	14	14	82	40	11	42	60	17	55	41	20	51	41	17	56	33	16	20	18	19	66	55	12	18	21	3	46	44	18	6	18	3	58	38	11	19	18	13	74	34	15	37	21	18	71	48	16
VIT_15s0048g01710	0	0	0	1	0	4	0	0	0	1	0	6	0	1	0	5	0	7	0	0	0	0	0	0	0	0	0	0	0	0	0	0	0	0	0	0	0	1	0	3	0	10	0	3	0	3	0	14	0
VIT_15s0048g01700	129	622	42	338	61	434	102	521	47	333	42	363	146	632	59	336	37	387	68	224	8	111	15	246	42	124	10	4	9	312	63	41	8	17	7	277	68	470	79	344	65	412	152	595	38	264	66	483	118
VIT_15s0048g01680	0	1	0	4	0	3	0	1	0	2	0	0	0	3	0	1	0	1	0	2	0	0	1	1	0	0	0	0	0	2	0	0	0	0	1	0	1	1	0	1	0	1	0	5	0	4	0	2	0
VIT_15s0048g01670	0	46	0	12	2	20	2	29	0	17	0	22	6	48	1	19	0	13	2	27	2	6	3	13	1	10	0	1	0	10	2	3	0	3	3	10	2	34	1	20	1	14	4	32	1	17	0	26	2
VIT_15s0048g01600	2	6	0	0	0	2	1	4	0	1	0	0	1	4	0	1	0	0	0	1	0	0	0	1	0	1	0	0	0	0	0	0	0	0	0	0	1	4	0	1	0	1	0	3	0	0	0	0	2
VIT_15s0048g01590	100	456	3	37	1	15	113	479	0	17	0	19	152	464	7	65	0	17	0	4	0	1	0	1	1	6	0	0	0	1	0	0	0	0	0	0	60	328	12	70	0	26	125	439	5	61	0	20	134
VIT_15s0048g01570	3	10	0	0	0	0	0	1	0	0	0	0	1	5	0	4	0	0	3	12	1	1	0	2	3	6	0	0	0	3	2	1	0	0	0	0	1	6	1	4	0	0	2	1	0	2	0	2	1
VIT_15s0048g01490	21	362	41	613	195	672	10	284	119	691	121	633	16	366	59	737	104	568	8	162	20	304	55	275	3	57	14	26	53	321	12	31	15	39	96	303	6	239	69	748	185	750	9	272	36	485	163	715	10
VIT_15s0048g01420	38	34	25	25	37	29	33	29	44	21	31	23	30	36	31	28	32	18	38	29	81	20	86	35	29	21	76	8	51	26	41	8	103	13	69	44	20	43	24	30	57	26	34	42	23	33	20	18	27
VIT_15s0048g01390	26	175	4	108	0	130	23	150	0	131	1	104	21	192	2	104	0	77	37	249	1	62	3	75	16	326	2	5	4	59	33	66	2	31	1	32	9	148	4	111	2	80	20	186	2	99	3	146	11
VIT_15s0048g01350	0	0	0	0	3	12	0	0	0	1	1	5	0	1	0	2	0	1	0	3	0	2	0	5	2	4	0	0	0	10	1	0	0	1	0	2	0	1	0	0	0	1	0	0	0	1	1	10	0
VIT_15s0048g01270	23	13	16	2	30	6	21	19	35	4	23	1	22	26	30	4	23	2	9	2	10	2	8	1	4	1	10	0	8	8	10	0	11	0	11	7	7	18	15	2	30	4	16	10	10	1	23	5	21
VIT_15s0048g01250	0	0	0	0	0	1	0	0	0	0	0	0	0	0	0	0	0	0	0	0	2	0	0	6	0	0	0	0	0	4	0	0	0	0	0	1	0	0	0	0	0	0	1	0	0	0	0	0	0
VIT_15s0048g01210	12	1	3	0	0	0	3	1	1	0	1	0	8	3	2	0	1	0	2	0	0	0	0	0	1	1	0	0	0	0	0	0	0	0	0	0	0	1	5	0	1	0	4	0	1	0	0	0	1
VIT_15s0048g01200	7	1	0	0	0	0	6	1	0	0	0	0	8	1	0	0	0	0	2	0	0	0	0	0	0	0	0	0	0	0	1	0	0	0	0	0	0	0	0	0	0	0	5	0	0	0	0	0	10
VIT_15s0048g01090	13	13	12	6	4	3	24	19	16	3	4	0	20	18	17	8	7	1	26	16	35	10	21	24	11	10	17	2	14	11	29	1	22	0	31	19	13	15	18	4	5	7	17	8	12	3	8	4	22
VIT_15s0048g01080	0	1	0	2	3	19	2	2	0	2	0	8	0	3	0	3	0	12	1	5	0	2	2	26	0	2	1	0	0	24	0	0	0	1	0	23	0	1	0	0	0	7	2	1	0	5	1	10	0
VIT_15s0048g01050	28	81	19	54	23	84	26	66	51	93	29	61	34	89	24	70	22	80	10	14	11	29	25	33	5	18	8	2	21	38	14	8	11	6	25	30	7	81	35	53	43	89	13	77	14	43	38	87	27
VIT_15s0048g01010	133	220	30	58	69	132	120	247	39	68	44	121	143	253	58	69	75	122	77	79	21	11	41	49	62	34	19	1	14	39	105	12	11	2	23	38	74	181	36	59	80	131	153	215	19	80	74	127	151
VIT_15s0048g01000	94	21	26	6	40	38	88	41	25	11	30	28	105	48	32	11	38	25	69	10	39	2	26	8	58	5	18	0	17	5	92	0	26	0	18	8	59	21	38	10	44	27	112	19	24	5	58	56	111
VIT_15s0048g00980	0	0	1	0	0	1	0	1	0	1	0	2	1	0	0	0	0	0	1	4	1	0	0	0	0	2	0	0	1	0	2	0	0	0	0	1	0	0	0	1	1	0	0	0	0	0	0	0	0
VIT_15s0048g00970	2	1	2	0	6	4	1	1	4	4	3	0	1	4	0	0	0	1	1	0	6	0	15	3	0	0	1	0	6	3	1	0	2	0	10	6	2	0	0	0	6	0	2	0	2	0	4	6	2
VIT_15s0048g00940	32	41	8	11	44	11	15	41	20	17	36	12	49	59	9	12	30	12	23	26	10	6	37	19	26	18	4	0	31	17	27	3	12	0	37	21	25	45	14	10	38	16	33	38	7	9	32	27	37
VIT_15s0048g00930	153	130	102	108	224	137	106	143	172	135	162	126	156	157	138	132	179	140	64	26	24	9	64	44	37	17	25	0	39	44	75	4	32	2	41	46	91	137	162	129	200	144	170	109	101	76	190	158	160
VIT_15s0048g00910	0	4	0	2	0	3	0	0	1	1	0	3	0	6	0	4	0	1	3	3	1	0	1	3	2	3	0	0	1	4	2	0	0	0	2	5	1	2	0	1	1	3	1	1	1	1	2	3	0
VIT_15s0048g00890	0	1	1	2	12	18	3	1	3	2	4	4	2	2	3	3	10	7	0	0	5	0	12	5	1	0	2	0	5	5	1	0	1	0	7	7	1	4	6	3	10	17	4	3	0	1	3	15	3
VIT_15s0048g00880	0	0	0	0	8	1	0	0	2	0	0	1	0	0	0	0	3	1	0	0	0	0	0	0	0	0	0	0	0	0	0	0	0	0	0	1	0	0	0	0	2	0	0	0	2	0	1	2	0
VIT_15s0048g00840	0	0	0	0	0	0	0	0	1	0	3	0	0	0	0	0	1	0	0	0	0	0	0	0	0	0	0	0	2	0	0	0	0	0	1	0	0	0	0	0	1	0	0	0	0	0	0	0	0
VIT_15s0048g00830	2	0	73	9	604	165	1	0	176	33	346	119	1	1	75	8	357	106	0	0	73	23	1001	290	1	0	48	3	622	306	0	0	101	19	783	313	2	0	52	9	499	99	2	0	86	5	463	108	2
VIT_15s0048g00790	13	26	3	5	5	10	16	33	9	8	6	12	17	46	5	15	3	5	22	17	4	1	9	9	22	15	5	2	7	14	21	7	6	0	9	15	8	22	8	14	8	12	16	34	0	6	0	11	14
VIT_15s0048g00770	150	196	62	54	114	88	115	242	107	66	64	47	199	216	106	91	68	76	109	90	40	29	54	47	62	49	48	4	41	69	75	8	50	6	72	56	98	158	96	74	127	75	159	210	61	60	83	101	151
VIT_15s0048g00740	15	7	5	12	7	33	15	15	12	24	8	32	9	2	3	15	28	55	21	1	2	2	16	13	10	6	16	0	8	8	45	1	6	2	13	9	13	9	4	14	4	34	5	6	3	15	16	43	17
VIT_15s0048g00680	10	7	3	0	3	0	11	13	9	0	2	1	9	11	7	0	3	0	18	3	6	0	7	0	4	1	13	0	11	1	21	0	6	0	10	0	8	3	6	1	0	1	7	8	6	1	1	2	7
VIT_15s0048g00670	771	995	374	386	770	527	614	1113	673	388	556	471	864	1117	613	450	733	458	1071	1168	642	651	1086	595	614	2176	556	38	705	744	1029	722	535	342	837	701	529	896	616	411	848	492	828	985	373	372	787	644	856
VIT_15s0048g00550	4	285	1	53	0	15	0	194	2	38	0	17	5	348	0	60	0	15	1	193	0	53	0	12	2	157	0	3	0	23	2	33	0	2	1	16	2	212	0	54	0	20	1	241	1	44	0	25	2
VIT_15s0048g00530	7	153	1	27	31	41	11	73	9	27	5	27	19	150	10	57	8	21	11	155	6	16	4	50	12	58	7	2	9	40	16	28	4	11	10	32	6	121	7	36	7	28	13	132	10	36	16	54	17
VIT_15s0048g00520	1	2	0	0	0	0	1	0	1	0	0	0	2	4	1	0	0	0	3	0	0	0	0	0	2	0	0	0	1	0	5	0	0	0	1	0	0	1	0	0	0	0	3	1	0	0	0	0	0
VIT_15s0048g00500	2	3	11	1	236	50	1	1	54	2	57	13	0	0	5	0	84	27	1	1	67	0	364	41	3	0	23	0	95	16	1	0	23	0	130	66	1	0	13	1	71	22	96	2	20	2	68	23	2
VIT_15s0048g00480	1	1	0	0	13	1	0	0	2	0	1	0	0	0	0	0	4	4	0	0	3	0	19	3	0	0	1	0	11	3	0	0	1	0	11	4	0	0	1	0	7	1	5	0	0	0	2	0	0
VIT_15s0048g00370	154	794	8	55	0	20	135	913	6	58	3	17	223	1016	8	99	3	16	128	428	8	25	3	27	104	262	5	12	1	31	126	27	1	2	1	22	84	592	9	96	2	24	155	777	4	63	3	37	163
VIT_15s0048g00330	3	1	1	1	4	0	2	4	0	1	0	0	1	2	0	1	1	0	2	4	2	2	4	3	0	1	2	0	0	3	2	0	2	0	2	3	2	2	2	2	1	1	0	0	0	1	2	1	0
VIT_15s0048g00200	0	5	0	2	0	2	0	7	0	3	1	3	0	6	0	5	0	4	0	0	0	0	0	0	0	0	0	0	0	0	0	0	0	0	0	0	0	3	0	6	0	1	0	5	0	4	0	2	0
VIT_15s0048g00190	1	1	9	4	16	29	4	1	9	6	12	19	2	5	7	7	2	13	3	0	5	1	6	26	2	0	3	0	7	29	1	0	1	0	10	28	0	0	7	3	13	19	2	1	5	10	17	18	0
VIT_15s0048g00170	15	4	1	1	3	9	5	6	8	3	3	7	9	4	5	2	3	3	8	11	5	1	0	3	4	1	2	1	1	1	6	0	3	0	1	3	6	4	3	5	1	4	4	2	7	4	3	4	9
VIT_15s0048g00120	5	11	2	0	5	5	2	4	6	5	0	1	2	4	2	1	2	4	7	0	8	1	8	6	2	2	4	0	14	8	8	0	6	0	10	6	1	4	6	2	5	3	1	2	4	1	5	2	2
VIT_15s0048g00080	16	15	15	10	21	18	14	20	19	14	19	12	8	26	16	10	30	16	33	25	39	13	75	48	21	11	25	0	64	39	32	1	38	2	69	52	6	13	14	6	35	16	11	19	12	12	30	21	19
VIT_15s0046g03770	4	20	1	0	4	10	6	7	2	3	0	7	9	10	8	1	2	3	0	1	0	0	0	0	0	0	0	0	0	2	0	0	1	0	0	0	6	9	9	4	5	10	7	12	4	6	5	10	11
VIT_15s0046g03700	62	67	19	25	33	39	53	93	33	27	35	26	42	78	31	30	30	34	110	64	50	10	41	43	53	28	34	4	28	47	110	10	36	4	35	44	26	75	39	40	37	52	58	64	17	22	26	43	66
VIT_15s0046g03660	0	5	0	0	0	0	1	2	1	3	0	1	0	3	0	1	0	0	1	8	0	1	0	4	1	4	0	0	0	5	0	0	0	0	0	3	0	3	1	0	0	0	0	4	0	0	0	2	1
VIT_15s0046g03620	3	18	0	14	14	43	2	16	2	20	8	35	6	16	10	10	6	38	8	5	4	5	7	15	4	2	5	0	3	26	5	1	8	0	7	23	2	8	5	19	7	34	6	9	4	11	5	50	7
VIT_15s0046g03600	140	41	260	17	390	117	127	73	637	63	378	91	170	88	545	34	536	109	36	7	144	8	107	33	38	1	85	0	68	34	51	0	144	3	46	45	108	52	400	38	579	101	169	47	294	36	559	134	144
VIT_15s0046g03550	3	2	4	0	20	6	1	1	16	3	2	1	15	1	8	1	6	2	9	8	16	0	15	2	3	1	19	1	9	5	8	0	16	2	10	4	2	2	19	1	12	6	9	0	7	3	10	1	11
VIT_15s0046g03520	417	483	153	143	166	145	336	555	268	148	139	124	483	495	243	141	206	147	369	329	178	47	141	132	213	194	192	3	86	121	427	66	151	11	113	131	307	510	264	162	216	163	523	436	176	135	179	182	479
VIT_15s0046g03500	6	1	1	0	1	1	4	2	3	0	1	1	3	3	1	0	0	0	9	0	6	1	2	0	4	0	2	0	3	1	3	0	1	0	3	2	1	1	0	0	2	0	3	4	1	0	1	0	0
VIT_15s0046g03430	12	7	1	0	0	0	4	5	0	0	3	0	13	7	1	0	1	0	12	0	3	0	12	4	2	0	2	0	2	3	8	0	2	0	5	1	5	3	0	0	1	0	9	4	1	0	1	2	6
VIT_15s0046g03360	16	24	33	12	113	66	14	32	72	22	67	19	32	42	35	14	78	33	24	16	42	10	175	67	13	9	20	4	79	75	25	3	44	1	108	68	12	10	37	11	131	28	15	29	24	19	131	38	17
VIT_15s0046g03310	0	17	0	5	0	5	0	15	0	4	0	2	0	24	0	7	0	3	0	1	0	0	0	0	1	2	2	0	0	0	1	0	0	0	0	0	0	16	0	9	0	3	0	17	0	6	0	3	0
VIT_15s0046g03290	0	0	0	0	0	0	0	0	0	0	0	0	0	0	0	0	0	0	3	2	2	1	2	3	1	2	1	0	1	0	2	0	1	0	2	2	0	0	0	0	0	0	0	0	0	0	0	0	0
VIT_15s0046g03240	1	568	1	203	0	88	0	386	0	152	0	89	2	706	0	365	0	81	0	114	0	17	1	20	0	59	1	0	0	27	1	12	4	6	0	19	2	555	0	326	1	84	3	604	0	249	0	109	2
VIT_15s0046g03190	2	0	0	0	1	8	0	1	0	2	1	5	2	0	0	1	1	4	0	0	0	0	0	0	0	0	0	0	1	1	0	0	0	0	1	5	0	1	3	1	1	7	3	1	1	1	5	6	1
VIT_15s0046g03180	881	1492	1936	1608	6125	2755	617	1388	4209	1998	4153	2189	811	1475	2768	1754	5341	2676	919	765	1891	472	2865	1103	498	555	2148	76	1902	1168	920	206	2044	242	2099	1126	575	1574	2659	1507	6858	2731	804	1268	1904	1605	6429	2949	757
VIT_15s0046g03150	5	3	1	3	2	3	4	2	1	5	2	1	1	2	2	1	1	3	6	2	9	0	6	4	6	2	3	0	3	7	8	3	5	0	7	5	1	0	1	4	8	6	1	5	2	1	4	3	3
VIT_15s0046g03090	70	330	48	253	66	330	39	286	71	247	74	289	47	429	57	244	78	250	26	186	101	110	127	293	12	123	74	8	67	277	25	36	60	27	82	190	46	293	54	242	74	246	60	348	38	199	65	310	56
VIT_15s0046g02910	94	228	27	105	55	141	69	248	40	92	38	131	85	221	38	126	55	130	96	120	23	50	49	66	62	94	15	7	34	72	112	44	22	9	36	81	56	172	36	117	55	155	87	206	22	91	53	147	96
VIT_15s0046g02840	1	1	0	1	23	16	2	2	6	4	12	10	3	7	1	7	7	12	1	1	1	2	8	7	4	1	2	0	8	5	0	1	1	0	8	10	2	0	4	2	12	16	2	1	5	6	8	5	6
VIT_15s0046g02820	8	2	0	4	1	1	10	6	1	1	1	1	3	9	1	1	1	1	8	4	1	0	0	5	4	2	1	0	1	1	4	0	0	0	0	0	7	1	0	5	1	2	4	1	1	0	0	1	6
VIT_15s0046g02810	0	0	0	1	0	2	0	1	1	0	0	1	0	0	0	1	0	1	12	6	1	2	0	2	3	3	3	0	1	3	5	1	1	0	0	4	0	0	1	0	0	0	0	0	1	1	0	1	0
VIT_15s0046g02800	0	0	0	0	0	0	0	0	0	0	0	0	0	0	0	0	0	0	0	0	5	0	4	3	2	1	2	0	3	7	3	0	7	0	2	4	0	0	0	0	0	0	0	0	0	0	0	0	0
VIT_15s0046g02750	10	11	1	5	0	2	7	20	0	2	0	2	14	12	1	3	1	2	3	7	0	1	1	1	7	2	0	0	0	6	8	0	1	0	0	0	3	8	2	0	1	1	11	10	0	6	0	5	9
VIT_15s0046g02680	0	0	0	0	0	1	0	0	0	0	0	0	1	0	2	0	0	0	9	6	8	1	22	12	5	1	7	0	7	16	6	0	9	0	22	9	0	0	0	0	0	0	0	0	0	0	0	0	0
VIT_15s0046g02670	3	4	2	6	2	17	3	2	9	7	4	14	9	5	7	6	3	11	1	1	5	0	0	2	1	0	1	0	0	2	0	0	3	0	1	1	2	6	3	7	0	24	6	0	3	5	3	19	3
VIT_15s0046g02570	1	0	0	0	0	0	0	0	0	0	0	0	0	1	0	0	0	0	3	2	1	0	1	2	4	0	0	0	0	0	0	0	1	0	0	0	0	0	0	0	0	0	0	0	0	1	0	0	0
VIT_15s0046g02560	223	400	63	87	116	140	236	584	124	116	81	141	317	592	127	136	90	126	197	210	68	19	89	62	130	116	71	1	58	74	211	17	57	5	58	97	177	364	117	130	110	119	263	435	77	88	90	122	257
VIT_15s0046g02500	58	30	44	40	153	81	47	60	88	59	89	81	44	60	52	48	81	69	62	24	91	28	170	150	34	7	75	2	132	173	67	4	71	3	179	176	44	39	57	34	116	61	65	46	63	28	107	72	70
VIT_15s0046g02420	1088	1999	234	648	144	406	977	2178	345	766	118	403	1111	2201	376	967	160	470	2643	2159	578	280	216	328	1590	898	457	101	184	273	3083	238	322	61	214	258	746	1885	421	1072	206	515	1061	1880	248	877	129	481	1568
VIT_15s0046g02410	73	141	15	54	9	41	60	133	25	61	5	32	55	161	27	84	6	34	125	141	22	31	11	44	104	35	28	13	7	81	144	9	25	8	18	45	49	132	22	89	13	37	52	133	12	66	5	41	64
VIT_15s0046g02400	6	762	2	541	4	295	3	425	6	450	4	327	4	736	5	538	4	283	4	486	59	886	463	387	7	321	44	100	317	343	7	91	39	187	362	266	4	763	4	507	4	234	3	704	8	335	2	293	6
VIT_15s0046g02390	108	339	114	340	157	453	102	289	195	367	97	397	148	333	194	377	90	331	81	276	118	158	141	282	67	81	77	16	102	403	108	27	83	25	87	393	71	283	216	390	185	413	115	272	112	301	101	438	131
VIT_15s0046g02380	6	18	15	13	8	7	4	17	6	11	4	8	4	16	2	18	2	7	0	2	0	1	0	0	0	0	3	0	1	1	0	0	3	0	0	2	7	23	28	23	2	5	8	12	4	13	4	5	6
VIT_15s0046g02370	1023	849	1186	683	3485	1664	871	1026	2919	1080	2126	1119	1135	1047	1873	869	2337	1156	1296	760	2083	474	4820	2693	715	422	1719	50	3030	2982	1368	110	2039	213	3860	3381	757	789	1664	808	3169	1371	1036	849	1278	681	2856	1491	1160
VIT_15s0046g02300	871	672	641	727	1471	2225	803	807	1417	1254	1319	2105	1061	722	1313	962	2533	2086	2195	807	2278	270	2870	1193	1338	413	1782	38	1772	1395	2601	90	1985	54	2025	1267	724	481	1082	899	1719	1800	1050	694	776	742	1905	2773	960
VIT_15s0046g02230	1885	1719	1105	839	2939	1398	1500	2013	2200	956	2233	1281	1943	1792	1623	799	2758	1493	1514	519	966	174	1614	642	890	396	1032	6	1081	565	1517	122	1028	111	1218	604	1443	1927	1879	650	3389	1515	1881	1705	1070	741	2943	1597	2169
VIT_15s0046g02210	0	0	0	0	4	4	0	1	1	3	3	2	3	1	1	0	2	2	0	1	2	0	7	1	0	0	0	0	1	4	0	0	3	0	4	1	0	0	0	1	3	5	0	1	0	1	1	4	2
VIT_15s0046g02190	3	42	1	10	1	5	4	34	3	8	3	10	2	44	1	16	2	7	3	20	5	5	4	0	1	7	1	0	4	8	2	0	1	3	2	3	1	35	1	9	3	3	1	44	1	7	4	10	2
VIT_15s0046g02170	60	66	27	56	40	168	43	90	42	132	42	191	45	84	33	97	61	159	46	33	19	30	15	123	19	18	14	3	20	168	48	5	11	6	11	117	28	46	32	98	53	150	58	65	27	80	51	305	49
VIT_15s0046g02150	0	4	0	1	0	0	0	1	0	0	0	0	0	3	0	2	0	1	0	1	0	2	0	0	0	2	0	0	0	0	0	1	0	0	0	0	0	0	0	0	0	0	0	5	0	1	0	0	0
VIT_15s0046g02110	7	112	67	38	491	154	1	57	72	47	192	78	1	93	21	38	229	85	10	90	11	5	118	82	3	10	11	6	74	81	4	11	17	5	61	77	1	61	76	35	412	80	7	99	35	31	402	192	0
VIT_15s0046g02070	2	59	3	33	4	46	1	47	5	34	4	49	6	89	6	45	5	51	6	36	1	52	8	31	3	56	7	8	14	43	9	16	4	29	9	41	1	52	2	44	5	29	4	78	4	34	1	35	6
VIT_15s0046g02060	0	2	0	3	1	3	0	1	0	5	0	4	0	5	0	2	0	2	0	4	0	3	3	2	0	1	3	0	1	11	0	1	0	0	0	8	1	1	0	4	1	4	0	1	0	3	0	4	0
VIT_15s0046g01990	0	21	0	14	0	28	0	5	0	26	1	17	0	21	0	34	0	19	8	11	0	0	0	3	6	1	0	0	0	0	6	0	1	0	0	0	0	18	1	41	0	24	0	16	0	10	0	16	0
VIT_15s0046g01980	0	183	1	205	2	189	0	108	2	194	0	131	0	157	2	246	0	122	16	15	0	6	0	2	8	12	3	1	0	7	13	6	3	0	1	3	0	102	6	269	2	141	0	170	0	146	0	182	3
VIT_15s0046g01970	0	25	0	40	2	23	0	16	1	27	0	16	0	34	0	46	0	19	33	43	1	14	10	9	26	57	5	0	1	11	31	11	2	1	4	9	0	25	0	49	1	32	0	29	0	27	0	28	1
VIT_15s0046g01960	0	5	0	1	0	0	0	0	0	0	0	0	0	2	0	0	0	0	0	2	0	0	0	0	0	2	0	0	0	0	0	0	0	0	0	0	0	2	0	0	0	0	0	1	0	0	0	0	0
VIT_15s0046g01920	77	14	138	12	197	39	62	33	320	18	155	48	80	36	239	20	209	42	42	0	81	3	96	4	24	0	100	3	74	7	78	1	118	0	65	7	48	31	210	35	257	35	69	30	140	13	219	40	67
VIT_15s0046g01900	100	45	40	2	57	1	90	79	51	2	29	2	127	96	53	3	28	4	115	16	71	0	62	1	78	5	69	0	48	2	200	0	62	1	49	1	82	36	58	3	35	7	109	67	46	2	36	4	115
VIT_15s0046g01880	26	54	7	40	4	19	15	57	3	30	5	21	23	40	5	50	8	30	9	31	3	36	3	18	4	15	4	4	1	20	8	4	2	17	3	30	15	41	7	49	4	28	17	41	5	41	8	26	33
VIT_15s0046g01870	39	25	36	10	88	13	25	26	64	23	56	11	42	44	58	16	69	18	44	18	49	17	113	32	26	23	58	3	92	33	44	2	57	3	105	53	22	19	49	14	85	16	36	27	43	15	96	28	27
VIT_15s0046g01850	9	10	7	4	17	15	7	15	17	10	4	4	11	16	10	1	6	6	44	22	30	8	48	20	21	17	20	0	27	11	42	6	36	0	29	25	11	8	8	6	14	11	9	11	8	2	13	7	14
VIT_15s0046g01810	21	166	4	161	4	168	21	142	10	203	5	208	31	134	10	220	2	181	50	222	13	132	11	163	18	81	15	19	12	196	34	15	15	31	6	213	12	151	13	195	11	209	25	138	9	151	6	201	26
VIT_15s0046g01780	119	248	50	139	81	237	96	227	85	172	75	239	149	252	85	189	94	265	113	152	34	25	55	115	63	77	47	4	34	139	101	23	30	6	49	144	63	218	80	179	104	257	156	197	38	136	100	256	122
VIT_15s0046g01740	60	29	52	72	98	152	49	20	119	87	53	147	46	24	110	67	84	137	24	8	48	13	81	115	20	5	48	1	50	119	28	2	66	2	64	140	18	22	70	58	119	165	47	25	61	73	101	141	40
VIT_15s0046g01650	271	651	56	469	155	630	227	753	113	505	122	628	346	748	123	552	209	703	143	437	29	176	62	324	94	223	17	20	39	394	129	52	23	64	33	356	195	647	140	528	238	672	253	584	51	403	183	753	339
VIT_15s0046g01610	1	5	0	1	2	4	1	0	1	3	2	4	0	1	1	2	2	5	7	2	7	1	9	13	2	0	8	0	1	8	2	0	3	0	3	8	1	3	0	4	3	4	2	1	1	6	2	4	0
VIT_15s0046g01560	2437	6343	1119	2657	690	561	561	1406	194	249	71	189	725	1164	463	2502	81	77	15107	30619	4134	3891	772	1152	3243	6433	3702	237	1058	1127	4377	1162	2340	699	540	1297	987	3491	2478	1878	349	326	1163	2838	373	675	99	134	2015
VIT_15s0046g01540	74	55	56	24	131	76	61	82	108	43	119	54	79	79	102	28	161	61	62	18	39	6	136	59	27	15	44	0	74	80	58	3	53	1	84	86	28	27	58	25	178	69	69	47	57	29	162	78	67
VIT_15s0046g01530	49	42	38	51	87	52	44	42	85	43	60	59	53	50	77	37	61	42	66	30	104	23	133	81	36	27	102	4	97	93	76	4	99	6	119	106	34	48	48	28	81	47	53	51	43	35	91	55	47
VIT_15s0046g01510	683	756	744	451	2543	1275	583	888	1640	745	1864	1125	749	854	1154	635	2490	1264	663	675	960	274	3125	1375	370	242	915	40	1914	1933	668	39	1003	88	2421	1928	553	626	1002	629	2751	976	681	796	760	500	2371	1201	741
VIT_15s0046g01500	809	1126	1452	1462	5001	3305	658	1155	3605	2078	3223	2517	851	1154	2220	1604	3598	2203	621	637	1513	471	3920	2886	388	375	1434	112	2599	3357	709	115	1655	360	3178	3608	585	1007	1994	1598	4187	2556	791	1053	1538	1315	4348	3260	882
VIT_15s0046g01450	12	28	2	2	0	0	10	28	1	0	0	0	9	28	0	0	0	0	16	9	0	0	0	2	2	4	1	0	0	0	17	1	0	0	0	0	7	22	1	1	0	0	9	21	0	0	0	0	13
VIT_15s0046g01430	203	149	321	44	1394	124	166	154	1063	42	1253	94	226	146	447	41	1358	103	141	108	302	29	690	107	104	78	259	6	477	134	187	23	334	6	602	142	181	127	405	49	1614	81	302	119	405	22	1548	144	232
VIT_15s0046g01380	11	11	1	2	1	0	7	15	1	1	0	0	11	22	2	0	0	0	11	7	2	2	3	4	13	7	5	0	2	4	12	0	1	0	1	3	3	7	2	0	1	1	4	14	1	1	0	1	6
VIT_15s0046g01370	20	20	25	18	64	64	20	23	57	35	46	39	20	25	47	41	40	52	17	14	43	19	92	71	13	8	33	1	89	63	32	3	35	5	64	64	22	19	32	27	59	42	22	23	25	33	53	56	24
VIT_15s0046g01360	1	5	0	9	4	24	4	3	1	18	6	21	3	1	4	6	4	29	24	14	16	13	23	23	17	3	23	7	7	31	27	1	11	10	10	29	3	2	2	10	7	21	2	1	0	7	7	30	4
VIT_15s0046g01340	6	238	2	43	0	22	0	160	0	31	0	19	3	373	0	59	0	13	13	166	3	18	2	16	5	159	1	5	1	25	8	53	1	6	2	24	1	230	0	61	1	18	2	277	1	38	0	27	3
VIT_15s0046g01300	27	70	28	96	103	140	27	78	74	116	82	127	38	95	50	109	85	94	15	26	24	24	37	59	12	21	10	5	23	59	17	9	11	10	21	67	20	63	65	113	97	156	24	70	28	83	82	142	27
VIT_15s0046g01280	278	934	154	758	315	1383	247	827	261	1063	245	1481	305	1066	180	1158	257	1321	172	710	125	112	223	557	109	235	163	31	134	735	142	53	136	42	187	622	241	906	252	1215	343	1244	305	891	149	791	287	1485	299
VIT_15s0046g01230	25	9	15	7	17	5	24	20	29	2	9	4	41	21	26	8	9	1	3	4	2	1	2	1	0	0	1	0	0	0	3	0	2	0	3	0	17	19	29	1	28	4	20	21	19	3	15	5	31
VIT_15s0046g01210	3	12	1	0	0	0	4	20	0	0	1	2	7	25	0	1	0	0	3	17	0	0	2	0	7	9	1	0	0	3	3	0	0	1	0	0	3	6	2	0	0	0	3	19	0	1	0	0	6
VIT_15s0046g01190	283	253	37	50	14	44	215	264	15	59	20	40	328	249	25	70	28	24	317	270	91	108	22	80	175	170	160	18	13	62	422	43	78	40	7	38	220	219	60	64	30	42	279	220	35	34	17	46	293
VIT_15s0046g01170	86	163	3	10	3	0	97	280	5	4	0	0	103	112	6	11	4	3	0	3	0	0	0	0	0	1	0	0	0	0	1	0	0	0	0	0	66	171	9	12	2	6	113	148	3	10	2	3	96
VIT_15s0046g01140	46	61	1	16	10	54	26	47	6	43	11	40	29	72	2	30	8	52	133	169	8	12	2	44	19	18	5	1	2	64	53	7	3	2	0	37	13	39	8	28	7	34	32	64	7	24	9	68	15
VIT_15s0046g01130	1	6	0	0	0	1	1	1	2	0	0	1	5	1	0	0	0	0	4	2	2	0	0	0	4	0	0	0	0	3	4	0	0	0	0	0	1	3	0	0	0	0	2	2	0	0	0	1	2
VIT_15s0046g01050	28	70	39	35	139	163	38	72	96	65	89	132	48	93	99	63	144	111	21	42	86	17	175	136	12	28	43	4	96	158	25	4	57	5	117	195	18	43	93	81	197	144	49	67	52	43	122	151	44
VIT_15s0046g00980	165	387	66	126	167	408	125	451	127	240	108	308	186	646	106	196	116	284	164	215	70	28	146	265	111	51	57	2	100	288	118	17	81	8	147	264	94	315	69	215	156	361	184	459	72	165	153	488	156
VIT_15s0046g00870	1	1	3	1	2	1	2	7	2	0	0	1	3	2	1	0	0	1	0	0	0	0	0	0	0	0	0	0	0	0	0	0	0	0	0	0	1	3	1	1	4	1	2	2	0	1	2	3	2
VIT_15s0046g00740	123	344	104	499	357	1306	103	389	219	795	236	1106	135	417	147	651	262	1018	82	279	76	323	124	549	47	135	70	5	103	739	108	31	78	45	124	675	82	230	168	659	394	1052	127	332	118	443	296	1184	119
VIT_15s0046g00660	0	205	0	38	0	23	0	113	0	33	0	19	0	220	0	42	0	9	0	67	0	4	0	0	0	25	0	1	0	1	0	7	1	0	0	0	0	130	0	52	0	19	0	177	0	49	0	26	0
VIT_15s0046g00590	2	246	2	70	0	22	0	174	0	57	0	16	0	234	0	62	0	10	0	4	0	1	0	0	0	0	0	0	0	0	0	1	0	0	0	0	0	155	0	52	0	26	0	214	0	45	0	17	2
VIT_15s0046g00520	0	26	0	0	0	0	0	14	0	2	0	0	0	33	0	4	0	0	0	4	0	2	0	1	0	1	0	1	0	3	0	1	0	1	0	2	0	13	0	0	0	1	0	33	0	1	0	0	0
VIT_15s0046g00510	0	0	0	0	0	2	0	0	0	1	0	0	0	3	0	0	0	0	0	130	0	5	0	0	0	76	0	2	0	1	0	12	0	2	0	7	0	1	0	0	0	0	0	0	0	0	0	1	0
VIT_15s0046g00500	0	0	0	1	0	0	0	0	0	1	0	0	0	0	0	0	0	0	0	82	0	9	0	1	1	22	0	8	0	0	0	2	0	2	0	0	0	0	0	0	0	0	0	0	0	0	0	0	0
VIT_15s0046g00490	17	2377	7	1179	2	1076	2	1381	17	1009	1	812	11	2676	5	1469	0	798	1	1614	8	571	1	1501	2	548	6	81	2	1244	3	158	7	127	1	1173	6	1756	8	1283	5	871	4	2306	12	979	3	1131	4
VIT_15s0046g00480	7	1332	5	795	0	732	2	804	6	837	0	774	5	1402	6	1272	0	737	1	757	4	327	0	519	3	286	6	45	0	586	0	60	2	63	1	416	1	1041	10	1308	5	733	1	1220	4	824	1	880	6
VIT_15s0046g00470	8	22	26	13	92	45	13	12	62	22	64	21	9	21	28	14	67	29	15	15	43	16	137	95	10	3	24	1	103	61	17	3	55	2	106	99	5	14	33	15	61	21	15	18	22	17	74	42	13
VIT_15s0046g00450	1	18	1	13	2	7	4	13	5	8	2	7	5	20	1	12	3	9	35	50	3	3	6	25	8	18	11	2	10	23	28	4	2	0	10	18	2	16	3	6	7	5	7	11	0	6	0	12	7
VIT_15s0046g00440	5	9	9	1	40	12	13	19	18	5	13	7	9	9	10	3	23	4	50	38	75	33	130	105	36	30	74	1	127	103	68	4	67	9	169	99	10	11	14	2	14	3	12	15	13	4	27	18	16
VIT_15s0046g00430	6	24	3	3	3	6	6	12	2	6	1	3	10	13	4	2	9	7	16	19	9	6	5	3	16	9	6	1	7	11	22	4	7	0	4	2	3	8	9	10	4	8	8	8	6	3	6	6	9
VIT_15s0046g00410	7	13	1	0	6	1	1	15	4	0	7	1	8	7	7	2	3	0	11	2	1	0	5	3	5	2	4	0	1	2	8	1	5	0	10	4	0	6	8	1	5	1	5	10	2	1	10	3	8
VIT_15s0046g00400	7	1	1	0	5	5	1	9	6	4	4	4	9	7	6	5	6	8	0	0	1	0	0	0	1	0	0	0	0	0	1	0	1	0	0	0	6	5	3	1	5	7	11	6	7	0	10	3	6
VIT_15s0046g00390	38	47	9	8	18	12	36	58	27	13	19	8	40	54	14	14	20	11	7	6	8	2	4	5	6	6	1	0	12	5	4	1	7	0	4	3	20	30	21	8	28	12	34	54	10	7	23	16	30
VIT_15s0046g00360	129	155	30	15	30	23	131	200	24	36	14	27	183	185	28	20	18	16	177	67	56	47	41	60	111	33	33	6	18	63	176	2	25	6	28	34	93	112	25	21	28	11	128	136	13	21	31	37	167
VIT_15s0046g00290	29	19	4	0	5	5	35	39	4	2	3	4	77	29	3	2	5	1	31	16	12	3	17	13	37	29	4	0	9	12	10	0	3	0	10	7	27	10	3	3	4	3	42	11	6	2	3	3	50
VIT_15s0046g00280	27	119	4	30	40	39	16	101	9	30	17	27	22	132	9	31	18	19	40	56	30	30	71	60	21	37	18	2	47	62	44	8	11	8	50	67	16	120	12	38	18	20	16	133	10	18	30	36	27
VIT_15s0046g00240	203	104	5	10	1	1	178	148	6	8	2	9	204	76	44	34	9	10	203	136	13	4	3	1	103	38	8	2	1	1	227	17	5	3	1	2	147	111	32	27	24	19	241	91	17	29	4	13	201
VIT_15s0046g00230	3	0	0	0	0	0	2	2	0	0	0	0	2	0	0	0	0	0	12	4	2	1	2	2	2	2	4	0	1	2	10	0	1	0	1	0	1	2	0	0	0	0	1	1	0	0	0	0	2
VIT_15s0046g00220	147	142	37	51	27	31	108	185	50	66	30	39	176	144	75	62	18	31	138	110	41	59	17	26	70	59	36	1	9	33	159	15	26	3	8	21	81	143	59	79	34	36	125	139	32	61	38	54	147
VIT_15s0046g00190	3	1	4	2	5	4	3	2	9	2	2	3	2	0	3	2	2	6	4	2	11	2	12	5	5	1	8	0	8	5	11	0	9	0	14	3	1	2	5	3	4	3	0	4	1	0	7	2	4
VIT_15s0046g00170	52	138	10	10	337	12	40	94	42	12	30	6	74	106	3	9	54	4	108	138	11	10	5	10	76	80	5	1	10	6	74	21	2	3	14	11	37	120	12	18	30	3	79	114	14	13	100	7	56
VIT_15s0046g00160	62	74	81	72	210	170	65	91	178	104	134	165	87	102	163	119	173	152	59	52	107	38	239	151	36	20	90	4	177	173	57	3	96	10	198	191	53	73	102	102	237	159	61	85	95	83	174	196	70
VIT_15s0046g00150	123	31	179	51	513	112	100	61	387	63	323	96	115	63	217	38	416	107	141	25	249	31	538	151	94	25	217	1	326	176	158	0	286	11	430	220	122	41	266	51	509	96	127	42	177	35	474	138	163
VIT_15s0046g00120	79	148	36	47	28	62	93	125	48	61	24	54	103	120	46	85	21	76	92	101	33	32	30	59	50	60	30	4	23	66	113	13	27	4	19	74	80	164	47	83	26	60	125	132	29	43	37	64	121
VIT_15s0046g00080	24	11	1	7	13	12	24	22	15	7	11	12	15	19	14	12	18	12	4	10	1	0	6	3	1	5	0	0	4	2	4	3	1	0	3	3	9	25	19	9	19	15	13	12	6	5	21	19	23
VIT_15s0046g00070	27	41	29	8	14	3	2	10	51	8	19	16	13	28	38	4	32	9	8	7	1	3	5	0	4	4	5	0	2	1	2	0	3	0	1	1	12	40	33	3	37	2	17	17	38	3	20	6	6
VIT_15s0046g00060	132	178	156	80	478	229	118	224	359	144	269	200	168	243	246	115	337	175	90	37	184	53	381	217	54	41	135	3	261	241	114	10	144	10	311	263	86	146	231	113	435	192	154	179	168	104	385	233	147
VIT_15s0046g00040	118	122	11	9	23	5	84	172	25	9	10	1	124	129	12	18	14	3	97	122	23	9	20	11	64	56	32	2	18	8	124	6	28	3	14	11	49	87	25	16	14	7	108	118	18	13	13	9	82
VIT_15s0045g01390	0	0	0	0	0	0	0	0	0	0	0	0	0	0	0	0	0	0	0	0	3	1	7	6	1	1	1	0	7	5	2	0	2	0	9	7	0	0	0	0	0	0	0	0	0	0	0	0	0
VIT_15s0045g00770	0	0	0	0	0	0	1	0	0	0	0	0	0	0	1	0	0	0	7	8	3	0	8	9	4	0	7	0	4	9	7	0	4	2	6	15	0	0	1	0	0	1	1	1	2	0	3	0	0
VIT_15s0045g00750	2	14	2	5	2	5	2	17	1	8	0	5	4	12	4	9	3	5	3	3	2	2	1	0	0	5	2	0	2	3	3	0	1	1	1	1	5	12	1	7	1	9	4	14	1	6	5	10	5
VIT_15s0045g00440	5	0	0	1	0	1	1	2	1	0	0	1	1	0	0	0	0	1	4	0	0	0	0	0	1	0	0	0	1	0	3	0	0	0	1	0	5	1	0	0	0	1	1	0	0	2	0	0	2
VIT_15s0045g00380	142	510	24	77	10	55	126	563	21	51	6	56	135	367	15	89	6	49	149	223	30	19	24	28	75	207	35	4	20	40	191	45	20	5	10	24	118	496	44	85	25	62	108	469	11	95	13	65	175
VIT_15s0045g00370	64	158	8	22	3	14	41	205	4	21	6	18	60	89	7	32	2	21	55	83	17	5	7	11	26	56	20	2	15	23	65	10	10	1	13	13	42	123	5	25	10	20	48	157	2	41	4	25	72
VIT_15s0045g00250	1	4	0	0	2	4	3	0	2	3	1	3	1	0	0	1	1	1	1	2	3	0	3	5	3	2	1	1	4	2	1	0	3	0	7	2	0	1	2	2	0	1	1	0	1	1	0	5	0
VIT_15s0045g00090	0	0	0	0	2	0	0	0	1	0	1	0	0	0	0	0	0	0	1	0	0	0	0	0	0	0	1	0	1	4	1	0	1	0	5	2	0	0	0	0	0	0	1	0	0	0	0	0	0
VIT_15s0024g01760	9	3	4	0	3	1	11	6	7	0	1	0	7	6	5	0	3	0	3	1	0	0	0	0	1	0	1	0	0	1	6	0	2	0	1	0	13	3	5	0	3	0	6	5	1	2	1	1	8
VIT_15s0024g01750	28	14	10	17	40	30	14	25	31	17	41	20	20	16	23	8	31	20	5	0	3	0	19	10	4	0	4	0	9	9	3	0	6	0	8	4	21	21	25	10	42	40	27	22	25	13	47	27	16
VIT_15s0024g01650	22	28	3	10	9	7	14	30	13	15	5	8	23	26	15	19	6	19	0	0	0	0	0	0	0	0	0	0	0	0	1	0	0	0	0	0	14	20	20	21	15	12	24	25	11	14	8	8	31
VIT_15s0024g01630	80	124	27	51	27	38	76	114	52	62	27	55	90	123	66	68	30	67	8	3	9	1	4	4	10	1	10	1	3	12	11	1	9	1	3	6	54	85	59	54	36	71	96	106	30	57	35	59	102
VIT_15s0024g01540	20	3	21	0	33	6	18	8	45	1	29	2	21	3	22	1	28	3	53	5	37	1	34	5	18	6	38	0	33	4	36	2	42	0	27	2	17	5	35	1	42	0	22	7	12	1	35	1	31
VIT_15s0024g01490	14	3	6	6	11	5	12	3	18	4	5	4	19	3	15	7	11	2	16	2	2	1	5	2	6	4	9	0	5	3	18	0	6	0	2	3	13	2	13	5	12	5	15	2	8	2	11	5	9
VIT_15s0024g01440	26	40	3	27	16	22	18	53	12	21	8	22	28	60	9	33	9	27	17	45	5	14	24	31	11	19	10	2	17	42	13	6	3	5	19	52	8	30	9	34	12	29	22	46	7	24	13	21	22
VIT_15s0024g01420	1	3	2	1	0	2	1	3	0	1	0	1	1	1	2	2	0	3	1	0	0	0	0	1	0	0	0	0	0	0	0	0	0	0	0	0	0	0	4	6	1	1	4	3	0	1	0	1	2
VIT_15s0024g01230	6	1	2	0	1	1	1	1	1	2	0	0	5	0	5	0	0	1	7	1	0	0	3	0	4	0	4	0	0	1	11	1	1	0	1	1	0	2	5	2	3	0	4	2	2	0	2	0	3
VIT_15s0024g01170	26	37	43	33	1	0	18	35	14	6	2	3	18	29	10	26	2	2	28	24	9	1	1	0	6	3	7	0	3	1	10	3	12	0	0	3	59	133	90	22	4	1	51	66	24	12	0	3	21
VIT_15s0024g01020	1	5	2	5	2	5	1	5	1	4	0	4	1	6	3	5	1	8	0	1	0	0	0	0	0	1	1	0	0	1	1	0	0	0	0	0	1	3	2	3	1	7	0	5	0	6	1	7	3
VIT_15s0024g00980	15	62	5	31	3	26	13	61	1	33	1	38	19	75	5	35	7	39	5	1	1	1	4	1	1	1	1	0	1	1	2	0	0	1	1	3	7	51	6	41	2	37	18	53	6	23	8	47	18
VIT_15s0024g00800	83	169	22	73	66	251	83	155	51	132	73	184	114	215	40	96	97	207	54	68	76	54	302	217	24	57	51	9	200	232	47	21	75	31	210	218	60	127	31	131	81	183	90	157	24	95	91	240	97
VIT_15s0024g00730	0	1	1	0	1	0	0	1	1	0	0	0	2	8	1	0	2	0	8	0	2	0	2	0	0	0	2	0	5	0	5	0	8	0	8	0	1	3	1	0	0	0	2	1	0	0	1	0	1
VIT_15s0024g00690	10	14	4	13	8	26	11	27	10	18	9	23	6	27	7	22	1	19	14	17	3	6	10	29	1	6	5	0	4	29	11	3	0	0	6	25	8	14	9	14	5	22	5	21	5	17	8	29	16
VIT_15s0024g00660	12	33	2	16	3	20	8	27	3	20	2	24	14	35	5	22	1	20	16	17	5	5	3	7	4	7	4	0	2	16	9	0	7	0	3	3	4	32	7	17	2	23	8	14	1	15	6	20	6
VIT_15s0024g00640	125	237	49	223	108	283	104	258	101	202	64	266	152	279	91	257	65	250	137	204	51	96	75	148	74	116	72	3	41	175	139	33	46	27	56	194	74	197	93	239	100	277	121	180	57	192	94	271	115
VIT_15s0024g00440	6	3	6	0	15	0	5	6	12	0	7	1	8	9	3	0	7	0	25	2	16	0	21	0	6	2	12	0	21	0	9	0	7	0	25	0	11	2	7	0	4	0	8	8	12	0	10	0	12
VIT_15s0024g00410	2	2	1	0	1	4	1	0	1	2	0	4	2	2	2	0	2	0	10	3	1	5	1	7	3	1	1	0	5	7	4	0	0	0	2	4	1	3	4	1	0	2	1	1	1	1	1	4	2
VIT_15s0024g00400	29	9	20	6	20	10	23	17	23	17	21	8	27	15	47	10	12	8	119	34	63	9	78	39	14	3	100	0	36	24	45	3	77	1	50	9	17	10	31	6	33	4	37	15	22	8	20	19	20
VIT_15s0024g00390	184	535	112	381	218	518	163	566	193	389	168	524	262	557	164	390	199	491	209	289	76	103	195	267	100	170	93	9	123	292	176	53	89	26	137	263	131	420	172	392	262	508	220	478	101	307	214	603	221
VIT_15s0024g00040	660	2304	53	405	21	520	561	1946	29	417	15	470	767	2134	79	629	16	458	1559	1944	91	272	19	323	674	963	60	49	9	354	1453	357	42	92	9	318	411	1700	104	548	40	602	585	2044	29	413	17	595	695
VIT_15s0021g02850	0	0	1	0	0	0	1	0	0	0	0	0	1	0	0	0	0	0	0	4	4	1	3	5	0	1	3	0	4	1	2	0	5	0	5	3	0	0	0	0	0	0	0	0	0	0	0	0	0
VIT_15s0021g02720	38	38	51	45	223	140	32	48	150	93	170	126	42	43	70	70	184	136	39	36	57	13	234	127	25	17	70	6	164	159	83	5	37	5	202	160	31	31	72	76	251	122	45	29	58	60	184	136	31
VIT_15s0021g02700	583	225	7132	1112	17849	11109	527	401	15611	3068	11360	7055	649	410	11752	1538	17504	8302	411	8	3549	149	10087	6445	159	11	3269	39	6479	8633	577	0	4327	238	7716	8841	734	307	9489	1283	17949	8184	530	277	7670	1393	17756	10025	674
VIT_15s0021g02690	3	215	1	79	11	62	0	86	5	57	3	47	1	207	1	84	6	46	0	69	5	32	8	66	1	15	0	1	2	64	2	0	1	2	6	90	1	113	0	94	9	60	7	183	1	52	3	60	0
VIT_15s0021g02680	2	48	4	3	22	4	3	33	18	1	7	0	5	49	0	0	12	0	6	4	4	0	9	0	0	2	1	0	10	0	0	0	4	0	7	3	1	44	2	1	2	0	3	45	4	3	17	6	3
VIT_15s0021g02670	0	1	5	1	6	4	0	0	8	2	4	2	0	0	7	0	0	4	0	0	1	0	2	1	0	0	1	0	0	15	0	0	1	0	0	1	0	1	6	1	7	3	0	1	6	0	8	4	2
VIT_15s0021g02650	44	55	39	24	58	55	48	49	60	57	45	39	56	66	56	38	47	50	42	22	19	8	6	4	28	16	20	0	4	4	45	4	15	0	4	5	29	72	37	30	65	60	39	70	34	33	61	40	42
VIT_15s0021g02510	20	66	2	12	0	3	23	49	0	9	1	1	14	30	0	9	0	1	16	32	0	2	0	0	4	36	0	2	0	1	12	16	0	1	0	0	11	54	1	13	0	2	14	49	0	16	0	1	16
VIT_15s0021g02490	49	40	38	11	86	59	41	57	89	35	73	40	45	49	60	31	89	42	63	40	94	11	181	84	51	12	91	1	110	85	70	4	105	2	129	109	38	37	57	22	95	45	62	46	52	16	100	53	37
VIT_15s0021g02470	5	39	2	7	4	34	9	21	4	12	8	21	12	38	2	21	4	19	12	17	4	16	7	34	14	20	4	2	2	25	18	8	7	6	6	30	6	29	4	12	3	16	11	50	3	12	7	25	9
VIT_15s0021g02410	29	58	36	36	95	94	23	59	72	59	68	64	37	49	67	53	91	69	44	59	56	27	152	152	32	33	53	2	89	147	51	1	54	3	121	141	20	52	54	47	109	72	29	46	35	52	106	81	34
VIT_15s0021g02370	10	6	3	3	0	3	5	20	5	2	1	7	12	14	5	4	5	3	1	3	4	2	0	4	2	1	0	0	2	4	4	0	0	0	2	3	7	7	4	4	4	9	11	14	6	0	6	9	15
VIT_15s0021g02270	2	17	0	1	0	0	2	4	0	1	4	1	5	18	0	2	2	0	4	13	0	0	1	1	5	9	1	0	1	0	3	2	0	0	4	2	0	11	0	1	5	2	2	23	0	0	3	1	1
VIT_15s0021g02110	0	7	0	1	0	0	0	2	0	2	0	1	0	5	0	1	0	0	1	3	0	0	0	0	0	0	0	0	0	0	0	0	0	0	0	0	0	3	0	3	0	0	0	3	0	1	0	0	0
VIT_15s0021g02070	1	12	0	14	0	67	0	8	1	27	0	36	0	20	0	22	0	36	0	5	0	11	1	39	0	3	0	1	0	26	0	0	1	4	1	39	0	8	3	25	0	55	0	8	0	21	0	34	1
VIT_15s0021g01880	29	69	1	1	0	0	28	58	0	0	0	1	35	83	0	1	0	0	26	77	0	1	0	2	29	136	0	0	0	0	23	9	0	0	0	1	9	45	0	0	1	0	20	65	0	0	0	0	19
VIT_15s0021g01860	44	98	13	58	14	35	43	84	8	53	4	36	63	82	13	46	4	25	48	90	40	35	20	48	38	47	22	2	11	65	70	13	28	14	14	46	38	73	19	38	13	42	57	80	12	31	14	33	46
VIT_15s0021g01710	1	0	1	0	1	0	0	3	0	0	0	0	1	0	0	0	0	0	1	0	0	0	4	0	0	0	0	0	1	3	3	0	3	0	3	1	0	0	1	0	1	1	1	0	0	0	0	1	0
VIT_15s0021g01700	0	0	1	0	1	0	0	2	2	1	2	2	0	2	3	1	2	3	1	4	8	1	16	12	5	1	6	0	15	13	2	0	6	1	18	20	0	0	0	0	1	2	1	4	1	0	3	1	1
VIT_15s0021g01680	5	3	1	3	7	7	1	9	1	2	6	4	5	4	6	4	6	4	7	4	8	5	18	12	2	6	3	0	9	14	5	0	3	1	10	9	1	3	2	7	5	4	1	1	7	2	6	4	2
VIT_15s0021g01500	38	45	53	22	133	66	32	47	95	40	74	40	31	63	52	35	96	46	55	39	68	18	188	94	26	13	51	4	111	135	57	8	87	6	145	123	33	45	58	36	109	38	45	52	45	26	116	72	51
VIT_15s0021g01460	19	23	12	9	65	33	16	21	36	25	39	16	18	21	27	27	44	24	26	22	21	8	77	39	12	4	18	0	55	51	30	1	24	1	78	48	12	11	29	17	60	25	24	23	25	10	56	22	21
VIT_15s0021g01390	0	2	0	0	0	0	0	3	0	0	0	3	0	1	0	0	0	1	1	4	0	3	0	1	0	2	1	1	0	0	1	2	0	0	0	0	0	3	1	0	0	2	1	3	0	1	0	2	0
VIT_15s0021g01340	58	68	23	13	39	26	67	90	52	19	39	24	83	93	60	32	39	34	83	59	43	5	51	38	57	25	45	0	39	39	87	4	31	0	41	33	37	70	44	22	47	28	72	77	43	11	51	45	78
VIT_15s0021g01300	77	154	32	101	44	114	80	156	64	111	42	135	112	186	40	149	49	102	83	176	35	27	48	90	63	45	19	5	36	101	82	11	17	4	36	91	45	131	43	126	57	121	82	143	35	100	67	135	81
VIT_15s0021g01260	0	0	0	0	0	0	0	0	0	0	0	0	0	0	0	0	0	0	0	7	0	0	0	2	0	1	0	0	0	3	0	0	0	0	0	1	0	0	0	0	0	0	0	0	0	0	0	0	0
VIT_15s0021g01150	4	38	1	1	2	0	3	22	0	2	0	1	4	32	0	3	0	0	4	22	0	0	0	8	1	9	0	0	0	12	0	3	0	0	0	5	2	12	1	2	0	1	2	26	1	1	0	0	4
VIT_15s0021g01130	15	29	7	2	5	3	11	42	9	3	1	1	17	36	11	7	2	3	16	21	21	5	1	3	14	13	16	0	2	2	16	6	9	2	3	6	14	25	7	6	5	2	17	30	9	6	9	2	17
VIT_15s0021g01060	91	498	7	99	2	116	129	594	5	116	4	135	163	533	5	125	1	128	30	210	5	29	2	112	26	89	4	4	1	129	35	24	1	5	2	104	67	389	13	126	4	125	124	455	9	122	2	168	150
VIT_15s0021g01040	8	30	0	3	0	0	10	60	0	3	0	4	18	45	1	4	0	3	7	33	0	4	2	3	4	18	0	0	1	6	8	3	2	1	0	6	8	43	0	4	0	3	18	34	0	5	0	5	8
VIT_15s0021g00970	20	53	5	22	5	49	23	60	4	34	3	37	30	56	7	35	8	36	27	34	3	4	3	18	14	40	5	0	3	25	21	6	2	0	3	16	13	45	11	21	6	43	41	42	2	17	7	50	43
VIT_15s0021g00960	8	164	1	30	1	28	17	111	1	41	0	23	7	168	1	33	1	32	27	152	3	31	1	82	19	70	7	6	0	55	26	16	1	6	0	49	2	139	3	30	0	33	5	148	0	33	1	31	6
VIT_15s0021g00940	1033	1821	117	226	55	107	1000	2388	125	191	63	126	1122	2160	157	219	93	165	1525	1274	314	321	104	176	940	2254	307	12	66	168	1577	609	233	94	62	173	782	1568	263	253	154	197	897	1809	141	226	96	149	1470
VIT_15s0021g00890	49	167	11	45	18	44	38	142	25	76	19	55	50	182	24	99	10	65	63	146	16	62	28	60	23	74	13	5	17	70	63	20	17	19	17	60	34	123	19	116	22	67	41	141	10	83	18	76	40
VIT_15s0021g00880	6	9	0	3	0	0	10	10	0	5	1	2	9	3	0	3	0	0	5	9	2	0	0	1	7	1	0	0	0	2	11	0	0	0	0	5	8	12	1	4	0	0	13	11	2	2	0	0	10
VIT_15s0021g00540	0	0	5	1	89	34	1	0	32	13	19	10	0	0	11	3	18	11	22	1	342	37	792	420	9	2	255	5	471	442	26	1	399	26	520	547	0	0	7	0	34	12	0	0	11	1	40	16	0
VIT_15s0021g00330	0	1	1	1	14	17	0	0	5	0	4	9	1	2	1	1	2	9	0	0	1	0	3	7	0	0	2	0	2	1	0	0	0	0	4	7	0	0	3	0	2	4	2	2	0	2	5	12	2
VIT_15s0021g00320	8	30	1	2	3	26	8	23	0	17	0	24	10	30	4	17	2	20	33	42	11	2	9	31	14	19	7	3	9	25	35	10	9	3	19	34	7	29	7	16	6	19	16	21	0	11	3	29	12
VIT_15s0021g00270	15	9	3	0	63	13	7	11	2	1	18	4	7	13	7	1	26	6	5	1	1	1	3	3	2	1	4	0	1	0	1	1	0	0	4	4	4	5	2	2	21	5	13	14	7	1	30	9	8
VIT_15s0021g00140	14	34	3	5	0	2	10	39	4	4	0	2	16	35	2	4	0	2	2	0	0	0	0	0	0	0	0	0	0	0	0	0	0	0	0	2	20	51	7	4	3	2	21	50	1	7	0	4	11
VIT_15s0021g00130	18	19	3	6	1	0	6	26	2	5	0	3	16	23	8	5	0	5	22	16	0	3	1	5	11	5	4	0	1	2	24	1	3	1	0	1	10	13	2	7	0	11	21	21	1	9	0	5	12
VIT_14s0219g00300	1	4	2	4	12	4	1	4	9	6	3	7	0	5	7	8	12	8	0	0	0	0	0	0	0	0	0	0	0	0	0	0	2	0	1	0	2	3	4	5	10	8	2	6	3	3	12	11	0
VIT_14s0219g00280	1	20	0	8	0	8	4	13	1	6	1	3	2	31	0	5	0	4	0	6	0	1	0	1	0	2	0	1	0	3	1	0	0	2	0	0	0	9	0	2	0	5	15	22	0	5	1	6	0
VIT_14s0219g00230	1	2	0	1	0	0	0	1	1	0	2	0	1	0	0	0	0	0	0	2	0	0	0	0	3	6	0	0	0	0	1	0	0	0	0	0	0	3	3	0	0	0	0	1	0	0	0	0	0
VIT_14s0219g00220	41	204	14	63	47	116	37	164	20	82	21	99	45	185	29	85	40	93	105	212	21	28	16	176	60	119	7	6	8	172	103	39	9	11	10	164	15	149	26	71	47	99	38	160	14	58	43	110	43
VIT_14s0219g00210	18	8	32	2	131	20	9	13	64	4	75	12	11	6	78	2	95	20	5	0	23	0	117	14	3	0	19	0	63	14	12	1	20	0	86	19	12	5	36	4	109	15	10	8	21	3	113	22	18
VIT_14s0219g00200	69	161	50	202	103	253	57	161	121	245	102	238	86	168	97	242	109	210	48	141	65	74	104	149	38	38	45	4	73	197	48	12	45	15	86	220	43	119	72	240	155	228	73	140	67	197	108	256	83
VIT_14s0219g00160	0	0	0	0	1	1	0	0	0	2	0	1	0	0	0	0	0	0	0	1	0	1	0	1	0	0	1	0	0	2	0	0	1	0	0	1	1	0	1	1	0	2	0	0	0	0	0	0	0
VIT_14s0219g00130	18	4	14	11	14	20	19	11	49	9	26	23	14	5	44	9	52	16	3	3	3	0	4	5	2	1	3	0	2	4	3	0	3	0	2	9	22	8	31	15	40	25	32	6	22	12	46	35	21
VIT_14s0219g00110	161	80	273	154	668	375	143	92	460	227	439	339	164	96	336	136	622	347	245	70	443	119	756	554	150	49	331	9	460	692	312	17	375	58	605	620	172	94	301	147	699	361	216	74	232	157	600	374	213
VIT_14s0219g00040	128	148	58	61	81	96	100	134	72	69	53	66	82	97	70	56	70	62	404	267	173	107	168	192	232	269	151	7	93	165	395	40	157	19	124	166	137	168	116	45	76	107	110	130	66	57	78	87	152
VIT_14s0219g00010	72	91	70	104	156	200	71	100	133	132	125	183	74	116	133	148	117	180	52	88	130	64	151	230	44	41	90	3	90	234	70	11	89	15	118	240	52	82	94	120	186	167	85	93	72	108	159	214	64
VIT_14s0171g00530	168	268	191	215	452	515	126	231	347	365	276	413	214	208	293	315	369	406	155	151	235	93	383	481	90	72	197	17	240	601	158	17	208	22	260	606	146	154	254	332	401	369	216	208	189	210	351	497	169
VIT_14s0171g00490	179	362	79	242	222	474	152	385	179	367	140	404	195	399	109	363	154	390	237	487	178	192	369	708	159	163	169	30	320	777	229	41	169	40	349	754	121	305	121	333	172	403	177	317	97	267	169	476	227
VIT_14s0171g00480	27	51	23	32	114	85	32	44	69	66	70	73	45	56	39	38	68	74	26	24	28	18	90	82	7	14	28	4	81	105	17	2	29	1	107	86	19	28	24	35	113	62	36	50	37	34	93	79	35
VIT_14s0171g00470	14	12	11	9	37	33	10	19	23	23	25	28	14	21	19	18	23	29	4	13	17	11	36	28	4	7	10	2	31	59	10	1	13	1	41	49	5	9	12	16	32	23	8	12	13	11	23	29	11
VIT_14s0171g00410	163	219	224	291	497	469	157	230	449	368	397	403	199	294	340	337	366	296	186	172	533	206	719	593	130	114	335	16	522	656	185	15	468	57	619	714	114	162	258	322	576	343	177	199	235	278	475	443	165
VIT_14s0171g00400	42	177	50	220	53	613	36	165	100	451	74	466	52	202	114	334	66	403	125	275	248	189	185	744	51	77	166	29	125	676	152	27	221	30	128	593	27	158	96	345	102	411	42	178	59	341	66	654	43
VIT_14s0171g00360	227	405	199	340	114	338	156	398	271	334	100	259	88	215	194	283	60	292	772	618	636	334	441	323	303	363	581	32	223	310	799	113	573	78	294	298	220	452	274	251	125	352	161	348	189	265	100	306	238
VIT_14s0171g00320	48	60	53	17	140	13	27	98	130	14	98	12	54	97	87	22	95	8	59	54	147	9	267	19	40	27	185	3	173	7	63	8	181	2	161	15	31	64	110	20	209	12	76	75	50	18	137	24	66
VIT_14s0171g00300	45	49	16	18	16	13	43	58	24	11	14	4	44	50	26	11	37	8	43	44	8	11	6	3	29	21	12	0	4	7	56	6	8	0	5	5	41	41	23	15	25	12	47	54	16	6	23	14	62
VIT_14s0171g00210	4	3	2	0	8	0	2	4	4	0	3	0	10	5	3	1	1	0	5	1	2	0	3	0	1	1	0	1	2	0	5	0	2	0	8	0	3	0	6	1	3	1	4	5	1	0	4	0	3
VIT_14s0171g00170	140	235	46	90	44	43	104	217	59	62	29	36	196	191	86	100	11	29	171	174	57	36	48	60	90	69	118	6	36	63	144	9	84	9	38	75	108	207	74	108	60	42	199	221	54	76	38	64	157
VIT_14s0171g00150	1	1	1	0	1	0	0	0	0	0	0	0	0	0	0	0	0	0	3	0	3	1	6	0	0	1	3	0	2	1	4	0	3	0	2	0	0	0	0	0	1	0	1	1	0	0	0	0	0
VIT_14s0171g00140	8	6	3	7	19	27	7	13	16	10	17	12	9	5	9	6	14	8	4	1	5	4	18	22	4	0	10	0	14	26	6	0	14	0	19	27	2	3	11	7	14	16	8	5	7	2	18	21	13
VIT_14s0171g00130	127	229	45	34	93	62	139	208	93	62	58	51	167	214	82	66	71	52	201	135	73	20	86	73	112	70	82	3	59	63	189	15	67	6	71	55	119	174	76	64	73	76	185	207	52	45	85	102	164
VIT_14s0171g00120	966	1291	313	365	532	524	859	1609	535	494	412	517	1242	1455	462	492	508	478	934	1091	316	153	490	465	551	437	348	32	363	540	911	162	311	46	367	542	695	1238	501	495	622	490	1179	1426	346	446	576	620	1138
VIT_14s0171g00110	1	3	0	0	1	2	0	0	0	0	0	0	5	1	0	0	5	0	3	0	1	0	3	1	4	2	2	0	2	1	3	1	3	0	0	0	3	0	0	0	1	0	2	0	0	0	0	0	1
VIT_14s0171g00100	9	2	23	2	1491	91	1	3	206	4	911	47	4	4	17	1	888	33	3	0	101	0	1870	132	4	0	90	0	1135	144	2	1	178	0	1425	212	1	0	44	0	1336	54	6	0	38	0	1329	97	6
VIT_14s0171g00090	184	145	169	68	495	210	143	211	387	98	392	185	197	215	217	120	498	178	220	125	179	30	464	204	124	69	192	4	343	244	186	25	170	2	464	265	132	147	200	121	553	214	209	134	153	79	496	273	205
VIT_14s0171g00080	26	22	24	11	75	40	23	28	71	19	53	27	29	32	33	17	67	30	33	22	65	6	98	33	25	11	36	1	65	37	31	7	43	2	83	45	19	19	33	12	86	31	29	26	25	15	79	48	24
VIT_14s0128g00790	5	2	0	0	0	11	7	0	1	3	0	2	12	2	0	0	0	0	0	1	0	0	0	1	0	0	0	0	0	0	1	0	1	0	0	1	3	1	1	1	0	0	3	2	0	3	0	4	10
VIT_14s0128g00780	6	8	0	1	0	23	0	5	1	30	0	11	10	18	0	2	0	4	1	1	0	2	1	10	0	1	0	1	1	10	0	0	1	0	0	0	3	12	1	3	1	4	10	13	1	13	1	27	5
VIT_14s0128g00700	6	3	4	1	12	14	5	4	4	6	12	4	6	3	5	3	8	5	3	4	3	2	11	13	2	1	5	0	9	8	6	0	4	0	10	12	3	0	4	4	7	4	4	4	2	2	11	7	2
VIT_14s0128g00550	0	19	1	5	0	4	0	2	0	7	0	3	0	15	0	4	0	0	0	16	0	5	1	9	0	7	0	0	0	11	1	1	0	1	0	5	0	11	0	8	0	3	0	8	0	4	1	4	0
VIT_14s0128g00520	0	5	1	2	4	15	0	0	3	1	1	9	0	2	2	2	3	3	0	12	0	14	0	57	0	7	0	2	1	57	0	0	0	4	0	45	1	1	1	5	1	6	0	1	1	1	2	16	0
VIT_14s0128g00510	0	3	0	5	0	3	0	4	0	1	0	4	0	7	0	4	0	2	0	14	0	3	0	4	0	3	0	0	0	3	0	2	0	1	0	2	0	1	0	3	0	1	0	3	0	4	0	0	0
VIT_14s0128g00470	50	143	17	54	29	96	44	158	39	72	31	90	88	157	34	72	30	93	75	81	18	14	27	39	44	43	19	2	25	58	67	9	21	2	26	60	40	154	25	71	47	108	74	131	19	50	44	120	55
VIT_14s0128g00430	25	11	9	8	29	10	15	6	39	8	18	4	20	8	21	9	25	12	19	17	17	8	22	13	22	1	17	0	14	15	21	3	14	2	19	23	13	12	20	7	29	8	19	13	29	6	17	4	22
VIT_14s0128g00390	108	186	122	113	304	282	87	151	257	189	211	232	117	190	171	160	249	262	122	140	171	87	418	570	104	111	153	6	288	582	158	35	185	17	350	618	79	144	177	144	290	233	132	165	133	128	297	292	132
[truncated: 6,159 more rows]
[truncated: 53 more columns]
