# Supplementary material for: Dissecting the effect of soil on plant phenology and berry transcriptional plasticity in two Italian grapevine varieties (Vitis vinifera L.)
Source: Hortic Res. 2023 Mar 28;10(5):uhad056. doi: 10.1093/hr/uhad056 (PMC10199706; doi:10.1093/hr/uhad056)
Supplement: Web_Material_uhad056 [file web_material_uhad056.zip › Table S11 - Characterization of the 102 clusters identified by the VIM analysis..xlsx]

## Sheet: Sheet 1
ID	Cluster	# Genes	Rc	VIM_cultivar	VIM_stage	VIM_tissue	VIM_soil	RnkVIM_cultivar	RnkVIM_stage	RnkVIM_tissue	RnkVIM_soil	Top30_cultivar	Top30_stage	Top30_tissue	Top30_soil
67	61	20	0.74	49.6261	123.853	106.637	38.4664	47	61	54	1				1
102	50	9	0.89	112.618	258.973	140.729	27.9682	31	50	47	2				2
100	60	17	0.42	172.361	135.144	78.7782	24.5721	24	60	61	3	24			3
9	17	25	0.66	25.8585	743.629	67.4704	20.4508	61	17	65	4		17		4
101	46	28	0.73	51.3311	322.393	106.002	19.3052	44	46	55	5				5
78	63	54	0.64	295.066	103.224	34.707	17.7941	16	63	72	6	16			6
94	69	33	0.62	260.038	67.7021	77.9707	15.3	17	69	62	7	17			7
39	21	61	0.63	40.7008	639.729	31.9968	12.5476	53	21	75	8		21		8
69	18	47	0.79	14.7276	737.677	14.6438	10.7829	72	18	90	9		18		9
92	42	74	0.88	7.15528	363.271	170.234	10.5826	94	42	43	10				10
16	33	78	0.73	50.7704	481.55	30.8978	10.3516	45	33	76	11				11
56	49	63	0.75	144.814	259.322	37.2699	9.85214	28	49	70	12	28			12
21	88	64	0.72	198.576	21.3179	191.148	8.71437	20	88	41	13	20			13
2	37	78	0.89	63.7282	399.395	12.9905	8.49994	40	37	94	14				14
24	28	142	0.77	155.914	543.721	13.3796	8.48485	25	28	93	15	25	28		15
41	27	84	0.8	12.6832	579.313	141.673	8.37756	75	27	46	16		27		16
66	12	71	0.79	12.2173	836.152	14.3589	8.3091	77	12	91	17		12		17
65	67	47	0.79	103.019	71.9758	418.118	7.9323	33	67	27	18			27	18
70	68	69	0.73	14.5538	68.0685	697.929	7.85101	73	68	16	19			16	19
1	10	69	0.87	11.2068	854.873	108.869	7.83961	80	10	53	20		10		20
15	55	124	0.82	56.6612	161.542	291.588	7.6502	43	55	32	21				21
40	51	106	0.83	33.7008	224.766	123.855	7.42751	56	51	51	22				22
4	44	123	0.82	37.7178	340.653	455.009	7.04536	54	44	24	23			24	23
97	47	45	0.85	59.2876	288.469	109.914	7.04018	41	47	52	24				24
32	30	100	0.8	22.0933	531.136	269.535	6.97478	62	30	35	25		30		25
36	15	161	0.83	18.8672	800.92	23.8624	6.96244	66	15	82	26		15		26
14	45	136	0.89	44.0917	333.445	33.6314	6.7773	51	45	73	27				27
91	48	37	0.81	332.597	278.071	21.1063	6.75211	13	48	84	28	13			28
7	72	114	0.79	681.194	61.9293	35.7229	6.71046	8	72	71	29	8			29
95	40	42	0.88	16.1717	377.219	217.033	6.66423	69	40	39	30				30
58	1	33	0.83	7.99693	1119.86	11.0583	6.62072	92	1	96	31		1
75	36	79	0.82	46.7868	400.562	295.139	6.33757	50	36	31	32
62	65	51	0.75	553.013	84.123	25.4611	6.23353	10	65	80	33	10
48	19	108	0.88	48.3268	690.684	82.1669	6.18458	48	19	60	34		19
86	52	93	0.73	386.146	219.759	21.897	6.16614	12	52	83	35	12
50	62	76	0.77	602.609	120.175	13.4917	6.12675	9	62	92	36	9
8	8	93	0.79	10.1684	893.545	45.2165	6.06647	84	8	66	37		8
12	84	84	0.77	154.444	27.167	404.886	6.03377	26	84	29	38	26		29
81	6	40	0.84	20.9166	970.136	32.3133	5.96715	63	6	74	39		6
99	79	72	0.71	301.64	49.0534	223.377	5.96358	15	79	38	40	15
79	59	119	0.82	210.559	137.771	156.807	5.94148	18	59	44	41	18
74	25	63	0.83	186.878	595.712	83.3372	5.87011	22	25	59	42	22	25
90	26	52	0.87	8.3905	581.541	41.3576	5.84304	90	26	67	43		26
33	91	77	0.71	67.7606	18.3916	707.827	5.78458	39	91	14	44			14
59	24	89	0.86	5.56939	603.106	28.3248	5.75045	99	24	79	45		24
26	23	102	0.82	41.3492	612.314	15.645	5.72629	52	23	87	46		23
88	57	76	0.8	205.504	151.681	94.4368	5.72424	19	57	57	47	19
63	66	110	0.85	121.49	78.6927	245.896	5.71383	30	66	36	48	30
47	92	61	0.62	824.614	18.0766	28.5754	5.64852	6	92	78	49	6
44	94	95	0.81	515.952	15.9635	192.048	5.58248	11	94	40	50	11
22	22	49	0.91	37.2849	619.319	6.27528	5.56946	55	22	101	51		22
49	87	73	0.75	107.295	23.1261	514.816	5.52702	32	87	21	52			21
46	9	108	0.84	14.9979	877.253	16.729	5.52414	70	9	86	53		9
60	35	45	0.85	148.244	434.667	29.8179	5.45784	27	35	77	54	27
19	13	66	0.9	20.7912	823.888	147.838	5.43307	65	13	45	55		13
68	75	43	0.72	93.6556	56.2326	537.253	5.41591	34	75	20	56			20
27	3	166	0.88	7.12488	1099.55	15.4492	5.3535	96	3	88	57		3
83	31	84	0.82	5.70489	523.543	72.1556	5.25373	98	31	63	58
98	56	72	0.75	27.0591	152.762	453.866	5.14607	58	56	25	59			25
38	11	173	0.9	11.5497	846.6	9.27455	5.14559	79	11	98	60		11
96	80	55	0.81	122.913	48.8227	420.671	5.12979	29	80	26	61	29		26
13	98	44	0.85	191.614	10.2664	381.823	5.1208	21	98	30	62	21		30
64	16	109	0.84	4.89	775.176	38.3328	5.11229	100	16	69	63		16
76	43	104	0.89	9.79043	361.496	127.064	5.05539	87	43	50	64
73	39	122	0.83	84.6029	389.852	68.1936	5.03231	36	39	64	65
5	58	90	0.85	9.25491	149.965	615.958	4.98862	88	58	19	66			19
72	5	98	0.86	10.4601	985.435	11.1195	4.92021	83	5	95	67		5
18	38	43	0.81	325.085	397.822	8.58019	4.83571	14	38	99	68	14
61	54	50	0.75	82.689	188.199	405.043	4.76363	37	54	28	69			28
85	7	115	0.92	8.38904	956.825	14.9725	4.65805	91	7	89	70		7
20	70	91	0.83	79.0828	66.4676	504.874	4.61028	38	70	22	71			22
3	34	116	0.79	9.96296	449.749	275.018	4.58483	85	34	34	72
57	2	185	0.92	5.93775	1110.28	8.09505	4.57804	97	2	100	73		2
53	86	74	0.8	181.742	23.8931	481.91	4.54425	23	86	23	74	23		23
29	95	50	0.74	17.8453	15.8364	952.162	4.44165	68	95	5	75			5
93	73	54	0.88	12.3779	59.341	752.546	4.1021	76	73	11	76			11
23	77	64	0.92	56.9539	55.7722	742.554	4.09746	42	77	13	77			13
54	82	48	0.82	26.8592	37.2411	897.451	4.03345	59	82	8	78			8
89	4	66	0.89	4.29389	986.207	23.8675	3.92296	102	4	81	79		4
37	83	69	0.75	20.8815	29.8176	886.884	3.82246	64	83	9	80			9
45	41	112	0.87	4.45973	376.059	276.962	3.77713	101	41	33	81
77	71	46	0.86	47.2369	66.1175	697.981	3.7311	49	71	15	82			15
6	20	155	0.88	7.14956	659.801	139.316	3.63847	95	20	48	83		20
42	74	57	0.84	11.0458	56.3022	802.854	3.63711	82	74	10	84			10
87	81	78	0.84	26.1066	45.644	916.301	3.60563	60	81	7	85			7
55	78	83	0.75	843.651	52.6347	17.8719	3.57045	5	78	85	86	5
43	14	104	0.9	7.2026	815.851	170.349	3.55037	93	14	42	87		14
31	90	71	0.73	14.8031	18.5335	999.85	3.53122	71	90	1	88			1
34	32	210	0.89	9.85636	523.019	138.188	3.51356	86	32	49	89
84	85	67	0.85	9.05822	25.5782	984.102	3.39419	89	85	4	90			4
51	93	70	0.75	743.675	16.7471	92.6933	3.38467	7	93	58	91	7
82	64	81	0.88	11.6469	85.0845	673.625	3.33116	78	64	18	92			18
71	99	31	0.83	1059.02	10.0636	10.9649	3.31312	2	99	97	93	2
80	53	53	0.89	13.2208	197.531	687.944	3.29689	74	53	17	94			17
28	101	101	0.85	933.552	6.55201	39.3038	3.08781	3	101	68	95	3
10	97	112	0.85	89.5359	12.0968	935.328	2.85266	35	97	6	96			6
17	76	42	0.9	50.3161	56.1383	750.151	2.8286	46	76	12	97			12
35	29	78	0.88	11.1583	541.734	239.045	2.67891	81	29	37	98		29
52	100	106	0.8	18.8057	9.67003	999.243	2.52978	67	100	2	99			2
25	96	63	0.8	848.596	13.3725	102.832	2.48443	4	96	56	100	4
30	89	138	0.82	30.4867	18.8715	984.462	2.46387	57	89	3	101			3
11	102	80	0.87	1281.5	6.3387	5.57386	1.84129	1	102	102	102	1
