# Supplementary material for: Dissecting the effect of soil on plant phenology and berry transcriptional plasticity in two Italian grapevine varieties (Vitis vinifera L.)
Source: Hortic Res. 2023 Mar 28;10(5):uhad056. doi: 10.1093/hr/uhad056 (PMC10199706; doi:10.1093/hr/uhad056)
Supplement: Web_Material_uhad056 [file web_material_uhad056.zip › Table S13 - 11 soil specific cluster genes.xlsx]

## Sheet: Sheet1
ID 12x V1	ID Vcost3	Functional annotation	Gene name	Cluster	ID
VIT_12s0057g01350	Vitvi12g00757	Constans-like 9	NA	37	2
VIT_18s0041g01880	Vitvi18g02133	MADS-box protein SEEDSTICK	AGL11	37	2
VIT_14s0108g00890	Vitvi14g01965	Beta-1,3-galactosyltransferase	NA	37	2
VIT_18s0001g13680	Vitvi18g01064	Histone H3	NA	37	2
VIT_18s0072g00260	Vitvi18g01617	Ethylene-responsive transcription factor related to APETALA2 6	NA	37	2
VIT_06s0004g03890	Vitvi06g00385	Histone H4	NA	37	2
VIT_00s0253g00080	Vitvi07g02517	Methyl jasmonate esterase	NA	37	2
VIT_07s0005g01450	Vitvi07g00413	BZIP DNA-binding protein BZIP53	bZIP22	37	2
VIT_01s0137g00680	Vitvi01g02029	no hit	NA	37	2
VIT_14s0128g00390	Vitvi14g00253	Mitochondrial FAD carrier	NA	37	2
VIT_00s0527g00010	Vitvi10g02259	Cig3	NA	37	2
VIT_06s0004g04830	Vitvi06g00476	Subtilisin protease C1	NA	37	2
VIT_05s0020g04800	Vitvi05g00642	Histone H1	NA	37	2
VIT_01s0137g00670	Vitvi01g00632	Quinolinate synthase	NA	37	2
VIT_06s0004g04950	Vitvi06g01569	Scarecrow-like transcription factor 14 SCL14	NA	37	2
VIT_06s0004g00160	Vitvi06g00026	Pentatricopeptide (PPR) repeat-containing protein	NA	37	2
VIT_13s0019g00760	Vitvi13g01964	Histone H4	NA	37	2
ENSRNA049996497	-	#N/A	#N/A	37	2
VIT_00s0301g00090	Vitvi10g00399	NDA2 (alternative NAD(P)H dehydrogenase 2)	NA	37	2
VIT_14s0060g02360	Vitvi14g00189	Histone H2A.4 HTA12	NA	37	2
VIT_08s0007g00040	Vitvi08g01175	Histone H4	NA	37	2
VIT_00s0253g00100	Vitvi07g02515	Methyl jasmonate esterase	NA	37	2
VIT_02s0025g02600	Vitvi02g00230	Glyoxal oxidase	NA	37	2
VIT_14s0066g01540	Vitvi14g01795	Serine/threonine kinase SYMRK	NA	37	2
VIT_08s0007g05500	Vitvi08g01666	Condensin subunit 1	NA	37	2
VIT_04s0023g01890	Vitvi04g01306	Unknown protein	NA	37	2
VIT_01s0026g00580	Vitvi01g00817	Receptor protein kinase	NA	37	2
VIT_03s0038g01750	Vitvi03g01384	Disease resistance RPP8 2	NA	37	2
VIT_04s0008g02980	Vitvi04g01832	Lupeol synthase	NA	37	2
VIT_02s0025g00810	Vitvi02g01328	Cation/hydrogen exchanger (CHX18)	NA	37	2
VIT_00s0240g00050	Vitvi19g02374	Glutathione S-transferase 8 GSTU19	NA	37	2
VIT_05s0094g00550	Vitvi05g02253	Stearoyl-acyl-[acyl-carrier-protein] desaturase	NA	37	2
VIT_10s0003g03780	Vitvi10g00825	Unknown protein	NA	37	2
VIT_19s0014g02950	Vitvi19g01883	No hit	NA	37	2
VIT_10s0003g01180	Vitvi10g00573	Ketol-acid reductoisomerase	NA	37	2
VIT_18s0001g11520	Vitvi18g02720	flavonoid 3-monooxygenase	F3H10	37	2
VIT_08s0007g05830	Vitvi08g02329	No hit	NA	37	2
VIT_10s0003g03490	Vitvi10g00796	GA 2-oxidase	NA	37	2
VIT_00s0640g00020	Vitvi10g01765	Cig3	NA	37	2
VIT_04s0008g06930	Vitvi04g00625	Transposase, IS4	NA	37	2
VIT_11s0016g05010	Vitvi11g00443	Lactoylglutathione lyase	NA	37	2
VIT_05s0077g01310	Vitvi05g01768	Aldo-keto reductase	NA	37	2
VIT_16s0148g00360	Vitvi16g02021	PR5K (PR5-like receptor kinase)	NA	37	2
VIT_16s0100g00240	Vitvi16g01855	Mandelonitrile lyase-like protein	NA	37	2
VIT_17s0000g05060	Vitvi17g00478; Vitvi17g00479	NA; Phytochelatin synthetase	NA	37	2
VIT_05s0029g00240	Vitvi05g01088	Pentatricopeptide (PPR) repeat-containing	NA	37	2
VIT_10s0003g05820	Vitvi10g01089	SKP1-like 1 ASK1	NA	37	2
VIT_05s0077g01140	Vitvi05g00108	BZIP transcription factor BZIP53	bZIP14	37	2
VIT_05s0094g00740	Vitvi05g01620	Stearoyl-acyl-[acyl-carrier-protein] desaturase	NA	37	2
VIT_14s0006g02590	Vitvi14g01136	Glutamine amidotransferase	NA	37	2
VIT_18s0001g07610	Vitvi18g00525	EMB1674 (embryo defective 1674) kinase interacting family protein	NA	37	2
VIT_07s0005g03490	Vitvi07g00610	VHS domain-containing protein	NA	37	2
VIT_09s0096g00520	Vitvi09g00908	Coniferyl alcohol acyltransferase	NA	37	2
VIT_14s0108g00710	Vitvi14g01953	Chromosome condensation protein	NA	37	2
VIT_19s0014g04790	Vitvi19g00378	Organic cation/carnitine transporter4	NA	37	2
VIT_18s0076g00340	Vitvi18g01304	CYP707A3	NA	37	2
VIT_06s0004g00020	Vitvi06g00007	NAC domain containing protein 32	NAC44	37	2
VIT_16s0100g00250	Vitvi16g01856	Mandelonitrile lyase-like protein	NA	37	2
VIT_00s0409g00060	Vitvi10g01728	Cysteine-rich receptor-like protein kinase 25	NA	37	2
VIT_02s0012g00530	Vitvi02g00633	Ribose-phosphate pyrophosphokinase 1	NA	37	2
VIT_01s0026g01740	Vitvi01g00941	CBS	NA	37	2
VIT_18s0001g14420	Vitvi18g02803	Unknown	NA	37	2
VIT_07s0005g01040	Vitvi07g00378	Glycosyl transferase family 8 protein	NA	37	2
VIT_15s0045g00090	Vitvi15g00269	ABC transporter C member 9	NA	37	2
VIT_19s0090g01250	Vitvi19g00574	Jasmonate O-methyltransferase	NA	37	2
VIT_12s0028g00670	Vitvi12g02200	Zinc knuckle	NA	37	2
VIT_05s0077g01590	Vitvi05g01755	Major allergen Mal d 1	NA	37	2
VIT_07s0005g00870	Vitvi07g00361	Erg-1	NA	37	2
VIT_09s0054g00570	Vitvi09g01979	No hit	NA	37	2
VIT_19s0177g00310	Vitvi19g00458	Tryptophan synthase beta chain 1	NA	37	2
VIT_06s0009g03420	Vitvi06g01236	C2 domain-containing protein	NA	37	2
VIT_08s0007g05760	Vitvi08g01680	No hit	NA	37	2
VIT_07s0005g00140	Vitvi07g00298	Peripheral-type benzodiazepine receptor	NA	37	2
VIT_12s0059g00580	Vitvi12g00363	Rho GDP-dissociation inhibitor 2	NA	37	2
VIT_19s0014g04810	Vitvi19g01791	Vetispiradiene synthase	TPS26	37	2
VIT_08s0007g07730	Vitvi08g01847	CYP93A1 2-hydroxyisoflavanone synthase	CYP93A1	37	2
VIT_08s0040g01620	Vitvi08g01013	ABC transporter G member 1	NA	37	2
VIT_12s0059g01090	Vitvi12g00410	Early-responsive to dehydration	NA	37	2
VIT_05s0062g00250	Vitvi05g01266	Xyloglucan endotransglucosylase/hydrolase 15	NA	45	14
VIT_06s0061g01380	Vitvi06g01410	Pop3 peptide	NA	45	14
VIT_12s0059g00520	Vitvi12g00357	RabGAP/TBC domain-containing protein	NA	45	14
VIT_18s0001g15730	Vitvi18g01254	Dof zinc finger protein DOF3.5	NA	45	14
VIT_05s0020g03880	Vitvi05g00541	TSO1 (chinese for 'ugly')	NA	45	14
VIT_13s0064g00590	Vitvi13g01703	Cyclin-related	NA	45	14
VIT_14s0083g00620	Vitvi14g01294	NIK1 (NSP- interacting kinase 1)	NA	45	14
VIT_07s0129g00870	Vitvi07g01663	Protein kinase family	NA	45	14
VIT_08s0040g00820	Vitvi08g00944	CYP94A1	NA	45	14
VIT_02s0025g00360	Vitvi02g00032	1-aminocyclopropane-1-carboxylate synthase	NA	45	14
VIT_08s0058g00450	Vitvi08g00766	Substrate carrier, Mitochondrial	NA	45	14
VIT_18s0001g04920	Vitvi18g02566	No hit	NA	45	14
VIT_07s0104g01810	Vitvi07g02189	Glutathione S-transferase 13 GSTF13	NA	45	14
VIT_12s0028g02440	Vitvi12g00209	Unknown protein	NA	45	14
VIT_05s0049g02080	Vitvi05g00848	Calcium ion binding protein	NA	45	14
VIT_11s0016g05000	Vitvi11g00442	Dynein light chain LC8-type	NA	45	14
VIT_02s0025g02080	Vitvi02g00181	Nodulin MtN3 family protein	SWEET7	45	14
VIT_17s0000g04090	Vitvi17g00362	Cell division cycle associated 7	NA	45	14
VIT_07s0104g01800	Vitvi07g02188	Glutathione S-transferase 13 GSTF13	GSTF13	45	14
VIT_08s0007g08320	Vitvi08g01891	Pentatricopeptide (PPR) repeat-containing	NA	45	14
VIT_10s0003g01690	Vitvi10g00626	Unknown protein	NA	45	14
VIT_00s1455g00010	Vitvi00g02173	Expansin beta 1 precursor	NA	45	14
VIT_03s0038g02110	Vitvi03g00119	Co-chaperone-curved DNA binding protein A	NA	45	14
VIT_06s0004g02850	Vitvi06g00281	Aquaporin PIP2B	NA	45	14
VIT_12s0134g00280	Vitvi12g02434	S-locus lectin protein kinase	NA	45	14
VIT_18s0001g12650	Vitvi18g02753	Unknown protein	NA	45	14
VIT_05s0020g04130	Vitvi05g00565	Perakine reductase aldo/keto reductase	NA	45	14
VIT_19s0140g00140	Vitvi19g01432	GA 20-oxidase 2	NA	45	14
VIT_09s0002g06290	Vitvi09g00550	Ankyrin	NA	45	14
VIT_13s0019g01840	Vitvi13g00316	Cell division cycle 20-like protein 1	NA	45	14
VIT_03s0091g00500	Vitvi03g01603	unknown	NA	45	14
VIT_13s0019g00330	Vitvi13g00255	Aquaporin TIP1;3	NA	45	14
VIT_05s0062g01280	Vitvi05g01362	Cyclo-DOPA 5-O-glucosyltransferase	NA	45	14
VIT_06s0004g01410	Vitvi06g01613; Vitvi06g01614; Vitvi06g00139	NA; S-receptor kinase	NA	45	14
VIT_17s0000g00820	Vitvi17g00069	Nodulin MtN3 family	SWEET12	45	14
VIT_05s0020g02720	Vitvi05g00430	7S globulin precursor, basic	NA	45	14
VIT_04s0023g00320	Vitvi04g01151	Auxin efflux carrier protein 8	NA	45	14
VIT_02s0012g00550	Vitvi02g01483	Inositol polyphosphate 5-phosphatase II	NA	45	14
VIT_12s0134g00290	Vitvi12g02435; Vitvi12g02436; Vitvi12g00597	Receptor ser/thr protein kinase; NA	NA	45	14
VIT_18s0089g00040	Vitvi18g03218	NBS-LRR disease resistance protein	NA	45	14
VIT_14s0066g00600	Vitvi14g03003	Unknown protein	NA	45	14
VIT_05s0029g00400	Vitvi05g01104	Kinesin PAKRP1L	NA	45	14
VIT_00s0199g00120	Vitvi07g02588	Heat shock protein binding	NA	45	14
VIT_17s0000g03960	Vitvi17g00347	Fw2.2 ORFX	NA	45	14
VIT_04s0008g05380	Vitvi04g01906	Serine hydrolase [Vitis vinifera]	NA	45	14
VIT_14s0068g01570	Vitvi14g01507	Glutaredoxin-like	NA	45	14
VIT_04s0044g01860	Vitvi04g01747	Auxin efflux carrier	NA	45	14
VIT_00s2086g00010	Vitvi10g02409	1-aminocyclopropane-1-carboxylate oxidase 1	NA	45	14
VIT_13s0064g00600	Vitvi13g01703	Cyclin-related	NA	45	14
VIT_00s0333g00060	Vitvi07g01140	Unknown protein	NA	45	14
VIT_15s0024g01230	Vitvi15g00120	No hit	NA	45	14
VIT_03s0038g04120	Vitvi03g00264	Cellulose synthase CSLD4	NA	45	14
VIT_02s0236g00060	Vitvi02g01459	unknown	NA	45	14
VIT_16s0098g00400	Vitvi16g01293	Receptor serine/threonine kinase PR5K-l	NA	45	14
VIT_03s0091g00420	Vitvi03g00598	No hit	NA	45	14
VIT_04s0023g02290	Vitvi04g02123	S-adenosyl-L-methionine:salicylic acid carboxyl methyltransferase	NA	45	14
VIT_16s0039g02750	Vitvi16g01561	NADH glutamate dehydrogenase	NA	45	14
VIT_07s0005g02060	Vitvi07g00470	Boron transporter-like protein 1	NA	45	14
VIT_05s0020g03970	Vitvi05g00548	Sulfate transporter 3.1 (AST12) (AtST1)	NA	45	14
VIT_00s0214g00130	Vitvi04g01103	F-box family protein	NA	45	14
VIT_14s0108g01260	Vitvi14g02005	Unknown protein	NA	45	14
VIT_13s0064g01800	Vitvi13g01796	R protein MLA10	NA	45	14
VIT_15s0046g00230	Vitvi15g01216	Lateral organ boundaries protein 1	NA	45	14
VIT_02s0025g02510	Vitvi02g00220	Metal-nicotianamine transporter YSL1	NA	45	14
VIT_02s0025g03140	Vitvi02g01375	Nodulin MtN21 family	NA	45	14
VIT_11s0037g00800	Vitvi11g01516	Serine carboxypeptidase II	NA	45	14
VIT_05s0062g00240	Vitvi05g01265	Xyloglucan endotransglucosylase/hydrolase 23	NA	45	14
VIT_15s0048g00910	Vitvi15g00743	Unknown protein	NA	45	14
VIT_05s0049g01830	Vitvi05g00823	CCT motif constans-like	NA	45	14
VIT_05s0020g01960	Vitvi05g00359	Na+/H+ antiporter isoform 2	NA	45	14
VIT_17s0000g09760	Vitvi17g00972	ABC transporter B member 11	NA	45	14
VIT_12s0055g00940	Vitvi12g01604	Sulfate transporter 1.2	NA	45	14
VIT_16s0039g02720	Vitvi16g01559	Glutamate dehydrogenase 2 (GDH2)	NA	45	14
VIT_19s0027g00990	NA	NA	NA	45	14
VIT_12s0134g00300	Vitvi12g00598	S-locus lectin protein kinase family	NA	45	14
VIT_17s0000g04210	Vitvi17g00379	Oleosin OLE-5	NA	45	14
VIT_13s0019g02550	Vitvi13g02010	Subtilisin protease C1	NA	45	14
VIT_00s0144g00190	Vitvi16g01753	R protein MLA10	NA	45	14
VIT_10s0003g00980	Vitvi10g01790	Unknown protein	NA	45	14
VIT_03s0038g04720	Vitvi03g00311	Syntaxin 1B/2/3/4	NA	45	14
VIT_18s0041g02200	Vitvi18g03168	No hit	NA	45	14
VIT_04s0069g00750	Vitvi04g00728	AHK5 (Cytokinin independent 2)	NA	45	14
VIT_15s0048g00520	Vitvi15g00705	Receptor-like protein kinase	NA	45	14
VIT_11s0016g05810	Vitvi11g00515	Potassium channel SKOR	NA	45	14
VIT_11s0016g03220	Vitvi11g00273	RNA-directed RNA polymerase	NA	45	14
VIT_03s0091g00390	Vitvi03g00593	Snakin-1	NA	45	14
VIT_14s0030g00350	Vitvi14g00315	RKF3 (receptor-like kinase IN in flowers 3)	NA	45	14
VIT_08s0007g00760	Vitvi08g01237	Thaumatin	NA	45	14
VIT_19s0093g00220	Vitvi19g01311	Glutathione S-transferase 8 GSTU19	NA	45	14
VIT_07s0005g05520	Vitvi07g00787	Pectate lyase	NA	45	14
VIT_02s0025g01600	Vitvi02g00147	Harpin-induced 1	NA	45	14
VIT_16s0022g00080	Vitvi16g00630	HcrVf2 protein	NA	45	14
VIT_04s0023g02160	Vitvi04g01337	Unknown protein	NA	45	14
VIT_07s0005g01360	Vitvi07g00405	Zinc finger (C3HC4-type ring finger)	NA	45	14
VIT_19s0014g04410	Vitvi19g01952	S-locus protein kinase	NA	45	14
VIT_00s0153g00050	Vitvi15g01736	Glutathione S-transferase 8 GSTU8	NA	45	14
VIT_07s0151g00680	Vitvi07g01179	NA	NA	45	14
VIT_07s0031g00020	Vitvi07g01686	Phosphoric monoester hydrolase	NA	45	14
VIT_19s0014g04050	Vitvi19g01932	S-locus lectin protein kinase	NA	45	14
VIT_14s0030g00340	Vitvi14g02586	Sugar transporter ERD6-like 8	NA	45	14
VIT_15s0046g03500	Vitvi15g01177	Metal ion binding	NA	45	14
VIT_00s0960g00040	Vitvi10g02199	Phosphosulfolactate synthase protein	NA	45	14
VIT_16s0100g00290	Vitvi16g01857; Vitvi16g01858	NA; L-idonate dehydrogenase	NA	45	14
VIT_00s0516g00020	Vitvi10g00164	Calcium-binding EF hand family	NA	45	14
VIT_00s0956g00020	Vitvi10g02273	Leafy cotyledon1-like protein	NA	45	14
VIT_01s0010g00340	Vitvi01g01259	EDA18 (embryo sac development arrest 18)	NA	45	14
VIT_15s0046g02810	Vitvi15g01668	R protein PRF disease resistance protein	NA	45	14
VIT_18s0001g00370	Vitvi18g00131	Ceramidase	NA	45	14
VIT_11s0016g02200	Vitvi11g00178	Beta-galactosidase	NA	45	14
VIT_09s0002g02360	Vitvi09g00197	Unknown	NA	45	14
VIT_13s0019g05190	Vitvi13g02070	RAB GTPase RAB_ALPHA	NA	45	14
VIT_15s0107g00280	Vitvi15g00245	R protein L6	NA	45	14
VIT_16s0098g00160	Vitvi16g01273	Receptor serine/threonine kinase	NA	45	14
VIT_16s0050g02540	Vitvi16g01984	Nodulin MtN3 family	SWEET3	45	14
VIT_04s0210g00050	Vitvi04g01550	Strictosidine synthase	NA	45	14
VIT_14s0219g00040	Vitvi14g01614	Zinc finger (C3HC4-type ring finger)	NA	45	14
VIT_06s0080g00330	Vitvi06g01477	Esterase/lipase/thioesterase family protein	NA	45	14
VIT_04s0008g03510	Vitvi04g01846	Lignostilbene-alpha,beta-dioxygenase and related enzymes	NA	45	14
VIT_09s0002g06210	Vitvi09g01650	RPS5 (resistant to p. syringae 5)	NA	45	14
VIT_16s0039g01220	Vitvi16g00058	C2 domain-containing protein	NA	45	14
VIT_18s0041g01630	Vitvi18g03147	No hit	NA	45	14
VIT_04s0044g00130	Vitvi04g01576	Unknown protein	NA	45	14
VIT_07s0005g02290	Vitvi07g00494	Unknown protein	NA	45	14
VIT_16s0050g01220	Vitvi16g01925	Heavy-metal-associated domain-containing protein	NA	45	14
VIT_03s0063g01040	Vitvi03g00456	Peroxidase	NA	45	14
VIT_15s0024g00410	Vitvi15g00018	Lectin	NA	45	14
VIT_04s0008g05740	Vitvi04g00509	ATSYTE/NTMC2T2.1/NTMC2TYPE2.1/SYTE	NA	45	14
VIT_02s0012g02460	Vitvi02g01526	NADP-malic enzyme	NA	45	14
VIT_04s0008g03480	Vitvi04g01843	Beta-carotene 15,15'-monooxygenase	NA	45	14
VIT_02s0033g00290	Vitvi02g01003	Pinoresinol-lariciresinol reductase	NA	45	14
VIT_00s0507g00010	Vitvi07g02801	Membrane bound O-acyl transferase (MBOAT)	NA	45	14
VIT_04s0008g04770	Vitvi04g00418	Zinc finger protein VAR3, chloroplastic	NA	45	14
VIT_01s0011g00760	Vitvi01g00067	Beta-glucosidase	NA	45	14
VIT_15s0107g00150	Vitvi15g00231	Glutathione S-transferase 8 GSTU8	NA	45	14
VIT_19s0090g00510	Vitvi19g00505	Unknown protein	NA	45	14
VIT_03s0097g00240	NA	NA	NA	45	14
VIT_18s0001g02770	Vitvi18g02534	Alpha-L-fucosidase 2 precursor	NA	55	15
VIT_07s0031g01920	Vitvi07g01869	Protein kinase CRK1 CRK1 protein(Cdc2-related kinase 1)	NA	55	15
VIT_13s0106g00280	Vitvi13g00832	Cytochrome P450, family 79, subfamily A, polypeptide 2	NA	55	15
VIT_06s0009g03120	Vitvi06g01203	Cytochrome P450, family 79, subfamily A, polypeptide 2	NA	55	15
VIT_02s0025g04290	NA	NA	NA	55	15
VIT_06s0009g03130	Vitvi06g01205	Cytochrome P450, family 79, subfamily A, polypeptide 2	NA	55	15
VIT_15s0048g02540	Vitvi15g00879	Pseudo-response regulator 9 (APRR9)	NA	55	15
VIT_13s0047g00200	Vitvi13g01114	Subtilisin	NA	55	15
VIT_02s0025g00780	Vitvi02g00071	Cation/hydrogen exchanger (CHX18)	NA	55	15
VIT_02s0025g03310	Vitvi02g00301	Arsenite transport protein (ArsB)	NA	55	15
VIT_02s0025g04340	Vitvi02g01409	Osmotin	NA	55	15
VIT_07s0104g00550	Vitvi07g00182	GTP binding protein	NA	55	15
VIT_18s0089g00180	Vitvi18g03227	1,4-beta-mannan endohydrolase	NA	55	15
VIT_08s0007g02990	Vitvi08g02259; Vitvi08g02260	Unknown; no hit	NA	55	15
VIT_17s0000g07430	Vitvi17g00719	unknown	NA	55	15
VIT_13s0064g01470	Vitvi13g01779	Urophorphyrin III methylase	NA	55	15
VIT_09s0002g05810	Vitvi09g00500	Boron transporter-like protein 4	NA	55	15
VIT_03s0091g00670	Vitvi03g00628	Lateral organ boundaries protein 38	NA	55	15
VIT_05s0049g01590	Vitvi05g01972	Small nuclear ribonucleoprotein D3	NA	55	15
VIT_13s0064g00910	Vitvi13g02505	ATP-requiring DNA helicase RecQ	NA	55	15
VIT_01s0011g06560	Vitvi01g00563	Potassium transporter (KUP1)	NA	55	15
VIT_18s0122g01480	Vitvi18g00107	CYP87A2	NA	55	15
VIT_14s0006g00850	Vitvi14g00883	Valine--tRNA ligase	NA	55	15
VIT_08s0007g07530	Vitvi08g01828	3-oxoacyl-[acyl-carrier-protein] reductase, chloroplast	NA	55	15
VIT_06s0004g06220	Vitvi06g00606	Na+/Pi transporter	NA	55	15
VIT_00s2776g00010	Vitvi00g02347	NA	NA	55	15
VIT_14s0060g00770	Vitvi14g00064	Glycosyl transferase family 8 protein	NA	55	15
VIT_14s0108g00930	Vitvi14g01967	unknown	NA	55	15
VIT_11s0052g00640	Vitvi11g01209	Nitrogen fixation NifU	NA	55	15
VIT_19s0140g00120	Vitvi19g02230	Gibberellin 2-beta-dioxygenase 1	NA	55	15
VIT_18s0001g13780	Vitvi18g02784	Cytochrome P450, family 83, subfamily B, polypeptide 1	NA	55	15
VIT_04s0008g01360	Vitvi04g00118	Tassel serine threonine kinase 1	NA	55	15
VIT_13s0064g01830	Vitvi13g02545	R protein disease resistance protein	NA	55	15
VIT_15s0046g03620	Vitvi15g01184	2-oxo acid dehydrogenase, lipoyl-binding site	NA	55	15
VIT_10s0042g00830	Vitvi10g01394	Transcription factor jumonji (jmj) protein	NA	55	15
VIT_02s0025g04260	Vitvi02g01403	Osmotin [Vitis vinifera]	NA	55	15
VIT_02s0025g04230	Vitvi02g00391	Thaumatin [Vitis vinifera]	NA	55	15
VIT_19s0015g01300	Vitvi19g00760	Amino acid permease 7	NA	55	15
VIT_09s0002g05570	Vitvi09g00477	ABC transporter g family pleiotropic drug resistance 12 PDR12	NA	55	15
VIT_01s0146g00350	Vitvi01g01728	Somatic embryogenesis protein kinase	NA	55	15
VIT_13s0067g03490	Vitvi13g02327	ARR9 typeA	NA	55	15
VIT_18s0089g00140	Vitvi18g02341	1,4-beta-mannan endohydrolase	NA	55	15
VIT_14s0128g00110	Vitvi14g00277	Basic helix-loop-helix (bHLH) family	bHLH064	55	15
VIT_02s0025g04250	Vitvi02g00393	Osmotin	NA	55	15
VIT_02s0236g00070	Vitvi02g01461	Unknown	NA	55	15
VIT_09s0002g05560	Vitvi09g00476	ABC transporter g family pleiotropic drug resistance 12 PDR12	NA	55	15
VIT_06s0004g01010	Vitvi06g01599	Dirigent protein pDIR9	NA	55	15
VIT_09s0002g05590	Vitvi09g00478	ABC transporter g family pleiotropic drug resistance 12 PDR12	NA	55	15
VIT_10s0042g00700	Vitvi10g01406	Leucine-rich repeat receptor-like protein kinase 1	NA	55	15
VIT_08s0007g06060	Vitvi08g01702	Beta 1-3 glucanase	NA	55	15
VIT_04s0023g01290	Vitvi04g01237	Anthocyanidin 3-O-glucosyltransferase	UGT-like1	55	15
VIT_19s0027g01350	Vitvi19g02300	R protein MLA10	NA	55	15
VIT_00s0203g00220	Vitvi10g00355	S-locus lectin protein kinase	NA	55	15
VIT_02s0033g00850	Vitvi02g01618	Nitrilase	NA	55	15
VIT_02s0033g00700	Vitvi02g01067	Nitrilase	NA	55	15
VIT_08s0007g06030	Vitvi08g02336	Beta 1-3 glucanase [Vitis vinifera]	NA	55	15
VIT_13s0156g00470	NA	NA	NA	55	15
VIT_05s0020g03300	Vitvi05g01883	S-receptor kinase	NA	55	15
VIT_03s0088g00710	Vitvi03g01651	Pathogenesis-related protein 1 precursor (PRP 1)	NA	55	15
VIT_07s0104g00120	Vitvi07g00142	Unknown protein	NA	55	15
VIT_08s0007g02810	Vitvi08g01412	Regulator of the ATPase vacuolar RAV2	NA	55	15
VIT_01s0011g06190	Vitvi01g00528	Histidine kinase (AHK4) (WOL)	NA	55	15
VIT_16s0050g00430	Vitvi16g01039	Photoassimilate-responsive protein PAR-1a	NA	55	15
VIT_02s0033g00790	Vitvi02g01614	Nitrilase 4B	NA	55	15
VIT_11s0118g00040	Vitvi11g00527	Receptor Like Protein 9	NA	55	15
VIT_19s0015g00100	Vitvi19g00650	CYP71D51v2	NA	55	15
VIT_02s0033g00660	Vitvi02g01607	Nitrilase 4B	NA	55	15
VIT_19s0015g00130	Vitvi19g00654	Serine acetyltransferase 3	NA	55	15
VIT_06s0004g06400	Vitvi06g01744	Anthocyanidin 3-O-glucosyltransferase	NA	55	15
VIT_06s0004g06290	Vitvi06g00613	Binding	NA	55	15
VIT_02s0033g00800	Vitvi02g01615	Nitrilase 4 (NIT4)	NA	55	15
VIT_11s0016g03400	Vitvi11g00290	MSS1 (sugar transport protein 13)	NA	55	15
VIT_05s0020g04860	Vitvi05g00650	Zinc knuckle	NA	55	15
VIT_17s0000g00680	Vitvi17g01328	No hit	NA	55	15
VIT_05s0020g02830	Vitvi05g01877	Unknown protein	NA	55	15
VIT_00s0226g00080	Vitvi05g02237	R protein PRF disease resistance protein	NA	55	15
VIT_13s0019g01120	Vitvi13g01548	R protein PRF disease resistance protein	NA	55	15
VIT_19s0027g01170	Vitvi19g02288	R protein MLA10	NA	55	15
VIT_03s0091g00160	Vitvi03g01597	NtPRp27 secretory protein	NA	55	15
VIT_09s0002g05370	Vitvi09g00460	ABC transporter g family pleiotropic drug resistance 12 PDR12	NA	55	15
VIT_11s0052g01780	Vitvi11g01307	1-deoxy-D-xylulose-5-phosphate synthase	DXS4	55	15
VIT_16s0050g00400	Vitvi16g01037	Photoassimilate-responsive protein PAR-1a	NA	55	15
VIT_07s0031g01710	Vitvi07g01847	WRKY DNA-binding protein 51	WRKY22	55	15
VIT_13s0156g00480	Vitvi13g01813	No hit	NA	55	15
VIT_08s0058g00860	Vitvi08g02085	Unknown protein	NA	55	15
VIT_00s0555g00020	Vitvi02g01427	flavonoid 3-monooxygenase	F3'H7	55	15
VIT_16s0022g00650	Vitvi16g01788	No hit	NA	55	15
VIT_05s0094g00350	Vitvi05g02250	Chitinase class IV	NA	55	15
VIT_02s0025g04270	Vitvi02g01404	Thaumatin	NA	55	15
VIT_13s0084g00240	Vitvi13g01379	Steroid sulfotransferase	NA	55	15
VIT_02s0033g01380	Vitvi02g01182	Alternative oxidase 1D	NA	55	15
VIT_00s0270g00130	Vitvi04g00800	RKF2 (receptor-like serine/threonine kinase 2)	NA	55	15
VIT_10s0092g00090	Vitvi10g01098	Ribose-5-phosphate isomerase	NA	55	15
VIT_04s0008g04940	Vitvi04g00435	Gibberellin 3beta-hydroxylase3	NA	55	15
VIT_08s0007g04860	Vitvi08g01611	Nodulin family protein	NA	55	15
VIT_15s0046g00740	Vitvi15g00974	Tetratricopeptide repeat (TPR)-containing	NA	55	15
VIT_03s0063g01150	Vitvi03g01543	Nodulin 1A, Senescence-associated	NA	55	15
VIT_13s0064g01850	Vitvi13g01798	R protein MLA10	NA	55	15
VIT_06s0004g06380	Vitvi06g00622	UDP-glucose: anthocyanidin 5,3-O-glucosyltransferase	NA	55	15
VIT_19s0027g01300	Vitvi19g01612	Polygalacturonase PGA3	NA	55	15
VIT_10s0003g01940	Vitvi10g00649	RKF1 (receptor-like kinase in flowers 1)	NA	55	15
VIT_19s0014g03310	Vitvi19g01897	No hit	NA	55	15
VIT_11s0016g04260	Vitvi11g00370	Hydrolase, alpha/beta fold	NA	55	15
VIT_00s0179g00370	Vitvi07g00060	ESCRT-I complex subunit TSG101	NA	55	15
VIT_17s0000g04030	Vitvi17g00356	Endonuclease	NA	55	15
VIT_01s0026g00950	Vitvi01g00858	formin 8	NA	55	15
VIT_19s0027g01330	Vitvi19g02299	R protein PRF disease resistance protein	NA	55	15
VIT_15s0048g01710	Vitvi15g00812	Alcohol dehydrogenase	NA	55	15
VIT_14s0068g01160	Vitvi14g01469	Cytokinin-repressed protein CR9	NA	55	15
VIT_12s0035g00610	Vitvi12g01993	CYP82M1v3	NA	55	15
VIT_13s0019g05010	Vitvi13g00680	Nodulin-like protein	NA	55	15
VIT_07s0151g01070	Vitvi07g00130	Copalyl diphosphate synthase	TPS68	55	15
VIT_13s0073g00600	Vitvi13g01056	Receptor-like kinase 17	NA	55	15
VIT_11s0052g01730	Vitvi11g01303	1-deoxy-D-xylulose-5-phosphate synthase	DXS2	55	15
VIT_19s0027g01490	Vitvi19g02309	R protein MLA10	NA	55	15
VIT_18s0075g00480	Vitvi18g03018	R protein L6	NA	55	15
VIT_19s0027g01290	Vitvi19g02296	Exopolygalacturonase	NA	55	15
VIT_05s0077g01680	Vitvi05g00066	Mal d 1 allergen	NA	55	15
VIT_12s0057g00340	Vitvi12g00644	Exopolygalacturonase	NA	55	15
VIT_16s0022g00660	Vitvi16g00712	Trehalose-6-phosphate phosphatase	NA	55	15
VIT_13s0019g05070	Vitvi13g00683	Nodulin family protein	NA	55	15
VIT_02s0012g01030	Vitvi02g00671; Vitvi02g00672	AL-activated malate transporter 1; No hit	NA	55	15
VIT_08s0040g02170	Vitvi08g01055	MLO6 (mildew resistance locus O 6)	NA	55	15
VIT_12s0035g00140	Vitvi12g01945	Leucine Rich Repeat receptor-like kinase	NA	55	15
VIT_16s0115g00110	Vitvi16g01724	Unknown	NA	33	16
VIT_06s0061g00760	Vitvi06g01350	Zinc finger (C2H2 type) family	ZFP40	33	16
VIT_12s0028g03010	Vitvi12g00251	Glutaredoxin	NA	33	16
VIT_13s0156g00260	Vitvi13g01823	Homeobox-leucine zipper protein HAT14	NA	33	16
VIT_14s0068g02120	Vitvi14g01552	CYP94B3	NA	33	16
VIT_15s0048g00830	Vitvi15g00735	LOB domain-containing 18 (Asymmetric leaves 2-like protein 20)	NA	33	16
VIT_16s0115g00120	Vitvi16g00558	transformation/transcription domain-associated protein	NA	33	16
VIT_09s0054g01890	NA	NA	NA	33	16
VIT_16s0115g00130	Vitvi16g01725	Clathrin, heavy polypeptide	NA	33	16
VIT_01s0010g01340	Vitvi01g01396	GTPase activating protein	NA	33	16
VIT_12s0059g01220	Vitvi12g00427	Pyrophosphate-dependent phosphofructokinase beta subunit	NA	33	16
VIT_18s0001g10300	Vitvi18g00766	Basic helix-loop-helix (bHLH) family	bHLH086	33	16
VIT_01s0011g04870	Vitvi01g00412	Homeobox-leucine zipper protein 17 (HB-17)	NA	33	16
VIT_12s0028g02320	Vitvi12g00197	Pentatricopeptide (PPR) repeat-containing	NA	33	16
VIT_07s0031g02330	Vitvi07g01905	Anaphase-promoting complex component APC8	NA	33	16
VIT_04s0008g05770	Vitvi04g00512	CBL-interacting protein kinase 25 (CIPK25)	NA	33	16
VIT_16s0100g00040	Vitvi16g01839	No hit	NA	33	16
VIT_00s0366g00010	Vitvi00g00541	NA	NA	33	16
VIT_19s0090g01420	Vitvi19g02042	Wax synthase isoform 1	NA	33	16
VIT_00s0204g00120	Vitvi02g01757	Subtilisin-like serine protease 3	NA	33	16
VIT_18s0001g12450	Vitvi18g02748	No hit	NA	33	16
VIT_00s0302g00060	Vitvi04g02290	No hit	NA	33	16
VIT_14s0060g01330	Vitvi14g00104	Lipoamide dehydrogenase	NA	33	16
VIT_00s0198g00040	Vitvi19g02167	CTV.22	NA	33	16
VIT_04s0008g04230	Vitvi04g00365	ABC transporter G member 22	NA	33	16
VIT_11s0016g02340	Vitvi11g01376	Cytidine deaminase	NA	33	16
VIT_12s0034g01810	Vitvi12g01868	2OG-Fe(II) oxygenase	NA	33	16
VIT_08s0007g06470	Vitvi08g01736	VQ motif-containing protein	NA	33	16
VIT_12s0035g01340	Vitvi12g02071	Unknown protein	NA	33	16
VIT_18s0122g00570	Vitvi18g02909	MBD9 (methyl-CPG-binding Domain 9)	NA	33	16
VIT_15s0048g00500	Vitvi15g00703	Pectinesterase family	NA	33	16
VIT_00s1881g00010	Vitvi00g01223	No hit	NA	33	16
VIT_08s0058g01110	Vitvi08g00840	Ovate family protein 4 OFP4	NA	33	16
VIT_05s0020g01680	Vitvi05g01854	No hit	NA	33	16
VIT_00s0313g00010	Vitvi07g01433	Centromere protein	NA	33	16
VIT_09s0096g00680	Vitvi09g00920	C2-HC type zinc finger protein C.e-MyT1	NA	33	16
VIT_18s0001g09110	Vitvi18g00661	Photosystem II PsbC protein	NA	33	16
VIT_15s0048g00480	Vitvi15g00701	Pectinesterase inhibitor	NA	33	16
VIT_08s0040g00130	Vitvi08g00886	Copper-binding family protein	NA	33	16
VIT_08s0007g07640	Vitvi08g01841	NAC domain-containing protein 87	NAC61	33	16
VIT_13s0067g03010	Vitvi13g00178	unknown	NA	33	16
VIT_10s0003g00140	Vitvi10g01594	Ethylene-responsive transcription factor 9	NA	33	16
VIT_13s0106g00720	Vitvi13g00879	Unknown protein	NA	33	16
VIT_15s0048g00970	Vitvi15g00748	Cytokinesis Sec1 protein (KEULE)	NA	33	16
VIT_07s0104g01340	Vitvi07g00250	Nodulin MtN3 family	SWEET11	33	16
VIT_14s0066g01090	Vitvi14g01750	Myb domain protein 24	MYB24	33	16
VIT_00s0616g00010	Vitvi02g01806	Glycerol-3-phosphate permease	NA	33	16
VIT_08s0056g00290	Vitvi08g00026	Plant adhesion molecule 1 (PAM1)	NA	33	16
VIT_09s0096g00430	Vitvi09g00894	C2-HC type zinc finger protein C.e-MyT1	NA	33	16
VIT_14s0068g00740	Vitvi14g02948	Avr9/Cf-9 rapidly elicited protein 146	NA	33	16
VIT_18s0089g00190	Vitvi18g03228	1,4-beta-mannan endohydrolase	NA	33	16
VIT_05s0051g00150	Vitvi05g00907	RRS1 (resistant to ralstonia solanacearum 1)	NA	33	16
VIT_09s0096g00720	Vitvi09g00924	C2-HC type zinc finger protein C.e-MyT1	NA	33	16
VIT_07s0005g01580	Vitvi07g02228	Invertase/pectin methylesterase inhibitor	NA	33	16
VIT_17s0000g06070	Vitvi17g01463	No hit	NA	33	16
VIT_18s0001g09000	NA	NA	NA	33	16
VIT_14s0060g00040	Vitvi14g02431	Retrotransposon	NA	33	16
VIT_19s0140g00050	Vitvi19g02226	No hit	NA	33	16
VIT_09s0002g00140	Vitvi09g00007	Lipase class 3	NA	33	16
VIT_14s0036g01270	Vitvi14g02754	No hit	NA	33	16
VIT_19s0090g01200	Vitvi19g00568	Unknown protein	NA	33	16
VIT_10s0003g00320	Vitvi10g00501	Unknown protein	NA	33	16
VIT_01s0011g03670	Vitvi01g00300	Bifunctional nuclease	NA	33	16
VIT_12s0028g02140	Vitvi12g02250	F-box/LRR-repeat MAX2	NA	33	16
VIT_19s0014g04930	Vitvi19g00391	Germacrene-D synthase	TPS28	33	16
VIT_12s0028g03560	Vitvi12g00298	Unknown protein	NA	33	16
VIT_16s0039g01550	Vitvi16g01512	Unknown protein	NA	33	16
VIT_18s0001g15390	Vitvi18g01221	Gaiacol peroxidase	NA	33	16
VIT_00s0378g00040	Vitvi07g02933	CC-NBS-LRR class	NA	33	16
VIT_16s0022g01980	Vitvi16g00851	Zf A20 and AN1 domain-containing stress-associated protein 1	NA	33	16
VIT_09s0002g08300	Vitvi09g00740	R protein MLA10	NA	33	16
VIT_07s0129g00060	Vitvi07g01583	Adenylylsulfate kinase	NA	33	16
VIT_08s0007g04760	Vitvi08g01599	Tankyrase 1	NA	33	16
VIT_09s0070g00960	Vitvi09g01829	No hit	NA	33	16
VIT_02s0012g03110	Vitvi02g00899	No hit	NA	33	16
VIT_15s0021g01710	Vitvi15g01433	No hit	NA	33	16
VIT_16s0050g00840	Vitvi16g01079	Unknown protein	NA	33	16
VIT_03s0091g00510	Vitvi03g01604	Unknown	NA	33	16
VIT_17s0000g03910	Vitvi17g01414	flavonoid 3-monooxygenase	NA	51	40
VIT_07s0129g00890	Vitvi07g01667	Protein kinase	NA	51	40
VIT_12s0059g00080	Vitvi12g02326	Ankyrin repeat	NA	51	40
VIT_07s0005g02450	Vitvi07g02074	Unknown protein	NA	51	40
VIT_12s0059g00050	Vitvi12g02324	Ankyrin repeat	NA	51	40
VIT_13s0067g01970	Vitvi13g00117	Laccase	NA	51	40
VIT_14s0006g00300	Vitvi14g00786	Nudix hydrolase 18	NA	51	40
VIT_17s0000g08080	Vitvi17g00787	Armadillo/beta-catenin repeat protein / U-box domain-containing protein	NA	51	40
VIT_19s0090g01160	Vitvi19g00564	Lipase GDSL	NA	51	40
VIT_16s0100g01210	Vitvi16g01000	6-phospho 3-hexuloisomerase	NA	51	40
VIT_16s0013g01030	Vitvi16g00360	Ethylene-responsive transcription factor ERF105	NA	51	40
VIT_15s0048g01570	Vitvi15g01517	CYP76C2	NA	51	40
VIT_01s0011g05190	Vitvi01g01982	Bet v I allergen	NA	51	40
VIT_03s0038g01150	Vitvi03g01356	Auxin-responsive	NA	51	40
VIT_00s0194g00160	Vitvi10g00227	Unknown protein	NA	51	40
VIT_00s0203g00070	Vitvi10g00329	Myb domain protein 102	MYB143	51	40
VIT_16s0013g01060	Vitvi16g00363	Ethylene-responsive transcription factor ERF105	NA	51	40
VIT_19s0085g00940	Vitvi19g01749	Myb domain protein 67	MYB67B	51	40
VIT_11s0037g00870	Vitvi11g00798	AP2-like ethylene-responsive transcription factor	NA	51	40
VIT_02s0033g01000	Vitvi02g01110	Anthraniloyal-CoA: methanol anthraniloyal transferase	NA	51	40
VIT_17s0000g04400	Vitvi17g00395	Wall-associated kinase 1 (WAK1)	NA	51	40
VIT_14s0006g01120	Vitvi14g00902	Lipase GDSL	NA	51	40
VIT_16s0050g00200	Vitvi16g01880; Vitvi16g01025	NA; HcrVf3 protein	NA	51	40
VIT_11s0016g01320	Vitvi11g00099	Myb domain protein 13	MYBPA2	51	40
VIT_00s0480g00080	Vitvi10g02337	Polyphenol oxidase II, chloroplast precursor	NA	51	40
VIT_00s0250g00050	Vitvi13g01245	ARF GTPase activator, ARF-GAP Domain 6	NA	51	40
VIT_04s0023g01850	Vitvi04g01300	Hydrolase, alpha/beta fold	NA	51	40
VIT_16s0050g00180	Vitvi16g01878	HcrVf1 protein	NA	51	40
VIT_00s0400g00030	Vitvi14g03105	HcrVf1 protein	NA	51	40
VIT_03s0038g04220	Vitvi03g01477	Dihydroflavonol-4-reductase	DFR3	51	40
VIT_07s0255g00030	Vitvi07g01297	Lipase GDSL	NA	51	40
VIT_13s0320g00050	Vitvi13g01854	Lipid transfer protein 3	NA	51	40
VIT_19s0014g02460	Vitvi19g00206	Plastocyanin domain-containing protein	NA	51	40
VIT_17s0000g04150	Vitvi17g00371	Leucoanthocyanidin reductase	LAR2	51	40
VIT_07s0151g00700	Vitvi07g00110	EDA4 (embryo sac development arrest 4)	NA	51	40
VIT_17s0000g00950	Vitvi17g00078	Hydroxycinnamoyl-CoA quinate hydroxycinnamoyltransferase	HCT1	51	40
VIT_16s0013g00590	Vitvi16g00309	Plastocyanin domain-containing protein	NA	51	40
VIT_08s0007g06440	Vitvi08g01734	unknown	NA	51	40
VIT_10s0003g03650	Vitvi10g01875	Beta-amyrin synthase	NA	51	40
VIT_12s0055g00250	Vitvi12g01692	UDP-glucose glucosyltransferase	NA	51	40
VIT_10s0003g03530	Vitvi10g01863	Lupeol synthase	NA	51	40
VIT_17s0000g01630	Vitvi17g00131	Calmodulin CML37	NA	51	40
VIT_02s0025g01730	Vitvi02g00162	3-oxoacyl-[acyl-carrier-protein] synthase	NA	51	40
VIT_10s0003g03660	Vitvi10g01876	Beta-amyrin synthase	NA	51	40
VIT_00s0294g00100	Vitvi16g02124	Brassinosteroid insensitive 1-associated receptor kinase 1	NA	51	40
VIT_10s0092g00220	Vitvi10g01121	Integral membrane family protein UPF0497	NA	51	40
VIT_08s0040g02840	Vitvi08g01112	ABC transporter G member 29	NA	51	40
VIT_14s0036g01310	Vitvi14g02758	Disease resistance protein RPS2	NA	51	40
VIT_18s0072g01250	Vitvi18g01711	Desulfoglucosinolate sulfotransferase 16	NA	51	40
VIT_10s0003g03520	Vitvi10g01862	Beta-amyrin synthase	NA	51	40
VIT_12s0059g02640	Vitvi12g00555	Uclacyanin I	NA	51	40
VIT_00s0404g00030	NA	NA	NA	51	40
VIT_05s0077g02000	Vitvi05g00039	Epoxide hydrolase	NA	51	40
VIT_00s0407g00050	Vitvi07g02577	no hit	NA	51	40
VIT_04s0023g01240	Vitvi04g01233	Anthocyanidin 3-O-glucosyltransferase	UGT-like30	51	40
VIT_01s0011g02060	Vitvi01g00162	CYP86B1	NA	51	40
VIT_01s0026g00570	Vitvi01g00816	Bet v I allergen	NA	51	40
VIT_14s0030g00430	Vitvi14g00321	Unknown protein	NA	51	40
VIT_19s0014g01540	Vitvi19g00128	ABC transporter G member 14	NA	51	40
VIT_13s0019g01990	Vitvi13g00327	Phospholipid/glycerol acyltransferase	NA	51	40
VIT_11s0016g05550	Vitvi11g01446	Plastocyanin domain-containing protein	NA	51	40
VIT_06s0004g06210	Vitvi06g00605	CYP86A1	NA	51	40
VIT_02s0033g01030	Vitvi02g01118	Anthraniloyal-CoA: methanol anthraniloyal transferase	NA	51	40
VIT_01s0011g02410	Vitvi01g01901	unknown	NA	51	40
VIT_16s0098g00030	Vitvi16g02028	Receptor kinase LRK10	NA	51	40
VIT_13s0067g02360	Vitvi13g00143	Peroxidase, class III	NA	51	40
VIT_17s0000g01090	Vitvi17g01339	Acyl-(acyl carrier protein) thioesterase	NA	51	40
VIT_15s0046g00510	Vitvi15g00961; Vitvi15g00962	Wax synthase	NA	51	40
VIT_04s0008g05440	Vitvi04g00479	Ethylene-responsive transcription factor SHINE 3	NA	51	40
VIT_04s0069g00330	Vitvi04g00708; Vitvi04g00709; Vitvi04g00710	NA; Glutamate receptor 2.8	NA	51	40
VIT_13s0067g03750	Vitvi13g00221	Stigma/style ABC transporter WBC19	NA	51	40
VIT_00s1557g00020	Vitvi00g01149	Lectin-receptor like protein kinase 3	NA	51	40
VIT_12s0057g00430	Vitvi12g00650	Auxin-responsive	NA	51	40
VIT_15s0021g01260	Vitvi15g00534	No hit	NA	51	40
VIT_17s0000g06290	Vitvi17g00609	Lipase GDSL	NA	51	40
VIT_03s0038g00340	Vitvi03g00026	Salt tolerance homolog2	NA	51	40
VIT_08s0007g02700	Vitvi08g01401	Secoisolariciresinol dehydrogenase	NA	51	40
VIT_06s0080g00120	Vitvi06g01456	Male sterility 2 (MS2) Acyl-CoA reductase	NA	51	40
VIT_12s0059g00110	Vitvi12g02329	Ankyrin repeat	NA	51	40
VIT_12s0059g00100	Vitvi12g02328	Ankyrin repeat	NA	51	40
VIT_07s0197g00180	Vitvi07g02526	No hit	NA	51	40
VIT_15s0046g00500	Vitvi15g00961	Wax synthase	NA	51	40
VIT_15s0021g01390	Vitvi15g00547	Uclacyanin 3	NA	51	40
VIT_18s0001g02540	Vitvi18g00260	ARR9 typeA	NA	51	40
VIT_14s0036g01100	Vitvi14g02746	F-box family protein	NA	51	40
VIT_02s0033g00920	Vitvi02g01624	No hit	NA	51	40
VIT_17s0000g03660	Vitvi17g00316	NAC domain containing protein 58	NAC06	51	40
VIT_18s0001g10830	Vitvi18g02692	Patatin	NA	51	40
VIT_00s0258g00090	Vitvi16g02137	Brassinosteroid insensitive 1-associated receptor kinase 1	NA	51	40
VIT_13s0047g00080	Vitvi13g01102	ZIFL1 (Zinc induced facilitator 1)	NA	51	40
VIT_05s0049g01560	Vitvi05g00803	Unknown protein	NA	51	40
VIT_14s0006g02630	Vitvi14g01145	Receptor-like kinase ARK1AS	NA	51	40
VIT_01s0011g03500	Vitvi01g00286	Homocysteine S-methyltransferase 1	NA	51	40
VIT_08s0007g02920	Vitvi08g01423	ATAN11 (ANTHOCYANIN11)	NA	51	40
VIT_18s0001g00210	Vitvi18g00121	Cytokinin riboside 5'-monophosphate phosphoribohydrolase LOG5	NA	51	40
VIT_19s0027g00040	Vitvi19g01452	CYP72A59	NA	51	40
VIT_06s0009g02010	Vitvi06g01100	Anthocyanin 3-O-galactosyltransferase	UGT-like35	51	40
VIT_14s0066g01480	Vitvi14g03025	Cis-zeatin O-beta-D-glucosyltransferase	NA	51	40
VIT_17s0000g02930	Vitvi17g01380	Glutathione S-transferase 25 GSTU7	NA	51	40
VIT_08s0007g02000	Vitvi08g01342	Glycerol-3-phosphate acyltransferase 8	NA	51	40
VIT_16s0148g00330	Vitvi16g02019	Receptor kinase LRK10	NA	51	40
VIT_00s0218g00190	Vitvi07g01414	UDP-rhamnose:rhamnosyltransferase	NA	51	40
VIT_00s0194g00180	Vitvi10g00229	Unknown protein	NA	51	40
VIT_00s1830g00010	Vitvi00g02226	Ser/Thr receptor-like kinase1	NA	51	40
VIT_05s0049g00220	Vitvi05g00694	2-oxoglutarate-dependent dioxygenase	NA	51	40
VIT_06s0009g03680	Vitvi06g01256	F-box family protein	NA	51	40
VIT_00s0505g00040	Vitvi09g02053	Unknown	NA	61	67
VIT_00s0332g00150	Vitvi01g02316	No hit	NA	61	67
VIT_00s0246g00240	Vitvi09g02107	Ribosomal protein S1 (Rps1 protein)	NA	61	67
VIT_00s0332g00140	Vitvi01g02315	NADH dehydrogenase (ubiquinone) Fe-S protein 2	NA	61	67
VIT_09s0002g00310	Vitvi09g00016	ATP synthase CF0 A subunit	NA	61	67
VIT_00s0275g00030	Vitvi07g02741	Ycf1	NA	61	67
VIT_00s0396g00050	Vitvi00g00615	Ribosomal protein S4, Mitochondrial	NA	61	67
VIT_18s0001g01710	Vitvi18g02916	DEAD box RNA helicase	NA	61	67
VIT_06s0009g02080	Vitvi06g01105	Chloroplast envelope membrane protein	NA	61	67
VIT_00s0246g00040	Vitvi09g02085	no hit	NA	61	67
ENSRNA049469952	#N/A	#N/A	#N/A	61	67
VIT_07s0031g01060	Vitvi07g02678	Unknown	NA	61	67
VIT_14s0006g02300	Vitvi14g01068	DNA-directed RNA polymerase subunit beta'	NA	61	67
VIT_06s0004g05580	Vitvi06g00546	RNA polymerase beta subunit [Vitis vinifera]	NA	61	67
VIT_09s0070g00650	Vitvi09g01816	RNA polymerase beta''	NA	61	67
VIT_00s0733g00010	Vitvi00g00903	F-type H+-transporting ATPase alpha chain	NA	61	67
VIT_09s0002g08340	Vitvi09g00744	Photosystem I P700 apoprotein A2	NA	61	67
VIT_13s0067g01850	Vitvi13g00108	RNA polymerase beta''	NA	61	67
ENSRNA049467717	NA	NA	NA	61	67
VIT_19s0027g00800	Vitvi19g01556	Ycf2	NA	61	67
VIT_09s0002g05530	Vitvi09g00473	ABC transporter g family pleiotropic drug resistance 12 PDR12	NA	42	92
VIT_10s0042g00870	Vitvi10g01596	Stilbene synthase [Vitis vinifera]	STS2	42	92
VIT_16s0100g00880	Vitvi16g01462	Stilbene synthase [Vitis pseudoreticulata]	STS19	42	92
VIT_16s0100g00900	Vitvi16g01463	Stilbene synthase [Vitis pseudoreticulata]	STS20	42	92
VIT_16s0100g00810	Vitvi16g01458	Stilbene synthase [Vitis vinifera]	STS13	42	92
VIT_16s0100g00990	Vitvi16g01468	Stilbene synthase 2	STS27	42	92
VIT_16s0100g00780	Vitvi16g01457	Stilbene synthase	STS10	42	92
VIT_16s0100g01070	Vitvi16g01474	Resveratrol synthase [Vitis vinifera]	STS35	42	92
VIT_10s0042g00920	Vitvi10g01391	Stilbene synthase	STS5	42	92
VIT_16s0100g01000	Vitvi16g01469	Stilbene synthase 4	STS28	42	92
VIT_16s0100g00920	Vitvi16g01465	Stilbene synthase - grape	STS22	42	92
VIT_16s0100g01010	Vitvi16g01470	Stilbene synthase	STS29	42	92
VIT_16s0100g00840	Vitvi16g01459	Stilbene synthase 4	STS16	42	92
VIT_16s0100g01160	Vitvi16g01481	Stilbene synthase [Vitis vinifera]	STS45	42	92
VIT_16s0100g00910	Vitvi16g01464	Stilbene synthase - grape	STS21	42	92
VIT_16s0100g01140	Vitvi16g01479	Stilbene synthase 2	STS42	42	92
VIT_16s0100g01170	Vitvi16g01482	Stilbene synthase 1 [Vitis vinifera]	STS46	42	92
VIT_16s0100g01130	Vitvi16g01478; Vitvi16g01455	Stilbene synthase [Vitis vinifera]; VviSTS40	STS41; STS40	42	92
VIT_16s0100g00830	Vitvi16g00991	Stilbene synthase	STS15	42	92
VIT_16s0100g00850	Vitvi16g01460	Stilbene synthase	STS17	42	92
VIT_16s0100g01020	Vitvi16g01471	Stilbene synthase [Vitis pseudoreticulata]	STS30	42	92
VIT_16s0100g00770	Vitvi16g01486	Stilbene synthase	STS9	42	92
VIT_16s0100g00860	Vitvi16g01461	Chalcone synthase	STS18	42	92
VIT_16s0100g01030	Vitvi16g01472	Stilbene synthase [Vitis quinquangularis]	STS31	42	92
VIT_16s0100g01120	Vitvi16g01477	Stilbene synthase	STS39	42	92
VIT_16s0100g01200	Vitvi16g01484	Stilbene synthase	STS48	42	92
VIT_16s0100g00950	Vitvi16g00993	Stilbene synthase 3	STS25	42	92
VIT_16s0100g00800	Vitvi16g00988	Stilbene synthase 4	STS12	42	92
VIT_16s0100g00940	Vitvi16g01467	Stilbene synthase 3 [Vitis sp. cv. 'Norton']	STS24	42	92
VIT_16s0100g01110	Vitvi16g00997; Vitvi16g01476	Resveratrol synthase (RS1); No hit	STS37; STS38	42	92
VIT_16s0100g01150	Vitvi16g01480	Stilbene synthase [Vitis vinifera]	STS43	42	92
VIT_10s0042g00930	Vitvi10g01599	Stilbene synthase [Vitis pseudoreticulata]	STS6	42	92
VIT_16s0100g01100	Vitvi16g01475	Stilbene synthase	STS36	42	92
VIT_16s0100g00750	Vitvi16g01485	Stilbene synthase	STS7	42	92
VIT_16s0100g01040	Vitvi16g00995	Stilbene synthase - grape	STS32	42	92
VIT_16s0100g01190	Vitvi16g01483	Stilbene synthase [Vitis vinifera]	STS47	42	92
VIT_16s0148g00290	Vitvi16g02015	Ser/Thr receptor-like kinase1	NA	42	92
VIT_05s0077g01690	Vitvi05g00065	Pathogenesis protein 10 [Vitis vinifera]	NA	42	92
VIT_05s0077g01550	Vitvi05g01759	Pathogenesis protein 10.3 [Vitis quinquangularis]	NA	42	92
VIT_06s0004g01020	Vitvi06g01601	Dirigent protein	NA	42	92
VIT_05s0077g01540	Vitvi05g00072	Bet v I allergen	NA	42	92
VIT_06s0004g01030	Vitvi06g01604	Dirigent protein	NA	42	92
VIT_12s0035g01000	Vitvi12g02039	Serine protease inhibitor, serine-type	NA	42	92
VIT_10s0003g00480	Vitvi10g01779	Isoflavone methyltransferase/ Orcinol O-methyltransferase 1 oomt1	OMT1	42	92
VIT_16s0039g01870	Vitvi16g00118	Protein kinase	NA	42	92
VIT_12s0059g01720	Vitvi12g02388	unknown	NA	42	92
VIT_13s0019g03520	Vitvi13g02043	No hit	NA	42	92
VIT_14s0006g00140	Vitvi14g00768	No hit	NA	42	92
VIT_11s0016g02070	Vitvi11g00165	Basic helix-loop-helix (bHLH) family	bHLH045	42	92
VIT_01s0146g00480	Vitvi01g02293	TIFY 9 (Jasmonate ZIM domain-containing protein 10)	NA	42	92
VIT_11s0016g03420	Vitvi11g00293	Ring-H2 finger protein ATL4J	NA	42	92
VIT_18s0001g00740	Vitvi18g00156	Ornithine decarboxylase	NA	42	92
VIT_18s0001g04280	Vitvi18g02446	(-)-germacrene D synthase	TPS07	42	92
VIT_07s0005g02560	Vitvi07g00522	Chitinase Class I	NA	42	92
VIT_16s0039g01110	Vitvi16g01502	Phenylalanin ammonia-lyase [Vitis vinifera]	PAL7	42	92
VIT_16s0039g01300	Vitvi16g01507	Phenylalanine ammonia-lyase [Vitis vinifera]	PAL13	42	92
VIT_16s0039g01100	Vitvi16g00054	Phenylalanin ammonia-lyase [Vitis vinifera]	PAL6	42	92
VIT_16s0039g01360	Vitvi16g00066	Phenylalanin ammonia-lyase [Vitis vinifera]	PAL14	42	92
VIT_16s0039g01240	Vitvi16g00060	Phenylalanin ammonia-lyase [Vitis vinifera]	PAL11	42	92
VIT_16s0039g01130	Vitvi16g00055	Phenylalanin ammonia-lyase [Vitis vinifera]	PAL9	42	92
VIT_00s2849g00010	Vitvi00g01431	Phenylalanine ammonia-lyase	NA	42	92
VIT_11s0065g00350	Vitvi11g00924	Trans-cinnamate 4-monooxygenase	C4H2	42	92
VIT_05s0077g01560	Vitvi05g01758	Pathogenesis protein 10.3 [Vitis quinquangularis]	NA	42	92
VIT_05s0077g01530	Vitvi05g01760	Pathogenesis protein 10 [Vitis vinifera]	NA	42	92
VIT_18s0001g01960	Vitvi18g00233	RKF3 (receptor-like kinase IN in flowers 3)	NA	42	92
VIT_00s0193g00030	Vitvi07g03014	Pentatricopeptide (PPR) repeat-containing protein	NA	42	92
VIT_12s0028g02010	Vitvi12g00168	PMR5 (powdery mildew resistant 5)	NA	42	92
VIT_07s0129g01010	Vitvi07g02650	Unknown	NA	42	92
VIT_14s0068g01920	Vitvi14g01532	Peroxidase	NA	42	92
VIT_18s0122g01470	Vitvi18g02494	CYP87A2	NA	42	92
VIT_10s0003g04080	Vitvi10g00852	no hit	NA	42	92
VIT_11s0016g03190	Vitvi11g01393	unknown	NA	42	92
VIT_09s0002g02970	Vitvi09g01554	Unknown	NA	42	92
VIT_11s0016g05540	Vitvi11g00486	Dicyanin	NA	42	92
VIT_05s0102g00360	Vitvi05g01493	On-specific serine/threonine protein kinase	NA	40	95
VIT_02s0025g02800	Vitvi02g00251	No hit	NA	40	95
VIT_08s0032g00460	Vitvi08g00188	No hit	NA	40	95
VIT_00s0301g00100	Vitvi10g00400	BFN1 (bifunctional nuclease I)	NA	40	95
VIT_14s0171g00100	Vitvi14g01568	Blue (type 1) copper domain	NA	40	95
VIT_03s0063g01920	Vitvi03g00383	Pentatricopeptide (PPR) repeat	NA	40	95
VIT_18s0072g00950	Vitvi18g01671	Permease nonimprinted in Prader-Willi/Angelman	NA	40	95
VIT_06s0004g02510	Vitvi06g00244	Unknown protein	NA	40	95
VIT_02s0012g00880	Vitvi02g00658	AT-hook DNA-binding protein	NA	40	95
VIT_01s0010g02680	Vitvi01g01558	DNA-binding storekeeper protein	NA	40	95
VIT_14s0060g02000	Vitvi14g02502	ATPP2-B14	NA	40	95
VIT_07s0005g00780	Vitvi07g02207	No hit	NA	40	95
VIT_04s0044g01970	Vitvi04g01754	Subtilisin protease precursor	NA	40	95
VIT_08s0007g01940	Vitvi08g01338	UDP-sulfoquinovose:DAG sulfoquinovosyltransferase	NA	40	95
VIT_03s0063g01760	Vitvi03g01521	no hit	NA	40	95
VIT_16s0050g00480	Vitvi16g01046	CYP715A1	NA	40	95
VIT_13s0158g00430	Vitvi13g01601	Disease resistance protein	NA	40	95
VIT_15s0048g00840	Vitvi15g00736	Lateral organ boundaries domain protein 19 (LBD19)	NA	40	95
VIT_01s0127g00050	Vitvi01g00680	SOUL heme-binding	NA	40	95
VIT_00s0762g00030	Vitvi00g02041	S-locus lectin protein kinase	NA	40	95
VIT_14s0060g02020	Vitvi14g00158	ATPP2-B15 (Phloem protein 2-B15)	NA	40	95
VIT_12s0028g02960	Vitvi12g02293	No hit	NA	40	95
VIT_17s0000g03850	Vitvi17g00333	Aluminum-activated malate transporter 9	NA	40	95
VIT_03s0063g00170	Vitvi03g00520	Basic helix-loop-helix (bHLH) family	bHLH014	40	95
VIT_18s0001g09480	Vitvi18g00694	PUMILIO 8 (APUM8)	NA	40	95
VIT_17s0000g09190	Vitvi17g00906	Octicosapeptide/Phox/Bem1p (PB1) domain-containing protein	NA	40	95
VIT_01s0127g00670	Vitvi01g00728	Proline extensin-like receptor kinase 1 (PERK1)	NA	40	95
VIT_01s0026g00740	Vitvi01g00833	Nucleobase-ascorbate transporter 6 (NAT6)	NA	40	95
VIT_11s0016g03050	Vitvi11g00259	MATE efflux family protein	NA	40	95
VIT_08s0040g01200	Vitvi08g00973	Short-chain type alcohol dehydrogenase	NA	40	95
VIT_18s0001g01060	Vitvi18g00181	Zinc finger (C3HC4-type ring finger)	NA	40	95
VIT_10s0071g00320	Vitvi10g02055	GRAM domain-containing protein / ABA-responsive	NA	40	95
VIT_13s0067g02300	Vitvi13g01902	Hypoxia-responsive	NA	40	95
VIT_07s0031g02860	Vitvi07g01965	Elongation factor EF-2	NA	40	95
VIT_07s0205g00010	Vitvi07g01543	Unknown	NA	40	95
VIT_03s0038g02140	Vitvi03g00122	Auxin transporter protein 2	NA	40	95
VIT_00s0347g00080	Vitvi10g02321	Curculin (mannose-binding) lectin	NA	40	95
VIT_16s0013g00480	Vitvi16g01646	Unknown protein	NA	40	95
VIT_01s0011g03540	Vitvi01g00291	Lateral organ boundaries protein 41	NA	40	95
VIT_07s0129g00930	Vitvi07g02645	Unknown protein	NA	40	95
VIT_05s0020g02920	Vitvi05g00448	Unknown protein	NA	40	95
VIT_10s0071g01060	Vitvi10g01568	Pyruvate kinase	NA	40	95
VIT_12s0028g00980	Vitvi12g02204	Myb family	NA	47	97
VIT_18s0001g12710	Vitvi18g02756	No hit	NA	47	97
VIT_08s0032g00950	Vitvi08g00243	Unknown protein	NA	47	97
VIT_08s0056g01610	Vitvi08g00138	No hit	NA	47	97
VIT_02s0025g02960	Vitvi02g00270	Naringenin,2-oxoglutarate 3-dioxygenase	F3H9	47	97
VIT_04s0008g06570	Vitvi04g00594	Chorismate mutase, cytosolic (CM2)	CM2	47	97
VIT_08s0007g01810	Vitvi08g01325	ANTR2 (anion transporter 2	NA	47	97
VIT_00s0229g00210	Vitvi02g00576	MSH4 (MUTS-like protein 4)	NA	47	97
VIT_10s0003g01120	Vitvi10g01791	No hit	NA	47	97
VIT_09s0002g09140	Vitvi09g00837	Ethylene-responsive transcription factor ERF003	NA	47	97
VIT_09s0054g00130	Vitvi09g01938	Kinesin family member 22	NA	47	97
VIT_09s0002g08110	Vitvi09g01708	Unknown	NA	47	97
VIT_05s0094g00200	Vitvi05g01573	Chitinase class IV	NA	47	97
VIT_14s0006g00100	Vitvi14g00763	Potassium channel SKOR	NA	47	97
VIT_16s0022g02150	Vitvi16g00874	Lectin	NA	47	97
VIT_18s0072g00540	Vitvi18g02981	Unknown	NA	47	97
VIT_18s0001g04780	Vitvi18g02449	(-)-germacrene D synthase	TPS10	47	97
VIT_13s0067g00330	Vitvi13g00019	AUX1 auxin influx carrier protein	NA	47	97
VIT_13s0019g03630	Vitvi13g00538	Unknown	NA	47	97
VIT_01s0011g02260	Vitvi01g00181	Metal-nicotianamine transporter YSL7	NA	47	97
VIT_15s0048g00880	Vitvi15g01500	No hit	NA	47	97
VIT_08s0058g00470	Vitvi08g00768	Abscisic acid receptor PYL4 RCAR10	NA	47	97
VIT_08s0007g00340	Vitvi08g01197	Kinesin family member 22	NA	47	97
VIT_14s0068g01840	Vitvi14g01527	Unknown protein	NA	47	97
VIT_12s0034g01930	Vitvi12g01878	Globulin-like protein	NA	47	97
VIT_18s0001g12680	Vitvi18g02754	Unknown protein	NA	47	97
ENSRNA049996717	#N/A	#N/A	#N/A	47	97
VIT_13s0019g04290	Vitvi13g02057	No hit	NA	47	97
VIT_01s0011g06180	Vitvi01g02003	Blight-associated protein p12 precursor	NA	47	97
VIT_01s0137g00330	Vitvi01g00603	Cysteine proteinase	NA	47	97
VIT_17s0000g08640	Vitvi17g00842	Unknown protein	NA	47	97
VIT_16s0013g00410	Vitvi16g01640	No hit	NA	47	97
VIT_03s0063g00450	Vitvi03g01571	Alpha-amylase	NA	47	97
VIT_16s0098g00890	Vitvi16g01339	Harpin-induced protein	NA	47	97
VIT_16s0100g00510	Vitvi16g01861	F-box family protein	NA	47	97
VIT_03s0063g00410	Vitvi03g00504	Alpha-amylase	NA	47	97
VIT_02s0025g00430	Vitvi02g00040	Cellulase	NA	47	97
VIT_09s0054g01680	NA	NA	NA	47	97
VIT_16s0013g00390	Vitvi16g01638	No hit	NA	47	97
VIT_01s0011g03330	Vitvi01g00271	Unknown protein	NA	47	97
VIT_14s0068g01850	Vitvi14g02967	No hit	NA	47	97
VIT_15s0046g01430	Vitvi15g01026	Aldose 1-epimerase	NA	47	97
VIT_04s0069g00550	Vitvi04g00715	Glutamate receptor protein	NA	47	97
VIT_14s0068g01210	Vitvi14g01474	Sex determination protein tasselseed-2	NA	47	97
VIT_08s0058g01020	Vitvi08g00825; Vitvi08g00826	Saposin B domain-containing protein; NA	NA	47	97
VIT_01s0011g05490	Vitvi01g00467	F-box domain containing protein	NA	46	101
VIT_04s0008g00960	Vitvi04g00081	Calcineurin B protein 10	NA	46	101
VIT_00s0226g00060	Vitvi05g01553	Unknown protein	NA	46	101
VIT_13s0064g00830	NA	NA	NA	46	101
VIT_12s0028g02180	Vitvi12g00185	Phosphoenolpyruvate carboxylase.	NA	46	101
VIT_05s0020g05050	Vitvi05g00672	Cellulose synthase CSLE1	NA	46	101
VIT_14s0066g00550	Vitvi14g01696	ABC transporter B member 5	NA	46	101
VIT_08s0007g05570	Vitvi08g01669; Vitvi08g02317	Embryo-abundant protein; NA	NA	46	101
VIT_17s0000g06560	Vitvi17g01476	Retrovirus Pol polyprotein from transposon TNT 1-94	NA	46	101
VIT_16s0013g01340	Vitvi16g00414	Aminopeptidase N	NA	46	101
VIT_14s0030g02020	Vitvi14g02663	Aldo/keto reductase	NA	46	101
VIT_13s0019g04440	Vitvi13g00620	Zinc finger (C3HC4-type ring finger)	NA	46	101
VIT_16s0050g00990	Vitvi16g01091	ferric reduction oxidase 4	NA	46	101
VIT_16s0039g02740	Vitvi16g01560	NADH glutamate dehydrogenase [Vitis vinifera]	NA	46	101
VIT_05s0049g00440	Vitvi05g00709	Unknown protein	NA	46	101
VIT_13s0106g00020	Vitvi13g00805	RPM1 (resistance to p. syringae pv maculicola 1)	NA	46	101
VIT_06s0061g00600	Vitvi06g01927	Nodulin family protein	NA	46	101
VIT_04s0023g02020	Vitvi04g02109	replication factor C subunit 3/5	NA	46	101
VIT_08s0058g00950	Vitvi08g00819	Curculin-like (mannose-binding) lectin family	NA	46	101
VIT_04s0023g01610	Vitvi04g01275	DDM1 (decreased DNA methylation 1)	NA	46	101
VIT_16s0022g01650	Vitvi16g00811	Receptor serine/threonine kinase PR5K	NA	46	101
VIT_11s0016g04690	Vitvi11g00414	No hit	NA	46	101
VIT_15s0048g00740	Vitvi15g00727	unknown	NA	46	101
VIT_02s0025g03820	Vitvi02g00350	Potassium transporter 2	NA	46	101
VIT_10s0003g02480	Vitvi10g01833	NA	NA	46	101
VIT_02s0025g04540	Vitvi02g00415	Beta-lactamase, class A	NA	46	101
VIT_09s0070g00720	NA	NA	NA	46	101
VIT_01s0137g00510	Vitvi01g00617	CYP71B10	NA	46	101
ENSRNA049466084	NA	NA	NA	50	102
ENSRNA049465739	NA	NA	NA	50	102
ENSRNA049469943	NA	NA	NA	50	102
ENSRNA049469358	NA	NA	NA	50	102
ENSRNA049469936	NA	NA	NA	50	102
ENSRNA049469319	NA	NA	NA	50	102
ENSRNA049466124	NA	NA	NA	50	102
VIT_00s0227g00030	Vitvi07g02494	Gag-pol polyprotein	NA	50	102
ENSRNA049467980	NA	NA	NA	50	102
