# Supplementary material for: Dissecting the effect of soil on plant phenology and berry transcriptional plasticity in two Italian grapevine varieties (Vitis vinifera L.)
Source: Hortic Res. 2023 Mar 28;10(5):uhad056. doi: 10.1093/hr/uhad056 (PMC10199706; doi:10.1093/hr/uhad056)
Supplement: Web_Material_uhad056 [file web_material_uhad056.zip › Table S15 - DAPseq peaks for MYB131415 in 740 soil specvifixc genes .xlsx]

## Sheet: DAPseq MYB13 on 740 genes
Table S15 MYB13/14/15 DAPseq peaks for soils-specific genes.
V1 annotation	CostV3 annotation	Cluster	Distance to TSS	Peak score	general descriptor	Binding motif	Fold value
VIT_18s0072g00260	Vitvi18g01617	2	5270	111	Ethylene-responsive transcription factor related to APETALA2 6	AGGTAGGTAA_272/32	8.8
VIT_15s0046g00230	Vitvi15g01216	14	1346	104	Lateral organ boundaries protein 1	TGGTTGGTGG_350/43	4.5
VIT_11s0016g01320	Vitvi11g00099	40	-8263	110	Myb domain protein 13	GGTAGTTGG_116/4	17.4
VIT_01s0011g02260	Vitvi01g00181	97	524	102	Metal-nicotianamine transporter YSL7	TNTGGTTGGTGAG_330/42	9.3
VIT_01s0011g06560	Vitvi01g00563	15	25058	102	Potassium transporter (KUP1)	TNTGGTTGGTAGG_352/39	6.9
VIT_02s0025g01730	Vitvi02g00162	40	4798	116	3-oxoacyl-[acyl-carrier-protein] synthase	TTGGTAGGTGAG_305/34	10
VIT_02s0025g02080	Vitvi02g00181	14	-2122	104	Nodulin MtN3 family protein	AGGTTGGTGA_335/39	80.7
VIT_02s0025g04290	NA	15	-2268	105	Thaumatin	GGGTTGTTA_127/12	38.5
VIT_02s0012g00880	Vitvi02g00658	95	5370	104	AT-hook DNA-binding protein	GGTAGGTGA_265/22	4.4
VIT_02s0033g00290	Vitvi02g01003	14	3382	104	Pinoresinol-lariciresinol reductase	GGGGTAGGTGAG_330/33	63.8
VIT_02s0033g00920	Vitvi02g01624	40	34696	110	No hit	TGGTTGTTA_128/16	23.7
VIT_03s0038g01150	Vitvi03g01356	40	921	120	Auxin-responsive	AGAGTTGGTGA_260/37	20.9
VIT_03s0038g02140	Vitvi03g00122	95	3188	106	Auxin transporter protein 2	GTGGTTGGT_248/32	9.4
VIT_03s0091g00420	Vitvi03g00598	14	-4107	105	No hit	AGGTTGTTGG_288/39	10.5
VIT_04s0008g00960	Vitvi04g00081	101	626	108	Calcineurin B protein 10	--------	13.6
VIT_04s0008g04230	Vitvi04g00365	16	-122	103	ABC transporter G member 22	TGGTTGTTGA_264/33	3.9
VIT_04s0008g05770	Vitvi04g00512	16	-1955	101	CBL-interacting protein kinase 25 (CIPK25)	GGGGTTGTTGA_280/31	3.3
VIT_04s0023g01240	Vitvi04g01233	40	-3435	102	Anthocyanidin 3-O-glucosyltransferase	ATGGTTGGT_225/31	4
VIT_04s0210g00050	Vitvi04g01550	14	2053	101	Strictosidine synthase	--------	6
VIT_05s0077g01540	Vitvi05g00072	92	1134	109	Bet v I allergen	TGGTTGGTAA_295/37	20.4
VIT_05s0020g01680	Vitvi05g01854	16	2425	104	No hit	TGGTTGTTGG_301/43	10.3
VIT_05s0102g00360	Vitvi05g01493	95	-38702	102	-	TCGGTTGGTAG_333/25	3.8
VIT_06s0004g04830	Vitvi06g00476	2	8309	106	Subtilisin protease C1	GGTGGTTGGT_274/46	16.3
VIT_06s0004g06290	Vitvi06g00613	15	3376	104	Binding	--------	8.8
VIT_07s0104g01800	Vitvi07g02188	14	36	129	Glutathione S-transferase 13 GSTF13	--------	32.3
VIT_07s0104g01810	Vitvi07g02189	14	-163	103	Glutathione S-transferase 13 GSTF13	GGGTAGTTG_130/5	3.8
VIT_07s0005g00780	Vitvi07g02207	95	7259	115	No hit	TGGGTTGGTG_343/37	20.3
VIT_07s0005g01450	Vitvi07g00413	2	1045	103	BZIP DNA-binding protein BZIP53	ATGGTAGGTAA_283/35	3.9
VIT_07s0005g02450	Vitvi07g02074	40	-1661	109	Unknown protein	--------	12.8
VIT_07s0031g02860	Vitvi07g01965	95	-15369	107	Elongation factor EF-2	GGGTTGTTA_127/12	11.8
VIT_08s0056g01610	Vitvi08g00138	97	-22760	102	-	AGGGTAGGTGG_369/35	4.5
VIT_08s0058g00470	Vitvi08g00768	97	3318	115	Abscisic acid receptor PYL4 RCAR10	--------	40.8
VIT_08s0007g01810	Vitvi08g01325	97	-4217	102	ANTR2 (anion transporter 2	GAGTTGGTG_238/34	3.7
VIT_08s0007g02700	Vitvi08g01401	40	-1914	104	-	--------	7
VIT_09s0002g06210	Vitvi09g01650	14	-12886	104	RPS5 (resistant to p. syringae 5)	--------	5.6
VIT_09s0002g08300	Vitvi09g00740	16	60649	102	R protein MLA10	GGGTTGTTGG_289/41	9.5
VIT_09s0096g00720	Vitvi09g00924	16	-30452	102	C2-HC type zinc finger protein C.e-MyT1	--------	6.6
VIT_09s0054g00570	Vitvi09g01979	2	-12739	102	No hit	TGGTNGNTG_66/3	11.9
VIT_09s0054g01680	NA	97	4520	205	No hit	AGGTTGGTG_325/37	82.7
VIT_10s0003g03530	Vitvi10g01863	40	-1892	102	Lupeol synthase	AGTTGGTGA_189/30	13.6
VIT_10s0042g00700	Vitvi10g01406	15	-681	104	Leucine-rich repeat receptor-like protein kinase 1	AAGTAGGTGG_241/29	56.6
VIT_10s0042g00930	Vitvi10g01599	92	-740	112	Stilbene synthase [Vitis pseudoreticulata]	TGGTTGGTGA_321/42	18
VIT_10s0071g01060	Vitvi10g01568	95	-7239	103	Pyruvate kinase	--------	5.1
VIT_11s0016g02200	Vitvi11g00178	14	-1460	112	Beta-galactosidase	TGGTTGTTGA_264/33	56.1
VIT_11s0065g00350	Vitvi11g00924	92	-149	130	Trans-cinnamate 4-monooxygenase	GGGTAGG_65/6	57.9
VIT_11s0052g01730	Vitvi11g01303	15	-1966	104	1-deoxy-D-xylulose-5-phosphate synthase	ATGGTTGTTGG_308/44	7.8
VIT_12s0059g01720	Vitvi12g02388	92	-492	125	unknown	--------	85.3
VIT_12s0134g00300	Vitvi12g00598	14	-196	103	S-locus lectin protein kinase family	AGGGTAGGTAGG_310/31	7.6
VIT_13s0067g00330	Vitvi13g00019	97	-2159	138	AUX1 auxin influx carrier protein	--------	42.9
VIT_13s0067g02360	Vitvi13g00143	40	-488	104	Peroxidase, class III	GTGGTAGGTGA_322/35	14.3
VIT_13s0067g03750	Vitvi13g00221	40	3953	120	Stigma/style ABC transporter WBC19	AGTAGGTGGG_244/25	81.9
VIT_13s0019g01990	Vitvi13g00327	40	-5141	102	Phospholipid/glycerol acyltransferase	AANTAGGTGGG_90/11	4
VIT_13s0019g03520	Vitvi13g02043	92	6801	102	No hit	TGGGTTGGTGG_383/41	4.7
VIT_13s0019g04440	Vitvi13g00620	101	-1176	115	Zinc finger (C3HC4-type ring finger)	AAGTAGGTG_196/26	102.4
VIT_13s0019g05010	Vitvi13g00680	15	27	104	Nodulin-like protein	GGTNGNTGG_125/4	3.9
VIT_13s0019g05190	Vitvi13g02070	14	1679	102	RAB GTPase RAB_ALPHA	GAAGTTGGTAG_180/23	8.3
VIT_13s0106g00020	Vitvi13g00805	101	-5706	106	RPM1 (resistance to p. syringae pv maculicola 1)	AGGTAGGT_209/24	20.9
VIT_13s0073g00600	Vitvi13g01056	15	11173	110	Receptor-like kinase 17	AAGTAGGTG_196/26	7.2
VIT_13s0047g00200	Vitvi13g01114	15	2180	113	Subtilisin	GGTAGTTGG_116/4	12.3
VIT_13s0156g00470	NA	15	5932	121	No hit	ATGGTAGGT_241/27	32.4
VIT_14s0006g00100	Vitvi14g00763	97	10394	109	Potassium channel SKOR	GGGGTTGGTGG_381/41	20.1
VIT_14s0006g02590	Vitvi14g01136	2	5043	106	Glutamine amidotransferase	AGGTTGGTGGT_367/52	8.8
VIT_14s0068g01210	Vitvi14g01474	97	-1999	107	Sex determination protein tasselseed-2	--------	7.9
VIT_15s0024g01230	Vitvi15g00120	14	-27279	112	No hit	GAGTTGGT_120/18	9.4
VIT_15s0045g00090	Vitvi15g00269	2	-4341	110	ABC transporter C member 9	AAGTTGGTGG_281/34	18.5
VIT_15s0021g01260	Vitvi15g00534	40	7160	116	-	ATGGTAGGT_241/27	29.6
VIT_15s0021g01390	Vitvi15g00547	40	-417	102	Uclacyanin 3	ATGGTTGGT_225/31	17.8
VIT_15s0048g01570	Vitvi15g01517	40	-6090	124	CYP76C2	TTGGTAGGTG_302/34	137.6
VIT_15s0046g00510	Vitvi15g00961; Vitvi15g00962	40	-1887	103	Wax synthase	GGGGTTGTTGA_280/31	11.1
VIT_16s0039g01300	Vitvi16g01507	92	2279	104	Phenylalanine ammonia-lyase [Vitis vinifera]	AGGGTTGGTGGG_394/43	9999.9
VIT_16s0039g01360	Vitvi16g00066	92	-256	133	Phenylalanin ammonia-lyase [Vitis vinifera]	AGGGTTGGTGGG_394/43	219.5
VIT_16s0013g01030	Vitvi16g00360	40	-8282	104	Ethylene-responsive transcription factor ERF105	--------	21.2
VIT_16s0100g00850	Vitvi16g01460	92	-242	105	Stilbene synthase	AGGTAGGTG_312/35	75.7
VIT_16s0100g01210	Vitvi16g01000	40	-765	102	6-phospho 3-hexuloisomerase	AGTAGGTA_97/13	9999.9
VIT_16s0050g00840	Vitvi16g01079	16	3109	101	Unknown protein	AGTAGGTA_97/13	2.2
VIT_17s0000g04090	Vitvi17g00362	14	-479	115	Cell division cycle associated 7	AGGGTAGGTAGG_310/31	41.3
VIT_17s0000g04150	Vitvi17g00371	40	1164	112	Leucoanthocyanidin reductase	TGGTTGTTGG_301/43	20.6
VIT_18s0122g01470	Vitvi18g02494	92	412	101	CYP87A2	GAAGTTGGTGG_299/35	6.4
VIT_18s0001g07610	Vitvi18g00525	2	5042	104	EMB1674 (embryo defective 1674) kinase interacting family protein	AGTTGGTGG_261/31	3.8
VIT_18s0072g00950	Vitvi18g01671	95	-13519	112	Permease nonimprinted in Prader-Willi/Angelman	--------	12.3
VIT_18s0072g01250	Vitvi18g01711	40	3285	111	Desulfoglucosinolate sulfotransferase 16	GGGTAGTTG_130/5	5.6
VIT_19s0090g00510	Vitvi19g00505	14	3281	106	Unknown protein	GNTTGGTGG_128/3	9
VIT_19s0140g00120	Vitvi19g02230	15	-6631	105	Gibberellin 2-beta-dioxygenase 1	AAGTAGGTGG_241/29	8.1
VIT_19s0027g00800	Vitvi19g01556	67	-17488	105	Ycf2	AGTTGGTGG_261/31	13.7
VIT_00s0153g00050	Vitvi15g01736	14	26557	108	Glutathione S-transferase 8 GSTU8	GGTAGTTGG_116/4	11.8
VIT_00s0218g00190	Vitvi07g01414	40	-1711	104	UDP-rhamnose:rhamnosyltransferase	GGGTAGTTGG_171/6	33
VIT_00s0507g00010	Vitvi07g02801	14	13620	102	Membrane bound O-acyl transferase (MBOAT)	GGGTAGGTAA_276/28	11.1
VIT_11s0037g00870	Vitvi11g00798	40	2048	102	AP2-like ethylene-responsive transcription factor	TGGGGTTGGTGA_351/39	5
VIT_08s0007g02810	Vitvi08g01412	15	-844	105	Regulator of the ATPase vacuolar RAV2	AAGTTGGTA_116/19	6.1
VIT_03s0063g00170	Vitvi03g00520	95	-2346	102	Basic helix-loop-helix (bHLH) family	AGGTTGTTGA_253/30	3.2
VIT_14s0128g00110	Vitvi14g00277	15	-10922	102	Basic helix-loop-helix (bHLH) family	--------	2.9
VIT_12s0057g01350	Vitvi12g00757	2	-2083	102	Constans-like 9	GGTGGGTNG_153/14	5.9
VIT_03s0038g00340	Vitvi03g00026	40	1764	103	Salt tolerance homolog2	TTGGTAGGTAG_296/35	4.2
VIT_04s0008g05440	Vitvi04g00479	40	4336	102	Ethylene-responsive transcription factor SHINE 3	--------	3.1
VIT_09s0002g09140	Vitvi09g00837	97	485	102	Ethylene-responsive transcription factor ERF003	AGGTTGTTGG_288/39	2.1
VIT_10s0003g00140	Vitvi10g01594	16	-1893	102	Ethylene-responsive transcription factor 9	AGGGTTGGTGG_394/43	3
VIT_06s0004g04950	Vitvi06g01569	2	-3109	101	Scarecrow-like transcription factor 14 SCL14	TTGGGTTGGTGA_349/39	2.9
VIT_01s0011g04870	Vitvi01g00412	16	1404	103	Homeobox-leucine zipper protein 17 (HB-17)	AGGGTTGGTGG_394/43	2.5
VIT_13s0156g00260	Vitvi13g01823	16	5489	111	Homeobox-leucine zipper protein HAT14	--------	12
VIT_01s0011g03540	Vitvi01g00291	95	-2187	102	Lateral organ boundaries protein 41	AGGTTGGTGGG_361/40	2.4
VIT_03s0091g00670	Vitvi03g00628	15	-574	104	Lateral organ boundaries protein 38	AGGGTAGGTGG_369/35	5.3
VIT_19s0085g00940	Vitvi19g01749	40	797	105	Myb domain protein 67	TGGGTAGGTGG_367/35	11
VIT_06s0004g00020	Vitvi06g00007	2	6182	106	NAC domain containing protein 32	AGGGTAGGTGGG_385/41	19.5
VIT_08s0007g07640	Vitvi08g01841	16	1273	101	NAC domain-containing protein 87	GGTAGTTGG_116/4	2
VIT_17s0000g03660	Vitvi17g00316	40	-504	103	NAC domain containing protein 58	GGTNGNTGG_125/4	4.4
VIT_01s0011g03670	Vitvi01g00300	16	757	102	Bifunctional nuclease	AGGGTAGGTG_310/32	1.5
VIT_01s0137g00680	Vitvi01g02029	2	3799	101	no hit	AGGTAGGT_209/24	5.1
VIT_01s0026g00580	Vitvi01g00817	2	-879	103	Receptor protein kinase	GAAGTTGGTA_153/20	4.5
VIT_01s0026g00740	Vitvi01g00833	95	4380	102	Nucleobase-ascorbate transporter 6 (NAT6)	GGGGTTGTTGG_306/41	2.7
VIT_01s0026g01740	Vitvi01g00941	2	-1710	103	CBS	TGGTTGTTGA_264/33	4.6
VIT_01s0010g00340	Vitvi01g01259	14	5119	103	EDA18 (embryo sac development arrest 18)	GTTGTTGA_92/11	6
VIT_02s0025g00360	Vitvi02g00032	14	918	105	1-aminocyclopropane-1-carboxylate synthase	--------	6.2
VIT_02s0025g00430	Vitvi02g00040	97	800	102	Cellulase	AAGGTAGGTGAG_334/37	3.2
VIT_02s0025g01600	Vitvi02g00147	14	2743	101	Harpin-induced 1	AAGGTAGGTAGG_317/36	12
VIT_02s0025g02510	Vitvi02g00220	14	-3134	104	Metal-nicotianamine transporter YSL1	TGGTTGTTGG_301/43	4.7
VIT_02s0025g04340	Vitvi02g01409	15	367	102	Osmotin	GNTTGGTGG_128/3	2.9
VIT_02s0025g04540	Vitvi02g00415	101	-2745	102	Beta-lactamase, class A	--------	4.1
VIT_02s0236g00060	Vitvi02g01459	14	5020	102	unknown	TGGGTAGGTG_306/32	4.5
VIT_02s0012g00530	Vitvi02g00633	2	-1553	102	Ribose-phosphate pyrophosphokinase 1	AAGTAGGTG_196/26	3
VIT_02s0012g01030	Vitvi02g00671; Vitvi02g00672	15	8068	101	AL-activated malate transporter 1	AGTTAGGTA_95/9	1.7
VIT_02s0012g02460	Vitvi02g01526	14	5303	101	NADP-malic enzyme	AGGTTGGT_212/26	2.8
VIT_02s0033g00660	Vitvi02g01607	15	6070	102	Nitrilase 4B	ANGTTGTTGG_147/23	1.8
VIT_02s0033g00700	Vitvi02g01067	15	10990	101	Nitrilase	TGGGGTTGGTGAG_357/39	2.9
VIT_02s0033g00790	Vitvi02g01614	15	9442	101	Nitrilase 4B	GGTAGTTGG_116/4	3.5
VIT_02s0033g01030	Vitvi02g01118	40	-12683	102	Anthraniloyal-CoA: methanol anthraniloyal transferase	AAGGTAGGTAA_283/33	4.6
VIT_03s0091g00390	Vitvi03g00593	14	2106	104	Snakin-1	AAGGTAGGT_229/26	15.6
VIT_03s0091g00500	Vitvi03g01603	14	-10083	103	unknown	TGGGTTGGTGAG_355/39	10.3
VIT_03s0091g00510	Vitvi03g01604	16	-4951	103	Unknown	TGGGTTGGTGG_383/41	8
VIT_04s0008g03510	Vitvi04g01846	14	851	101	Lignostilbene-alpha,beta-dioxygenase and related enzymes	AAGTAGGTG_196/26	2.2
VIT_04s0008g05740	Vitvi04g00509	14	-2700	101	ATSYTE/NTMC2T2.1/NTMC2TYPE2.1/SYTE	GTTAGGTA_70/3	3.5
VIT_04s0069g00750	Vitvi04g00728	14	-10707	101	AHK5 (Cytokinin independent 2)	AGGTTGGT_212/26	7.6
VIT_04s0023g01850	Vitvi04g01300	40	-532	102	Hydrolase, alpha/beta fold	GGAGTAGGTA_184/18	3.1
VIT_04s0023g01890	Vitvi04g01306	2	-14424	101	Unknown protein	AGGGTAGGTGGG_385/41	2.8
VIT_04s0023g02160	Vitvi04g01337	14	5236	102	Unknown protein	--------	2.6
VIT_04s0044g00130	Vitvi04g01576	14	479	102	Unknown protein	AGTTGGTGG_261/31	5.1
VIT_05s0020g01960	Vitvi05g00359	14	-5126	101	Na+/H+ antiporter isoform 2	CGGTTGGT_154/15	3
VIT_05s0020g02920	Vitvi05g00448	95	7512	102	Unknown protein	TGGTTGGTG_310/40	2.9
VIT_05s0020g03970	Vitvi05g00548	14	8314	104	Sulfate transporter 3.1 (AST12) (AtST1)	GTGGTAGGTGG_368/39	4.7
VIT_05s0020g05050	Vitvi05g00672	101	-3721	101	Cellulose synthase CSLE1	GGTTGTTGG_269/37	2
VIT_05s0049g00220	Vitvi05g00694	40	-2088	102	2-oxoglutarate-dependent dioxygenase	GGTAGTTGG_116/4	3.2
VIT_05s0049g02080	Vitvi05g00848	14	-152	101	Calcium ion binding protein	AGGGTAGGT_222/20	3.3
VIT_05s0029g00400	Vitvi05g01104	14	-11807	102	Kinesin PAKRP1L	TGGTTGTTGG_301/43	2.5
VIT_05s0062g00240	Vitvi05g01265	14	1151	101	Xyloglucan endotransglucosylase/hydrolase 23	AGGGTTGGTGA_362/41	2.7
VIT_05s0062g00250	Vitvi05g01266	14	1144	102	Xyloglucan endotransglucosylase/hydrolase 15	AGGGTTGGTGA_362/41	2.2
VIT_05s0062g01280	Vitvi05g01362	14	-12726	102	Cyclo-DOPA 5-O-glucosyltransferase	GTGGTAGGT_236/26	4.7
VIT_06s0004g01030	Vitvi06g01604	92	1076	101	Dirigent protein	--------	3.4
VIT_06s0004g02850	Vitvi06g00281	14	-233	102	Aquaporin PIP2B	ATGGTTGGTGGG_353/43	3.3
VIT_06s0009g02010	Vitvi06g01100	40	-152	102	Anthocyanin 3-O-galactosyltransferase	TNTGGTTGGTAA_295/37	19.7
VIT_06s0009g03130	Vitvi06g01205	15	-243	101	Cytochrome P450, family 79, subfamily A, polypeptide 2	GTGGTAGGTGA_322/35	2.7
VIT_06s0080g00120	Vitvi06g01456	40	-11160	101	Male sterility 2 (MS2) Acyl-CoA reductase	AGGGTAGGTGGT_378/41	3.1
VIT_07s0151g01070	Vitvi07g00130	15	5374	102	Copalyl diphosphate synthase	AAGTTGGTGA_221/33	4
VIT_07s0104g00120	Vitvi07g00142	15	2593	108	Unknown protein	TNTGGTTGGTGA_325/42	5.5
VIT_07s0104g01340	Vitvi07g00250	16	-3425	102	Nodulin MtN3 family	GGGGTTGGTGA_351/39	4
VIT_07s0005g00140	Vitvi07g00298	2	462	103	Peripheral-type benzodiazepine receptor	TGGGGTTGGTGGT_390/53	4.7
VIT_07s0005g01360	Vitvi07g00405	14	2453	104	Zinc finger (C3HC4-type ring finger)	AGGTTGTTGG_288/39	4.4
VIT_07s0005g03490	Vitvi07g00610	2	14421	102	VHS domain-containing protein	GTTAGGTA_70/3	4
VIT_07s0005g05520	Vitvi07g00787	14	-9100	101	Pectate lyase	GTTGGTGA_141/15	5.7
VIT_07s0129g00060	Vitvi07g01583	16	-1949	101	Adenylylsulfate kinase	AGGGTAGGTGAG_320/32	21.3
VIT_07s0129g00930	Vitvi07g02645	95	15	102	Unknown protein	GTGGTTGGTAG_356/40	3.1
VIT_07s0031g01920	Vitvi07g01869	15	1636	101	Protein kinase CRK1 CRK1 protein(Cdc2-related kinase 1)	GAAGTTGGTGA_252/34	3.4
VIT_07s0031g02330	Vitvi07g01905	16	459	101	Anaphase-promoting complex component APC8	CGGTTGGTG_292/26	3.1
VIT_08s0032g00950	Vitvi08g00243	97	138	102	Unknown protein	AGAGTTGGTGA_260/37	4.3
VIT_08s0058g00450	Vitvi08g00766	14	-2825	101	Substrate carrier, Mitochondrial	AAGGTAGGTGG_381/40	6.4
VIT_08s0058g00950	Vitvi08g00819	101	-5656	101	Curculin-like (mannose-binding) lectin family	--------	2.3
VIT_08s0007g00040	Vitvi08g01175	2	370	102	Histone H4	TGGTTGGTG_310/40	3.1
VIT_08s0007g01940	Vitvi08g01338	95	4522	103	UDP-sulfoquinovose:DAG sulfoquinovosyltransferase	TGGTTGGTGA_321/42	2.6
VIT_08s0007g02000	Vitvi08g01342	40	-1563	103	Glycerol-3-phosphate acyltransferase 8	TGGTTGTTGA_264/33	4.8
VIT_08s0007g02920	Vitvi08g01423	40	-4446	101	ATAN11 (ANTHOCYANIN11)	GNTTGGTGG_128/3	2.7
VIT_08s0007g07730	Vitvi08g01847	2	3870	102	CYP93A1 2-hydroxyisoflavanone synthase	AGGGTTGGTGG_394/43	3
VIT_09s0002g05560	Vitvi09g00476	15	163	101	ABC transporter g family pleiotropic drug resistance 12 PDR12	GTAGGTGGG_201/19	4.5
VIT_09s0002g05570	Vitvi09g00477	15	257	102	ABC transporter g family pleiotropic drug resistance 12 PDR12	CGGTTGGTGA_305/28	3.6
VIT_09s0002g05590	Vitvi09g00478	15	296	101	ABC transporter g family pleiotropic drug resistance 12 PDR12	GTAGGTGGG_201/19	4.9
VIT_09s0002g08110	Vitvi09g01708	97	-579	102	Unknown	TGGTTGTTGA_264/33	2.7
VIT_09s0096g00520	Vitvi09g00908	2	2624	101	Coniferyl alcohol acyltransferase	GTTAGGTA_70/3	12.2
VIT_09s0096g00680	Vitvi09g00920	16	16421	101	C2-HC type zinc finger protein C.e-MyT1	TGGTNGNTGG_157/6	11.8
VIT_10s0003g00320	Vitvi10g00501	16	-2320	103	Unknown protein	TGGGTTGGTG_343/37	4.4
VIT_10s0003g01120	Vitvi10g01791	97	-4236	101	No hit	GTGGTAGGTGGT_373/43	2.6
VIT_10s0003g01690	Vitvi10g00626	14	2919	103	Unknown protein	AAGGTAGGTGG_381/40	2.8
VIT_10s0003g03490	Vitvi10g00796	2	10768	108	GA 2-oxidase	TGGGTAGGTAA_279/28	7.1
VIT_10s0003g03660	Vitvi10g01876	40	1389	101	Beta-amyrin synthase	TGGTTGGTGAG_327/42	3.9
VIT_10s0003g03780	Vitvi10g00825	2	9027	102	Unknown protein	TNTGGTTGGTGG_355/43	3.8
VIT_10s0003g04080	Vitvi10g00852	92	-8388	101	no hit	GANTAGGTG_59/4	3.1
VIT_10s0092g00090	Vitvi10g01098	15	18943	104	Ribose-5-phosphate isomerase	TGGGTAGGTAGG_307/31	2.9
VIT_10s0092g00220	Vitvi10g01121	40	-1516	101	Integral membrane family protein UPF0497	TGGGTTGGTGA_349/39	2.4
VIT_10s0042g00830	Vitvi10g01394	15	-26990	102	Transcription factor jumonji (jmj) protein	--------	3.2
VIT_11s0016g03050	Vitvi11g00259	95	585	104	MATE efflux family protein	GAGTTGGTGA_247/36	2.8
VIT_11s0016g03190	Vitvi11g01393	92	660	104	unknown	GAGTTGGTGG_288/37	3
VIT_11s0016g03400	Vitvi11g00290	15	-1622	101	MSS1 (sugar transport protein 13)	GTGGTAGGTGGG_383/45	5.4
VIT_11s0016g05810	Vitvi11g00515	14	4891	101	Potassium channel SKOR	AAGTAGGTGGT_260/36	2.1
VIT_12s0028g00670	Vitvi12g02200	2	-14884	101	Zinc knuckle	GGTNGNTGG_125/4	2.6
VIT_12s0028g02010	Vitvi12g00168	92	2149	104	PMR5 (powdery mildew resistant 5)	AAGTTGGTG_212/31	3.3
VIT_12s0028g02140	Vitvi12g02250	16	20463	101	F-box/LRR-repeat MAX2	GGTNGNTGG_125/4	2.2
VIT_12s0028g03010	Vitvi12g00251	16	2050	101	Glutaredoxin	GGGGTTGGTAG_353/37	4
VIT_12s0028g03560	Vitvi12g00298	16	-20693	103	Unknown protein	AGGGTAGGTGGG_385/41	3.7
VIT_12s0059g00580	Vitvi12g00363	2	2376	101	Rho GDP-dissociation inhibitor 2	AAGGTAGGTGA_330/37	2.2
VIT_12s0057g00430	Vitvi12g00650	40	-1530	105	Auxin-responsive	AGGTTGGTGGG_361/40	5.9
VIT_12s0035g01340	Vitvi12g02071	16	-154	107	Unknown protein	GTTTGGTA_58/2	5.9
VIT_13s0067g01970	Vitvi13g00117	40	-168	103	Laccase	--------	3.7
VIT_13s0019g00330	Vitvi13g00255	14	1612	101	Aquaporin TIP1	0	0
VIT_13s0019g02550	Vitvi13g02010	14	5157	104	Subtilisin protease C1	GGTGGGTNG_153/14	21.1
VIT_13s0019g05070	Vitvi13g00683	15	27	103	Nodulin family protein	GGTNGNTGG_125/4	4.6
VIT_13s0047g00080	Vitvi13g01102	40	7933	101	ZIFL1 (Zinc induced facilitator 1)	TGGTTGTT_112/16	2.5
VIT_13s0064g00910	Vitvi13g02505	15	6544	101	ATP-requiring DNA helicase RecQ	TGGGTTGGTG_343/37	2.7
VIT_13s0064g01470	Vitvi13g01779	15	-7622	102	Urophorphyrin III methylase	GNTTGGTGG_128/3	4.1
VIT_13s0064g01850	Vitvi13g01798	15	-2658	104	R protein MLA10	AAGGTAGGTGG_381/40	4.3
VIT_13s0156g00480	Vitvi13g01813	15	3833	104	-	GTNGNTGGT_50/1	2.9
VIT_14s0060g00770	Vitvi14g00064	15	2719	101	Glycosyl transferase family 8 protein	AGGGTTGGTAA_325/37	3
VIT_14s0060g02360	Vitvi14g00189	2	-13737	101	Histone H2A.4 HTA12	AGGGTTGGTAG_359/39	4.4
VIT_14s0036g01100	Vitvi14g02746	40	-10176	101	F-box family protein	TGGTTGGTGA_321/42	2.7
VIT_14s0006g00140	Vitvi14g00768	92	5023	102	No hit	AAGTTGGTGGT_305/47	8.3
VIT_14s0006g00300	Vitvi14g00786	40	-32508	101	Nudix hydrolase 18	AGGTAGGTGA_322/35	2.6
VIT_14s0006g00850	Vitvi14g00883	15	-803	102	Valine--tRNA ligase	AGGGTTGGTGA_362/41	5.8
VIT_14s0006g02300	Vitvi14g01068	67	1650	101	DNA-directed RNA polymerase subunit beta'	TNTGGTTGGTG_318/40	3.3
VIT_14s0068g00740	Vitvi14g02948	16	1229	102	Avr9/Cf-9 rapidly elicited protein 146	ATGGTAGGTGA_318/36	2.4
VIT_14s0068g01920	Vitvi14g01532	92	-850	102	Peroxidase	--------	2.6
VIT_14s0066g00600	Vitvi14g03003	14	2977	102	Unknown protein	GTGGTTGGTGG_359/44	2.4
VIT_14s0108g01260	Vitvi14g02005	14	4467	104	Unknown protein	GGTAGGTAA_222/19	5.4
VIT_15s0107g00150	Vitvi15g00231	14	-20163	101	Glutathione S-transferase 8 GSTU8	AGGGTAGGT_222/20	4.7
VIT_15s0021g01710	Vitvi15g01433	16	-181	101	No hit	TTGGGTTGGTGG_383/41	1.9
VIT_15s0048g00740	Vitvi15g00727	101	1540	103	unknown	AGTTAGGTAG_140/10	3.2
VIT_15s0048g00970	Vitvi15g00748	16	-375	102	Cytokinesis Sec1 protein (KEULE)	TGGTNGNTG_66/3	2.7
VIT_15s0048g01710	Vitvi15g00812	15	-1639	101	Alcohol dehydrogenase	GGTAGTTGG_116/4	3.3
VIT_15s0046g00740	Vitvi15g00974	15	-978	101	Tetratricopeptide repeat (TPR)-containing	GGTAGGTA_200/19	2.4
VIT_16s0039g01100	Vitvi16g00054	92	-387	102	Phenylalanin ammonia-lyase [Vitis vinifera]	TGGGTTGGTGG_383/41	12.9
VIT_16s0039g01110	Vitvi16g01502	92	-378	103	Phenylalanin ammonia-lyase [Vitis vinifera]	AGGGTTGGTGGG_394/43	12.3
VIT_16s0039g01130	Vitvi16g00055	92	-210	101	Phenylalanin ammonia-lyase [Vitis vinifera]	TGGTAGGTGGG_375/44	1.4
VIT_16s0039g01220	Vitvi16g00058	14	3081	101	C2 domain-containing protein	ATGGTTGTT_137/17	2.6
VIT_16s0039g01240	Vitvi16g00060	92	-274	104	Phenylalanin ammonia-lyase [Vitis vinifera]	AGGGTTGGTGGG_394/43	7.2
VIT_16s0039g02750	Vitvi16g01561	14	-19	102	NADH glutamate dehydrogenase	TGGGTAGGTAG_302/31	4.4
VIT_16s0013g00410	Vitvi16g01640	97	6830	101	No hit	TTGGTAGGTGA_305/34	5.7
VIT_16s0013g00480	Vitvi16g01646	95	50254	113	Unknown protein	TTGGTAGGTGG_360/38	12.4
VIT_16s0022g00080	Vitvi16g00630	14	-2076	101	HcrVf2 protein	AGTAGGTA_97/13	2
VIT_16s0022g00650	Vitvi16g01788	15	-861	101	No hit	AGTAGGTG_177/16	2.3
VIT_16s0022g00660	Vitvi16g00712	15	14128	102	Trehalose-6-phosphate phosphatase	AAGTAGGTG_196/26	3.3
VIT_16s0022g01980	Vitvi16g00851	16	6831	101	Zf A20 and AN1 domain-containing stress-associated protein 1	TTGGTAGGTGA_305/34	3.7
VIT_16s0022g02150	Vitvi16g00874	97	5533	101	Lectin	GGGGTAGGTGGG_390/42	9999.9
VIT_16s0100g00240	Vitvi16g01855	2	1954	101	Mandelonitrile lyase-like protein	AGGGTAGGT_222/20	3.1
VIT_16s0100g00250	Vitvi16g01856	2	-1900	101	Mandelonitrile lyase-like protein	ATGGTAGGTGA_318/36	2.5
VIT_16s0050g00480	Vitvi16g01046	95	-4654	102	CYP715A1	AGTTGGTGG_261/31	6
VIT_16s0050g02540	Vitvi16g01984	14	845	102	Nodulin MtN3 family	GGTAGTTGG_116/4	2.3
VIT_17s0000g00820	Vitvi17g00069	14	-726	104	Nodulin MtN3 family	AGGTAGGTAA_272/32	4.2
VIT_17s0000g00950	Vitvi17g00078	40	13494	102	Hydroxycinnamoyl-CoA quinate hydroxycinnamoyltransferase	AGGTTGGTGG_361/40	6
VIT_17s0000g01090	Vitvi17g01339	40	-353	108	Acyl-(acyl carrier protein) thioesterase	AAGTAGGTA_141/23	9.1
VIT_17s0000g04030	Vitvi17g00356	15	3730	101	Endonuclease	TGGTTGGTAA_295/37	5.2
VIT_17s0000g04400	Vitvi17g00395	40	-1884	102	Wall-associated kinase 1 (WAK1)	AGGGTTGGTAG_359/39	5
VIT_17s0000g09760	Vitvi17g00972	14	4239	103	ABC transporter B member 11	TGGTTGTTG_242/31	2.9
VIT_18s0122g01480	Vitvi18g00107	15	411	103	CYP87A2	GAAGTTGGTGG_299/35	4.7
VIT_18s0001g09000	NA	16	206	101	No hit	GGGTAGG_65/6	2.3
VIT_18s0001g10830	Vitvi18g02692	40	4337	103	Patatin	AGGGTTGGTGA_362/41	2.9
VIT_18s0001g12680	Vitvi18g02754	97	784	102	Unknown protein	GGTNGNTGGT_137/4	2.8
VIT_18s0001g14420	Vitvi18g02803	2	3844	102	Unknown	TGGTNGNTGG_157/6	6.8
VIT_18s0001g15730	Vitvi18g01254	14	-3146	102	Dof zinc finger protein DOF3.5	TGGGTAGGTGGG_383/41	4.9
VIT_18s0072g00540	Vitvi18g02981	97	10540	103	Unknown	GTGGTTGGTGG_359/44	6.9
VIT_18s0089g00140	Vitvi18g02341	15	612	101	1,4-beta-mannan endohydrolase	ATGGTAGGTAG_310/36	7.8
VIT_19s0014g01540	Vitvi19g00128	40	-278	102	ABC transporter G member 14	AGGGTTGGTG_357/39	3.6
VIT_19s0014g04790	Vitvi19g00378	2	-18671	101	Organic cation/carnitine transporter4	TGGGGTTGGTGG_381/41	5.7
VIT_19s0090g01160	Vitvi19g00564	40	-92	103	Lipase GDSL	AGGTTGTTGG_288/39	6.3
VIT_19s0090g01250	Vitvi19g00574	2	2853	105	Jasmonate O-methyltransferase	TGGGGTTGGTGA_351/39	6
VIT_19s0090g01420	Vitvi19g02042	16	971	103	Wax synthase isoform 1	GTGGTAGGTGG_368/39	3
VIT_19s0027g00990	NA	14	-5146	101	-	AGTTGGTG_179/28	3.2
VIT_19s0027g01350	Vitvi19g02300	15	-12047	101	R protein MLA10	AGAGTTGGTGA_260/37	3.3
VIT_07s0151g00680	Vitvi07g01179	14	287	101	-	AGGTTGGTGAG_341/39	3.4
VIT_18s0001g01710	Vitvi18g02916	67	7376	102	DEAD box RNA helicase	AGGTTGGTAA_299/31	3.9
VIT_18s0001g04780	Vitvi18g02449	97	-4695	102	(-)-germacrene D synthase	AGTTAGGTAG_140/10	6.2
VIT_00s0214g00130	Vitvi04g01103	14	85	103	F-box family protein	TGGGGTTGGTA_306/34	2.3
VIT_00s0226g00060	Vitvi05g01553	101	3386	102	Unknown protein	GTTAGGTAG_121/4	2.5
VIT_00s0227g00030	Vitvi07g02494	102	130	101	Gag-pol polyprotein	AGGGTAGGTGGG_385/41	4.2
VIT_00s0275g00030	Vitvi07g02741	67	46144	102	Ycf1	AGGGTAGGTGG_369/35	9999.9
VIT_00s0333g00060	Vitvi07g01140	14	7627	101	Unknown protein	GGGTTGTTGG_289/41	2.1
VIT_00s0407g00050	Vitvi07g02577	40	-2530	102	no hit	AAGTAGGTA_141/23	2.1
VIT_00s0505g00040	Vitvi09g02053	67	1027	170	Unknown	CGGTTGGTGG_343/30	3.2
VIT_00s0516g00020	Vitvi10g00164	14	2101	102	Calcium-binding EF hand family	AGAGTAGGTG_270/22	3.5
VIT_00s0527g00010	Vitvi10g02259	2	-3686	106	Cig3	TGGGTAGGTGGG_383/41	6.8
VIT_00s0616g00010	Vitvi02g01806	16	1835	103	Glycerol-3-phosphate permease	ATGGTTGGTGA_324/42	3.7
VIT_00s2776g00010	Vitvi00g02347	15	3414	177	-	--------	3.7
VIT_10s0042g00870	Vitvi10g01596	92	-5663	104	Stilbene synthase [Vitis vinifera]	TGGTTGGTGG_350/43	20
VIT_16s0100g00780	Vitvi16g01457	92	-759	126	Stilbene synthase	TNTGGTTGGTAGG_352/39	44.2
VIT_16s0100g00840	Vitvi16g01459	92	-490	105	Stilbene synthase 4	--------	7.7
VIT_16s0100g01030	Vitvi16g01472	92	-251	107	Stilbene synthase [Vitis quinquangularis]	TGGGTAGGTGA_316/32	18.6
VIT_16s0100g01040	Vitvi16g00995	92	-78	117	Stilbene synthase - grape	AGAGTTGGTGG_299/38	27.5
VIT_16s0100g01100	Vitvi16g01475	92	-4653	111	Stilbene synthase	TTGGGTTGGT_240/28	23.7
VIT_16s0100g01140	Vitvi16g01479	92	-32	102	Stilbene synthase 2	AGAGTTGGTGA_260/37	3.9
VIT_16s0100g01160	Vitvi16g01481	92	-383	102	Stilbene synthase [Vitis vinifera]	AAGTTGGTGG_281/34	8.7
VIT_16s0100g01190	Vitvi16g01483	92	-392	104	Stilbene synthase [Vitis vinifera]	AAGTTGGTGG_281/34	35.6
VIT_16s0100g01200	Vitvi16g01484	92	3574	106	Stilbene synthase	TGGTTGGTGAG_327/42	10.6
VIT_10s0042g00920	Vitvi10g01391	92	-734	101	Stilbene synthase	TNTGGTTGGT_227/31	4.6
VIT_16s0100g00750	Vitvi16g01485	92	-175	102	Stilbene synthase	TGGGTTGGTGA_349/39	2.2
VIT_16s0100g00770	Vitvi16g01486	92	-91	102	Stilbene synthase	--------	9.7
VIT_16s0100g00860	Vitvi16g01461	92	-124	102	Chalcone synthase	AGAGTTGGTGA_260/37	11.5
VIT_16s0100g00990	Vitvi16g01468	92	-168	101	Stilbene synthase 2	TGGGTAGGTGA_316/32	4.7
VIT_16s0100g01010	Vitvi16g01470	92	-168	101	Stilbene synthase	TGGGTAGGTGA_316/32	5.9
VIT_16s0100g01120	Vitvi16g01477	92	-331	101	Stilbene synthase	GGGTTGTTGA_255/31	12.5
VIT_16s0100g01170	Vitvi16g01482	92	-435	102	Stilbene synthase 1 [Vitis vinifera]	GGGTTGTTGA_255/31	7.2

## Sheet: DAPseq MYB14 on 740 genes
V1 annotation	CostV3 annotation	Cluster	Distance to TSS	Peak score	general descriptor	Binding motif	Fold value
VIT_18s0072g00260	Vitvi18g01617	2	-5370	104	Ethylene-responsive transcription factor related to APETALA2 6	CCACCTAACC_231/36	5.8
VIT_15s0046g00230	Vitvi15g01216	14	1340	103	Lateral organ boundaries protein 1	CCACCAACCA_307/50	2
VIT_11s0016g01320	Vitvi11g00099	40	-8259	107	Myb domain protein 13	CCAACTACC_218/26	5.5
VIT_01s0011g02260	Vitvi01g00181	97	520	103	Metal-nicotianamine transporter YSL7	CTCACCAACCAA_309/62	8.3
VIT_01s0011g05190	Vitvi01g01982	40	-2862	102	Bet v I allergen	CAACTACC_108/13	2.4
VIT_01s0011g06560	Vitvi01g00563	15	25062	103	Potassium transporter (KUP1)	CTACCAACCAA_199/38	4.5
VIT_02s0025g01730	Vitvi02g00162	40	4804	111	3-oxoacyl-[acyl-carrier-protein] synthase	CTCACCTACCAA_297/38	3.7
VIT_02s0025g02080	Vitvi02g00181	14	-2128	102	Nodulin MtN3 family protein	TTCACCAACCT_298/48	9.3
VIT_02s0025g02600	Vitvi02g00230	2	9965	102	Glyoxal oxidase	CTACCAACTC_136/31	2.2
VIT_02s0025g04290	NA	15	-2274	105	Thaumatin	AACAACC_75/15	16.3
VIT_02s0012g00880	Vitvi02g00658	95	-9926	102	AT-hook DNA-binding protein	TCACCTAATT_129/19	1.8
VIT_02s0033g00290	Vitvi02g01003	14	3376	105	Pinoresinol-lariciresinol reductase	CTCACCTACCC_282/28	39.4
VIT_02s0033g00920	Vitvi02g01624	40	-172	119	No hit	CTNCACCANCNAC_82/6	16
VIT_03s0038g01150	Vitvi03g01356	40	925	117	Auxin-responsive	ATCACCAACTC_255/45	9.9
VIT_03s0038g02140	Vitvi03g00122	95	3192	105	Auxin transporter protein 2	ACCAACCAC_181/29	3.8
VIT_03s0091g00420	Vitvi03g00598	14	423	106	No hit	CTCCACCA_35/5	5.3
VIT_04s0008g00960	Vitvi04g00081	101	668	109	Calcineurin B protein 10	CCCACCAACCAA_325/59	8.4
VIT_04s0008g04230	Vitvi04g00365	16	-128	103	ABC transporter G member 22	TCAACAACCAA_188/40	1.8
VIT_04s0008g05770	Vitvi04g00512	16	1941	102	CBL-interacting protein kinase 25 (CIPK25)	TCACCTAATT_129/19	2.5
VIT_04s0023g01240	Vitvi04g01233	40	-3429	103	Anthocyanidin 3-O-glucosyltransferase	ACCAACCA_171/25	3.1
VIT_04s0210g00050	Vitvi04g01550	14	2019	102	Strictosidine synthase	TTCAACNACT_113/10	3.6
VIT_05s0077g01540	Vitvi05g00072	92	1128	105	Bet v I allergen	TTACCAACCA_191/29	6.6
VIT_05s0020g01680	Vitvi05g01854	16	2431	109	No hit	CCCAACAACCAA_278/64	10.9
VIT_05s0102g00360	Vitvi05g01493	95	-38628	104	-	TCCAACAAC_216/45	4.9
VIT_06s0004g04830	Vitvi06g00476	2	8321	105	Subtilisin protease C1	CCACCAACCAA_317/59	7.9
VIT_06s0004g06290	Vitvi06g00613	15	3348	109	Binding	CCCACCAAA_135/16	4.8
VIT_07s0104g01800	Vitvi07g02188	14	32	117	Glutathione S-transferase 13 GSTF13	CACCNACCT_59/3	10.2
VIT_07s0104g01810	Vitvi07g02189	14	-55	104	Glutathione S-transferase 13 GSTF13	CACCNACCT_59/3	2.9
VIT_07s0005g00780	Vitvi07g02207	95	7265	114	No hit	CACCAACCC_223/39	9.7
VIT_07s0005g01450	Vitvi07g00413	2	-749	103	BZIP DNA-binding protein BZIP53	TTCAACNACT_113/10	3.6
VIT_07s0005g02450	Vitvi07g02074	40	-1631	107	Unknown protein	CCAACTACC_218/26	4.9
VIT_07s0031g02860	Vitvi07g01965	95	-15365	107	Elongation factor EF-2	AACAACC_75/15	6.5
VIT_08s0056g01610	Vitvi08g00138	97	-15754	103	-	AACCACCA_80/27	9.1
VIT_08s0058g00470	Vitvi08g00768	97	3288	112	Abscisic acid receptor PYL4 RCAR10	CAACTACC_108/13	28.2
VIT_08s0007g01810	Vitvi08g01325	97	-4223	102	ANTR2 (anion transporter 2	CACCAACTC_214/32	1.9
VIT_08s0007g02700	Vitvi08g01401	40	-1864	103	-	CTNACCTACCA_181/16	2.2
VIT_09s0002g06210	Vitvi09g01650	14	-12908	104	RPS5 (resistant to p. syringae 5)	CCCACCAACCC_305/51	2.8
VIT_09s0002g08300	Vitvi09g00740	16	60643	102	R protein MLA10	TCCAACAACC_258/51	3.6
VIT_09s0096g00720	Vitvi09g00924	16	-30450	102	C2-HC type zinc finger protein C.e-MyT1	AACCACCA_80/27	3.9
VIT_09s0054g00570	Vitvi09g01979	2	-12693	102	No hit	ANCACCNAC_38/0	5.6
VIT_09s0054g01680	NA	97	4526	245	No hit	GCACCAACCTC_264/41	58.7
VIT_10s0003g03530	Vitvi10g01863	40	-1920	103	Lupeol synthase	TCACCAACCAC_293/54	11.5
VIT_10s0042g00700	Vitvi10g01406	15	-687	103	Leucine-rich repeat receptor-like protein kinase 1	TCCACCTACTT_251/26	25.6
VIT_10s0042g00930	Vitvi10g01599	92	-740	115	Stilbene synthase [Vitis pseudoreticulata]	ACCAACCNC_120/23	11.9
VIT_10s0071g01060	Vitvi10g01568	95	-7159	104	Pyruvate kinase	TCACCTAA_108/19	2.7
VIT_11s0016g02200	Vitvi11g00178	14	-1458	118	Beta-galactosidase	CAACNACT_49/2	41.2
VIT_11s0065g00350	Vitvi11g00924	92	-159	145	Trans-cinnamate 4-monooxygenase	--------	45
VIT_11s0052g01730	Vitvi11g01303	15	4150	102	1-deoxy-D-xylulose-5-phosphate synthase	ACCACCAACCT_334/65	2.8
VIT_12s0059g01720	Vitvi12g02388	92	-458	113	unknown	TTACCAAC_71/12	33.7
VIT_12s0134g00300	Vitvi12g00598	14	-190	102	S-locus lectin protein kinase family	CNACCTACCCNC_158/10	2.4
VIT_13s0067g00330	Vitvi13g00019	97	-2151	158	AUX1 auxin influx carrier protein	ACCAAAC_54/14	36.9
VIT_13s0067g02360	Vitvi13g00143	40	-494	103	Peroxidase, class III	TCACCTACCA_285/33	5.7
VIT_13s0067g03750	Vitvi13g00221	40	3959	118	Stigma/style ABC transporter WBC19	CCACCTACTA_218/24	20.3
VIT_13s0019g01990	Vitvi13g00327	40	-5145	102	Phospholipid/glycerol acyltransferase	CCACCTAATT_168/25	2.7
VIT_13s0019g03520	Vitvi13g02043	92	15697	102	No hit	AACAACTA_49/6	1.8
VIT_13s0019g04440	Vitvi13g00620	101	-1182	120	Zinc finger (C3HC4-type ring finger)	CACCTACTT_181/20	69.5
VIT_13s0019g05010	Vitvi13g00680	15	-26377	103	Nodulin-like protein	AACCACCAACCA_334/73	2.7
VIT_13s0019g05190	Vitvi13g02070	14	1507	102	RAB GTPase RAB_ALPHA	CTTCACCAACTT_276/43	2.1
VIT_13s0106g00020	Vitvi13g00805	101	-5702	108	RPM1 (resistance to p. syringae pv maculicola 1)	ACCTACC_98/7	14.8
VIT_13s0073g00600	Vitvi13g01056	15	11167	109	Receptor-like kinase 17	CTCACCTACTT_247/31	3.4
VIT_13s0047g00200	Vitvi13g01114	15	2188	116	Subtilisin	AACCACCAACTA_306/67	8.2
VIT_13s0156g00470	NA	15	5928	124	No hit	ACCTACCA_148/12	18.5
VIT_14s0006g00100	Vitvi14g00763	97	10388	110	Potassium channel SKOR	CCACCAACCCC_303/51	11.6
VIT_14s0006g02590	Vitvi14g01136	2	5007	104	Glutamine amidotransferase	GCACCAACT_181/24	3.3
VIT_14s0068g01210	Vitvi14g01474	97	-581	103	Sex determination protein tasselseed-2	AACCACC_55/17	2.3
VIT_15s0024g01230	Vitvi15g00120	14	-27195	111	No hit	TCACCAACCA_285/50	4.4
VIT_15s0045g00090	Vitvi15g00269	2	-4309	114	ABC transporter C member 9	ACCCACCAACTC_282/46	8.8
VIT_15s0021g01260	Vitvi15g00534	40	7132	122	-	CTACCAACTC_136/31	11
VIT_15s0021g01390	Vitvi15g00547	40	-1043	103	Uclacyanin 3	TCACCTAAT_125/19	4.3
VIT_15s0048g01570	Vitvi15g01517	40	-6094	194	CYP76C2	CACCTACCAA_268/30	67.1
VIT_15s0046g00510	Vitvi15g00961; Vitvi15g00962	40	-1891	103	Wax synthase	TCAACAACC_124/25	6.1
VIT_16s0039g01300	Vitvi16g01507	92	2273	102	Phenylalanine ammonia-lyase [Vitis vinifera]	CCCACCAACCC_305/51	9999.9
VIT_16s0039g01360	Vitvi16g00066	92	-260	142	Phenylalanin ammonia-lyase [Vitis vinifera]	CCCACCAACCC_305/51	145.8
VIT_16s0013g00590	Vitvi16g00309	40	-325	102	Plastocyanin domain-containing protein	AACCACC_55/17	2.4
VIT_16s0013g01030	Vitvi16g00360	40	-8252	106	Ethylene-responsive transcription factor ERF105	AACCACCAAA_158/39	12
VIT_16s0100g00850	Vitvi16g01460	92	-392	105	Stilbene synthase	TCCAACAACCT_266/51	4.9
VIT_16s0100g01210	Vitvi16g01000	40	-761	103	6-phospho 3-hexuloisomerase	CTNACCTACT_85/7	9999.9
VIT_16s0050g00840	Vitvi16g01079	16	3103	102	Unknown protein	ACCTACTA_44/3	2.2
VIT_17s0000g04090	Vitvi17g00362	14	-485	108	Cell division cycle associated 7	CNACCTACCCNC_158/10	12
VIT_17s0000g04150	Vitvi17g00371	40	1142	115	Leucoanthocyanidin reductase	TCACCTAACC_195/33	15.6
VIT_18s0122g01470	Vitvi18g02494	92	-2136	102	CYP87A2	AACAACT_38/5	1.6
VIT_18s0001g07610	Vitvi18g00525	2	5046	103	EMB1674 (embryo defective 1674) kinase interacting family protein	CCCACCAACTA_290/43	1.9
VIT_18s0072g00950	Vitvi18g01671	95	-13567	105	Permease nonimprinted in Prader-Willi/Angelman	CACCAACCC_223/39	4.8
VIT_18s0072g01250	Vitvi18g01711	40	3289	115	Desulfoglucosinolate sulfotransferase 16	CAACTACC_108/13	2.5
VIT_19s0090g00510	Vitvi19g00505	14	3287	105	Unknown protein	CCCACCAAACC_216/42	3.6
VIT_19s0140g00120	Vitvi19g02230	15	-6637	103	Gibberellin 2-beta-dioxygenase 1	TCCACCTACTT_251/26	2.5
VIT_19s0027g00800	Vitvi19g01556	67	-17536	108	Ycf2	CAACAAC_80/17	7.8
VIT_00s0153g00050	Vitvi15g01736	14	26561	105	Glutathione S-transferase 8 GSTU8	CCAACTACC_218/26	4.3
VIT_00s0218g00190	Vitvi07g01414	40	-1707	104	UDP-rhamnose:rhamnosyltransferase	CCAACTACC_218/26	15.4
VIT_00s0507g00010	Vitvi07g02801	14	13808	102	Membrane bound O-acyl transferase (MBOAT)	TNACCAACCAC_210/29	2.1
VIT_10s0042g00870	Vitvi10g01596	92	-5667	104	Stilbene synthase [Vitis vinifera]	CTCCACCAACCAA_329/63	9.7
VIT_16s0100g00780	Vitvi16g01457	92	-53	138	Stilbene synthase	CTCACCAACCT_290/52	24.2
VIT_16s0100g00840	Vitvi16g01459	92	-486	108	Stilbene synthase 4	--------	6.5
VIT_16s0100g01000	Vitvi16g01469	92	-1603	103	Stilbene synthase 4	AACAACTA_49/6	4.1
VIT_16s0100g01030	Vitvi16g01472	92	-247	106	Stilbene synthase [Vitis quinquangularis]	TTCACCTACCC_291/29	4.1
VIT_16s0100g01040	Vitvi16g00995	92	-72	118	Stilbene synthase - grape	CCCACCAACTC_281/46	8.7
VIT_16s0100g01100	Vitvi16g01475	92	-4679	106	Stilbene synthase	CTCACCAACCAA_309/62	3.9
VIT_16s0100g01140	Vitvi16g01479	92	-28	102	Stilbene synthase 2	CTCACCAACTC_263/49	1.9
VIT_16s0100g01160	Vitvi16g01481	92	-377	103	Stilbene synthase [Vitis vinifera]	CCACCAACTT_264/39	5.6
VIT_16s0100g01190	Vitvi16g01483	92	-386	104	Stilbene synthase [Vitis vinifera]	CCACCAACTT_264/39	4.6
VIT_16s0100g01200	Vitvi16g01484	92	3570	104	Stilbene synthase	CTCACCAACCAA_309/62	4.1

## Sheet: DAPseq MYB15 on 740 genes
V1 annotation	CostV3 annotation	Cluster	Distance to TSS	Peak score	general descriptor	Binding motif	Fold value
VIT_18s0072g00260	Vitvi18g01617	2	-5370	107	Ethylene-responsive transcription factor related to APETALA2 6	CCACCTAACC_195/22	8.7
VIT_11s0016g01320	Vitvi11g00099	40	-8257	110	Myb domain protein 13	TTACCAACTAC_116/19	7.1
VIT_01s0011g02260	Vitvi01g00181	97	520	103	Metal-nicotianamine transporter YSL7	TCTCACCAACCAA_345/50	6.4
VIT_01s0011g06560	Vitvi01g00563	15	25062	103	Potassium transporter (KUP1)	TACCAACCAA_224/27	4.5
VIT_02s0025g02080	Vitvi02g00181	14	-2126	105	Nodulin MtN3 family protein	TTCACCAACCT_335/40	52.9
VIT_02s0025g04290	NA	15	-2402	103	Thaumatin	CCNACCANC_52/6	1.9
VIT_02s0012g00880	Vitvi02g00658	95	-9928	102	AT-hook DNA-binding protein	TCACCTAATT_136/15	1.6
VIT_02s0033g00290	Vitvi02g01003	14	3378	107	Pinoresinol-lariciresinol reductase	TCTCACCTACCC_313/22	47.7
VIT_02s0033g00920	Vitvi02g01624	40	-294	109	No hit	CACCANCNAC_51/2	15.1
VIT_03s0038g01150	Vitvi03g01356	40	925	116	Auxin-responsive	TCACCAACTC_248/39	8.4
VIT_03s0038g02140	Vitvi03g00122	95	3204	104	Auxin transporter protein 2	CCCACCAAAC_250/43	2.7
VIT_03s0091g00420	Vitvi03g00598	14	-4111	102	No hit	CCAACAACCT_261/48	2.4
VIT_04s0008g00960	Vitvi04g00081	101	668	107	Calcineurin B protein 10	TCCCACCAACCAA_366/59	5.9
VIT_04s0008g04230	Vitvi04g00365	16	-106	103	ABC transporter G member 22	CCAACTAC_138/13	1.6
VIT_05s0077g01540	Vitvi05g00072	92	1130	104	Bet v I allergen	CTTACCAACCA_242/30	4.8
VIT_05s0020g01680	Vitvi05g01854	16	2445	103	No hit	CCAACAA_51/11	3.5
VIT_06s0004g04830	Vitvi06g00476	2	8313	104	Subtilisin protease C1	CCNACCAACCACC_265/30	5
VIT_07s0104g01800	Vitvi07g02188	14	68	118	Glutathione S-transferase 13 GSTF13	TCTCACCTACCCT_319/22	12.9
VIT_07s0005g00780	Vitvi07g02207	95	7263	108	No hit	CACCAACCC_303/26	5.3
VIT_07s0005g01450	Vitvi07g00413	2	-747	104	BZIP DNA-binding protein BZIP53	CAACCACT_60/10	4.1
VIT_07s0005g02450	Vitvi07g02074	40	-1629	103	Unknown protein	CCCAACTACC_241/17	2.1
VIT_07s0031g02860	Vitvi07g01965	95	-15365	106	Elongation factor EF-2	TAACAACC_84/18	5.3
VIT_08s0058g00470	Vitvi08g00768	97	3364	108	Abscisic acid receptor PYL4 RCAR10	TTCACCTACCA_300/23	6.8
VIT_09s0002g06210	Vitvi09g01650	14	-12854	103	RPS5 (resistant to p. syringae 5)	--------	3.7
VIT_09s0002g08300	Vitvi09g00740	16	60645	102	R protein MLA10	CCAACAACCC_273/45	3.9
VIT_09s0054g01680	NA	97	4524	232	No hit	CACCAACCT_301/29	47.1
VIT_10s0003g03530	Vitvi10g01863	40	-1920	102	Lupeol synthase	GTCACCAACCAC_349/47	7.2
VIT_10s0042g00700	Vitvi10g01406	15	-685	102	Leucine-rich repeat receptor-like protein kinase 1	TCCACCTACTT_292/32	17.6
VIT_10s0042g00930	Vitvi10g01599	92	-744	113	Stilbene synthase [Vitis pseudoreticulata]	TTCACCAACCAAC_351/48	9.3
VIT_11s0016g02200	Vitvi11g00178	14	-1420	107	Beta-galactosidase	AACAACCAAT_123/22	14.5
VIT_11s0065g00350	Vitvi11g00924	92	-161	140	Trans-cinnamate 4-monooxygenase	--------	31
VIT_11s0052g01730	Vitvi11g01303	15	-1064	103	1-deoxy-D-xylulose-5-phosphate synthase	CTCACCTAC_190/10	6.7
VIT_12s0059g01720	Vitvi12g02388	92	-518	115	unknown	CCCACCAACCC_349/48	23
VIT_13s0067g00330	Vitvi13g00019	97	-2153	140	AUX1 auxin influx carrier protein	ACCAAAC_52/8	18.7
VIT_13s0067g02360	Vitvi13g00143	40	-1874	104	Peroxidase, class III	CTTACCTACCA_238/23	6.1
VIT_13s0067g03750	Vitvi13g00221	40	3957	110	Stigma/style ABC transporter WBC19	TCCCACCTACT_281/32	8.8
VIT_13s0019g01990	Vitvi13g00327	40	-5145	102	Phospholipid/glycerol acyltransferase	CCACCTAATT_162/19	2.4
VIT_13s0019g04440	Vitvi13g00620	101	-1180	111	Zinc finger (C3HC4-type ring finger)	CACCTACTT_199/20	35.2
VIT_13s0019g05190	Vitvi13g02070	14	1207	103	RAB GTPase RAB_ALPHA	TCCACCAACTT_324/57	2.3
VIT_13s0106g00020	Vitvi13g00805	101	-5702	104	RPM1 (resistance to p. syringae pv maculicola 1)	ACCTACCT_132/10	6.1
VIT_13s0073g00600	Vitvi13g01056	15	11275	104	Receptor-like kinase 17	CACCTACCC_269/19	2.4
VIT_13s0047g00200	Vitvi13g01114	15	2188	107	Subtilisin	ACCACCAACTAC_309/52	3.3
VIT_13s0156g00470	NA	15	5928	116	No hit	ACCTACCA_177/9	11.2
VIT_14s0006g00100	Vitvi14g00763	97	10390	110	Potassium channel SKOR	TCCACCAACCCC_359/53	10.2
VIT_14s0006g02590	Vitvi14g01136	2	-181	104	Glutamine amidotransferase	CNACCAAAC_113/14	2
VIT_15s0024g01230	Vitvi15g00120	14	-27195	108	No hit	GTCACCAACCA_323/38	3
VIT_15s0045g00090	Vitvi15g00269	2	-4337	114	ABC transporter C member 9	TCCACCAACTTT_326/57	8
VIT_15s0021g01260	Vitvi15g00534	40	7024	108	-	ACCAACCC_194/13	5
VIT_15s0021g01390	Vitvi15g00547	40	-1007	104	Uclacyanin 3	CCACCTAATT_162/19	4.9
VIT_15s0048g01570	Vitvi15g01517	40	-6094	151	CYP76C2	CACCTACCA_264/20	30.9
VIT_15s0046g00510	Vitvi15g00961; Vitvi15g00962	40	-1891	104	Wax synthase	TCAACAACCC_254/33	7
VIT_16s0039g01300	Vitvi16g01507	92	2275	103	Phenylalanine ammonia-lyase [Vitis vinifera]	TCCCACCAACCCT_366/53	9999.9
VIT_16s0039g01360	Vitvi16g00066	92	-260	148	Phenylalanin ammonia-lyase [Vitis vinifera]	TCCCACCAACCCT_366/53	147.6
VIT_16s0013g01030	Vitvi16g00360	40	-8320	103	Ethylene-responsive transcription factor ERF105	TTCACCTACCA_300/23	6.2
VIT_16s0100g00850	Vitvi16g01460	92	-392	105	Stilbene synthase	CCAACAACCT_261/48	3.7
VIT_16s0100g01210	Vitvi16g01000	40	-807	103	6-phospho 3-hexuloisomerase	TTACCAACTT_139/25	9999.9
VIT_16s0050g00840	Vitvi16g01079	16	3305	102	Unknown protein	CTTACCTACTT_160/19	2
VIT_17s0000g04090	Vitvi17g00362	14	-487	106	Cell division cycle associated 7	TACCTACCT_164/19	8
VIT_17s0000g04150	Vitvi17g00371	40	1142	111	Leucoanthocyanidin reductase	TCACCTAACC_217/21	10.4
VIT_18s0072g00950	Vitvi18g01671	95	-13467	105	Permease nonimprinted in Prader-Willi/Angelman	TTCACCTACT_225/19	4
VIT_19s0090g00510	Vitvi19g00505	14	3285	103	Unknown protein	CCCACCAAAC_250/43	2.4
VIT_19s0140g00120	Vitvi19g02230	15	-6595	103	Gibberellin 2-beta-dioxygenase 1	CCAACAACCC_273/45	3.1
VIT_19s0027g00800	Vitvi19g01556	67	-17536	106	Ycf2	CAACAAC_70/14	5.5
VIT_00s0153g00050	Vitvi15g01736	14	26591	104	Glutathione S-transferase 8 GSTU8	TCCACCAACCACT_362/62	3.5
VIT_00s0218g00190	Vitvi07g01414	40	-1757	102	UDP-rhamnose:rhamnosyltransferase	CCAACTACC_235/17	7.8
VIT_11s0037g00870	Vitvi11g00798	40	-524	103	AP2-like ethylene-responsive transcription factor	GTCACCAACCC_329/35	2.7
VIT_13s0156g00260	Vitvi13g01823	16	5459	108	Homeobox-leucine zipper protein HAT14	CACCAACCA_294/29	2.7
VIT_03s0091g00670	Vitvi03g00628	15	-578	103	Lateral organ boundaries protein 38	CCACCTACCCT_314/28	1.8
VIT_18s0041g01880	Vitvi18g02133	2	9074	102	MADS-box protein SEEDSTICK	TCCACCAA_125/26	2.8
VIT_19s0085g00940	Vitvi19g01749	40	793	103	Myb domain protein 67	TCCACCTACCC_318/29	2.7
VIT_06s0004g00020	Vitvi06g00007	2	6186	103	NAC domain containing protein 32	TCCCACCTACCCT_333/32	2.7
VIT_02s0012g02460	Vitvi02g01526	14	5175	102	NADP-malic enzyme	ATCACCTAC_193/12	2.1
VIT_02s0033g01030	Vitvi02g01118	40	-2109	102	Anthraniloyal-CoA: methanol anthraniloyal transferase	TCACCTAATT_136/15	3.6
VIT_03s0091g00510	Vitvi03g01604	16	-4947	102	Unknown	TCCACCAACCC_348/48	3
VIT_04s0044g00130	Vitvi04g01576	14	483	103	Unknown protein	TCCCACCAACTA_320/60	3.1
VIT_05s0029g00400	Vitvi05g01104	14	-9567	103	Kinesin PAKRP1L	TACCAACTT_126/23	1.5
VIT_05s0062g01280	Vitvi05g01362	14	-14434	103	Cyclo-DOPA 5-O-glucosyltransferase	ACCAACCT_187/18	3.8
VIT_06s0004g02850	Vitvi06g00281	14	-229	103	Aquaporin PIP2B	CCCACCAACCAT_345/51	1.8
VIT_07s0104g01340	Vitvi07g00250	16	-3429	103	Nodulin MtN3 family	GTCACCAACCCC_342/39	2.5
VIT_08s0032g00950	Vitvi08g00243	97	34636	102	Unknown protein	ACCAACTT_109/19	2.3
VIT_08s0058g00450	Vitvi08g00766	14	-2829	103	Substrate carrier, Mitochondrial	TCCACCTACCT_330/34	5.3
VIT_08s0007g05570	Vitvi08g01669; Vitvi08g02317	101	1369	102	Embryo-abundant protein	GTCACCAAA_100/12	5.1
VIT_10s0003g03660	Vitvi10g01876	40	1385	102	Beta-amyrin synthase	TCTCACCAACCAAT_352/52	3.2
VIT_12s0057g00430	Vitvi12g00650	40	-3590	102	Auxin-responsive	TCTCACCAACCACC_362/56	2.6
VIT_13s0019g02550	Vitvi13g02010	14	5165	102	Subtilisin protease C1	CCCACCTACCC_326/28	4.9
VIT_14s0006g00850	Vitvi14g00883	15	-1073	103	Valine--tRNA ligase	CACCAAACT_190/24	3
VIT_14s0006g02300	Vitvi14g01068	67	-1096	102	DNA-directed RNA polymerase subunit beta'	TTCACCTACCT_311/27	3.6
VIT_14s0066g01480	Vitvi14g03025	40	-5932	102	Cis-zeatin O-beta-D-glucosyltransferase	TACCTACT_67/12	14.7
VIT_16s0039g01240	Vitvi16g00060	92	-278	103	Phenylalanin ammonia-lyase [Vitis vinifera]	CCCACCAACCCT_352/48	2
VIT_16s0100g00250	Vitvi16g01856	2	-1536	102	Mandelonitrile lyase-like protein	ACCTACCC_155/7	2
VIT_17s0000g04400	Vitvi17g00395	40	-1988	103	Wall-associated kinase 1 (WAK1)	ACCTACT_34/7	2
VIT_18s0001g10830	Vitvi18g02692	40	-2713	103	Patatin	CCCCACCTAC_247/21	2.1
VIT_18s0001g12710	Vitvi18g02756	97	-749	113	No hit	--------	3.2
VIT_18s0075g00480	Vitvi18g03018	15	-2861	102	R protein L6	CTCCACCTACT_262/28	5.1
VIT_19s0090g01250	Vitvi19g00574	2	2857	103	Jasmonate O-methyltransferase	TTCACCAACCCC_346/41	1.9
VIT_19s0027g00990	NA	14	-4884	102	-	CCAACAACCA_248/46	3.7
VIT_18s0001g04780	Vitvi18g02449	97	-4699	102	(-)-germacrene D synthase	CTACCTAAC_106/11	3.9
VIT_00s0275g00030	Vitvi07g02741	67	1260	249	Ycf1	--------	4.1
VIT_00s0516g00020	Vitvi10g00164	14	2307	102	Calcium-binding EF hand family	TCACCTACC_280/20	1.7
VIT_10s0042g00870	Vitvi10g01596	92	-7303	104	Stilbene synthase [Vitis vinifera]	GTCACCAACCT_330/38	3.8
VIT_16s0100g00780	Vitvi16g01457	92	-763	112	Stilbene synthase	TACCAACCAA_224/27	9.8
VIT_16s0100g00840	Vitvi16g01459	92	-446	107	Stilbene synthase 4	TACCAACTT_126/23	5.3
VIT_16s0100g01000	Vitvi16g01469	92	-1603	103	Stilbene synthase 4	AACAACT_33/6	3.4
VIT_16s0100g01030	Vitvi16g01472	92	-247	110	Stilbene synthase [Vitis quinquangularis]	TTCACCTACCC_300/22	6.4
VIT_16s0100g01040	Vitvi16g00995	92	-74	118	Stilbene synthase - grape	TCCCACCAACTC_319/60	7.6
VIT_16s0100g01100	Vitvi16g01475	92	-4677	106	Stilbene synthase	CTCACCAACCAAT_352/52	3.5
VIT_16s0100g01140	Vitvi16g01479	92	-28	102	Stilbene synthase 2	TCTCACCAACTC_292/48	2.1
VIT_16s0100g01160	Vitvi16g01481	92	-379	103	Stilbene synthase [Vitis vinifera]	GCCACCAACTTT_318/57	4.6
VIT_16s0100g01190	Vitvi16g01483	92	-388	105	Stilbene synthase [Vitis vinifera]	GCCACCAACTTT_318/57	5.1
VIT_16s0100g01200	Vitvi16g01484	92	3570	103	Stilbene synthase	CTCACCAACCAAT_352/52	3
